# Supplementary material for: Modular tissue-in-a-CUBE platform to model blood-brain barrier (BBB) and brain interaction
Source: Commun Biol. 2024 Feb 28;7:177. doi: 10.1038/s42003-024-05857-8 (PMC10901775; doi:10.1038/s42003-024-05857-8)
Supplement: Supplementary file 3 — Supplementary Data 1 [file 42003_2024_5857_MOESM3_ESM.xlsx]

## Sheet: RT-qPCR
Ct		CD31		SERT		MRP1		BCRP				CD31		GLUT1		LAT1		MCT1				CD31		OAT3		AQP4		PGP_1				CD31		PGP_2		CLDN5		OCLN				CD31		ZO-1		JAMA		eNOS
	BBB day2	27.51	28.1133	26.3	26.83	21.41	21.6533	26.12	23.1933		BBB day2	28.53	28.6033	20.01	18.7433	21.47	20.37	19.54	19.21		BBB day2	29.31	31.1433	34.6	34.33	30.04	31.4167	25.48	25.6733		BBB day2	28.76	29.87	22.67	22.0367	21.85	21.3967	22.09	20.9133		BBB day2	29.86	30.43	19.43	19.3467	21.63	20.6967	27.76	27.4667
	BBB day2	28.45		26.08		21.51		21.54			BBB day2	28.23		17.52		19.36		18.29			BBB day2	30.44		34.06		30.2		24.79			BBB day2	29.65		21.31		20.51		20.07			BBB day2	30.24		18.25		20.01		26.97
	BBB day2	28.38		28.11		22.04		21.92			BBB day2	29.05		18.7		20.28		19.8			BBB day2	33.68				34.01		26.75			BBB day2	31.2		22.13		21.83		20.58			BBB day2	31.19		20.36		20.45		27.67
	BBB day4	28.36	29.3467	28.99	28.1167	21.16	21.8967	25.17	23.7867		BBB day4	28.89	30.2267	20.09	20.11	21.74	21.9733	20.26	20.5133		BBB day4	29.54	31.2433	34.26	33.93	26.84	28.14	23.28	25.0633		BBB day4	29.89	30.8433	23.34	23.13	23.93	23.1867	22.33	21.7033		BBB day4	30.92	31.2467	19.76	19.54	21.3	21.07	26.72	27.5367
	BBB day4	28.46		29.32		22.09		24.84			BBB day4	30.34		21.77		23.03		21.3			BBB day4	32.07		35		28.2		25.88			BBB day4	30.35		23.66		24.21		22.22			BBB day4	31.11		20.57		22.51		28.12
	BBB day4	31.22		26.04		22.44		21.35			BBB day4	31.45		18.47		21.15		19.98			BBB day4	32.12		32.53		29.38		26.03			BBB day4	32.29		22.39		21.42		20.56			BBB day4	31.71		18.29		19.4		27.77
	BBB day6	28.39	28.61	28.25	25.6167	19.16	19.9133	26	25.7133		BBB day6	28.29	29.0167	20.12	18.5633	22.04	21.6933	20.68	19.9933		BBB day6	29.85	30.0533	32.63	32.45	26.81	28.1433	23.73	24.4767		BBB day6	28.89	29.8967	22.46	22.4533	24.06	22.7367	21.83	21.3933		BBB day6	28.7	29.61	18.76	18.64	20.14	19.9933	25.97	26.4133
	BBB day6	28.63		24.65		19.56		25.27			BBB day6	28.17		16.86		20.59		18.9			BBB day6	29.23		32.24		28.46		24.36			BBB day6	30.5		22.3		21.53		21.14			BBB day6	29.21		18.3		19.34		25.88
	BBB day6	28.81		23.95		21.02		25.87			BBB day6	30.59		18.71		22.45		20.4			BBB day6	31.08		32.48		29.16		25.34			BBB day6	30.3		22.6		22.62		21.21			BBB day6	30.92		18.86		20.5		27.39
	SERT			MRP1			BCRP				GLUT1			LAT1			MCT1				OAT3			AQP4			PGP_1				PGP_2			CLDN5			OCLN				ZO-1			JAMA			eNOS
BBB day 2	ΔCt experiment	-1.81333		ΔCt experiment	-6.70333		ΔCt experiment	-1.99333		BBB day 2	ΔCt experiment	-8.59333		ΔCt experiment	-7.13333		ΔCt experiment	-9.06333		BBB day 2	ΔCt experiment	3.45667		ΔCt experiment	-1.10333		ΔCt experiment	-5.66333		BBB day 2	ΔCt experiment	-7.2		ΔCt experiment	-8.02		ΔCt experiment	-7.78		BBB day 2	ΔCt experiment	-11		ΔCt experiment	-8.8		ΔCt experiment	-2.67
	ΔCt control	-0.603333		ΔCt control	0.336667		ΔCt control	-0.603333			ΔCt control	-0.0733333		ΔCt control	-0.373333		ΔCt control	-0.0733333			ΔCt control	-1.83333		ΔCt control	-1.83333		ΔCt control	-1.83333			ΔCt control	-1.11		ΔCt control	-0.22		ΔCt control	-1.11			ΔCt control	-0.57		ΔCt control	-0.19		ΔCt control	-0.57
	ΔΔCt	-1.21		ΔΔCt	-7.04		ΔΔCt	-1.39			ΔΔCt	-8.52		ΔΔCt	-6.76		ΔΔCt	-8.99			ΔΔCt	5.29		ΔΔCt	0.73		ΔΔCt	-3.83			ΔΔCt	-6.09		ΔΔCt	-7.8		ΔΔCt	-6.67			ΔΔCt	-10.43		ΔΔCt	-8.61		ΔΔCt	-2.1
	2^-(ΔΔCt)	2.31338		2^-(ΔΔCt)	131.599		2^-(ΔΔCt)	2.62079			2^-(ΔΔCt)	367.093		2^-(ΔΔCt)	108.383		2^-(ΔΔCt)	508.463			2^-(ΔΔCt)	0.0255594		2^-(ΔΔCt)	0.602904		2^-(ΔΔCt)	14.2215			2^-(ΔΔCt)	68.1197		2^-(ΔΔCt)	222.861		2^-(ΔΔCt)	101.829			2^-(ΔΔCt)	1379.57		2^-(ΔΔCt)	390.722		2^-(ΔΔCt)	4.28709
BBB day 2	ΔCt experiment	-2.03333		ΔCt experiment	-6.60333		ΔCt experiment	-6.57333		BBB day 2	ΔCt experiment	-11.0833		ΔCt experiment	-9.24333		ΔCt experiment	-10.3133		BBB day 2	ΔCt experiment	2.91667		ΔCt experiment	-0.943333		ΔCt experiment	-6.35333		BBB day 2	ΔCt experiment	-8.56		ΔCt experiment	-9.36		ΔCt experiment	-9.8		BBB day 2	ΔCt experiment	-12.18		ΔCt experiment	-10.42		ΔCt experiment	-3.46
	ΔCt control	0.336667		ΔCt control	0.336667		ΔCt control	0.336667			ΔCt control	-0.373333		ΔCt control	-0.373333		ΔCt control	-0.373333			ΔCt control	-0.703333		ΔCt control	-0.703333		ΔCt control	-0.703333			ΔCt control	-0.22		ΔCt control	-0.22		ΔCt control	-0.22			ΔCt control	-0.19		ΔCt control	-0.19		ΔCt control	-0.19
	ΔΔCt	-2.37		ΔΔCt	-6.94		ΔΔCt	-6.91			ΔΔCt	-10.71		ΔΔCt	-8.87		ΔΔCt	-9.94			ΔΔCt	3.62		ΔΔCt	-0.24		ΔΔCt	-5.65			ΔΔCt	-8.34		ΔΔCt	-9.14		ΔΔCt	-9.58			ΔΔCt	-11.99		ΔΔCt	-10.23		ΔΔCt	-3.27
	2^-(ΔΔCt)	5.16941		2^-(ΔΔCt)	122.786		2^-(ΔΔCt)	120.259			2^-(ΔΔCt)	1675.06		2^-(ΔΔCt)	467.882		2^-(ΔΔCt)	982.286			2^-(ΔΔCt)	0.0813339		2^-(ΔΔCt)	1.18099		2^-(ΔΔCt)	50.2134			2^-(ΔΔCt)	324.034		2^-(ΔΔCt)	564.175		2^-(ΔΔCt)	765.363			2^-(ΔΔCt)	4067.71		2^-(ΔΔCt)	1200.98		2^-(ΔΔCt)	9.64646
BBB day 2	ΔCt experiment	-0.00333333		ΔCt experiment	-6.07333		ΔCt experiment	-6.19333		BBB day 2	ΔCt experiment	-9.90333		ΔCt experiment	-8.32333		ΔCt experiment	-8.80333		BBB day 2	ΔCt experiment			ΔCt experiment	2.86667		ΔCt experiment	-4.39333		BBB day 2	ΔCt experiment	-7.74		ΔCt experiment	-8.04		ΔCt experiment	-9.29		BBB day 2	ΔCt experiment	-10.07		ΔCt experiment	-9.98		ΔCt experiment	-2.76
	ΔCt control	0.266667		ΔCt control	0.266667		ΔCt control	0.266667			ΔCt control	0.446667		ΔCt control	0.446667		ΔCt control	0.446667			ΔCt control			ΔCt control	2.53667		ΔCt control	2.53667			ΔCt control	1.33		ΔCt control	1.33		ΔCt control	1.33			ΔCt control	0.76		ΔCt control	0.76		ΔCt control	0.76
	ΔΔCt	-0.27		ΔΔCt	-6.34		ΔΔCt	-6.46			ΔΔCt	-10.35		ΔΔCt	-8.77		ΔΔCt	-9.25			ΔΔCt			ΔΔCt	0.33		ΔΔCt	-6.93			ΔΔCt	-9.07		ΔΔCt	-9.37		ΔΔCt	-10.62			ΔΔCt	-10.83		ΔΔCt	-10.74		ΔΔCt	-3.52
	2^-(ΔΔCt)	1.20581		2^-(ΔΔCt)	81.0084		2^-(ΔΔCt)	88.0347			2^-(ΔΔCt)	1305.15		2^-(ΔΔCt)	436.549		2^-(ΔΔCt)	608.874			2^-(ΔΔCt)			2^-(ΔΔCt)	0.795536		2^-(ΔΔCt)	121.938			2^-(ΔΔCt)	537.455		2^-(ΔΔCt)	661.685		2^-(ΔΔCt)	1573.76			2^-(ΔΔCt)	1820.35		2^-(ΔΔCt)	1710.26		2^-(ΔΔCt)	11.4716
BBB day 4	ΔCt experiment	-0.356667		ΔCt experiment	-8.18667		ΔCt experiment	-4.17667		BBB day 4	ΔCt experiment	-10.1367		ΔCt experiment	-8.48667		ΔCt experiment	-9.96667		BBB day 4	ΔCt experiment	3.01667		ΔCt experiment	-4.40333		ΔCt experiment	-7.96333		BBB day 4	ΔCt experiment	-7.50333		ΔCt experiment	-6.91333		ΔCt experiment	-8.51333		BBB day 4	ΔCt experiment	-11.4867		ΔCt experiment	-9.94667		ΔCt experiment	-4.52667
	ΔCt control	-0.986667		ΔCt control	-0.986667		ΔCt control	-0.986667			ΔCt control	-1.33667		ΔCt control	-1.33667		ΔCt control	-1.33667			ΔCt control	-1.70333		ΔCt control	-1.70333		ΔCt control	-1.70333			ΔCt control	-0.953333		ΔCt control	-0.953333		ΔCt control	-0.953333			ΔCt control	-0.326667		ΔCt control	-0.326667		ΔCt control	-0.326667
	ΔΔCt	0.63		ΔΔCt	-7.2		ΔΔCt	-3.19			ΔΔCt	-8.8		ΔΔCt	-7.15		ΔΔCt	-8.63			ΔΔCt	4.72		ΔΔCt	-2.7		ΔΔCt	-6.26			ΔΔCt	-6.55		ΔΔCt	-5.96		ΔΔCt	-7.56			ΔΔCt	-11.16		ΔΔCt	-9.62		ΔΔCt	-4.2
	2^-(ΔΔCt)	0.646176		2^-(ΔΔCt)	147.033		2^-(ΔΔCt)	9.12611			2^-(ΔΔCt)	445.722		2^-(ΔΔCt)	142.025		2^-(ΔΔCt)	396.177			2^-(ΔΔCt)	0.0379436		2^-(ΔΔCt)	6.49802		2^-(ΔΔCt)	76.6386			2^-(ΔΔCt)	93.7015		2^-(ΔΔCt)	62.2499		2^-(ΔΔCt)	188.706			2^-(ΔΔCt)	2288.2		2^-(ΔΔCt)	786.88		2^-(ΔΔCt)	18.3792
BBB day 4	ΔCt experiment	-0.0266667		ΔCt experiment	-7.25667		ΔCt experiment	-4.50667		BBB day 4	ΔCt experiment	-8.45667		ΔCt experiment	-7.19667		ΔCt experiment	-8.92667		BBB day 4	ΔCt experiment	3.75667		ΔCt experiment	-3.04333		ΔCt experiment	-5.36333		BBB day 4	ΔCt experiment	-7.18333		ΔCt experiment	-6.63333		ΔCt experiment	-8.62333		BBB day 4	ΔCt experiment	-10.6767		ΔCt experiment	-8.73667		ΔCt experiment	-3.12667
	ΔCt control	-0.886667		ΔCt control	-0.886667		ΔCt control	-0.886667			ΔCt control	0.113333		ΔCt control	0.113333		ΔCt control	0.113333			ΔCt control	0.826667		ΔCt control	0.826667		ΔCt control	0.826667			ΔCt control	-0.493333		ΔCt control	-0.493333		ΔCt control	-0.493333			ΔCt control	-0.136667		ΔCt control	-0.136667		ΔCt control	-0.136667
	ΔΔCt	0.86		ΔΔCt	-6.37		ΔΔCt	-3.62			ΔΔCt	-8.57		ΔΔCt	-7.31		ΔΔCt	-9.04			ΔΔCt	2.93		ΔΔCt	-3.87		ΔΔCt	-6.19			ΔΔCt	-6.69		ΔΔCt	-6.14		ΔΔCt	-8.13			ΔΔCt	-10.54		ΔΔCt	-8.6		ΔΔCt	-2.99
	2^-(ΔΔCt)	0.550953		2^-(ΔΔCt)	82.7106		2^-(ΔΔCt)	12.295			2^-(ΔΔCt)	380.038		2^-(ΔΔCt)	158.683		2^-(ΔΔCt)	526.394			2^-(ΔΔCt)	0.131215		2^-(ΔΔCt)	14.6213		2^-(ΔΔCt)	73.0089			2^-(ΔΔCt)	103.25		2^-(ΔΔCt)	70.5219		2^-(ΔΔCt)	280.139			2^-(ΔΔCt)	1488.87		2^-(ΔΔCt)	388.023		2^-(ΔΔCt)	7.94474
BBB day 4	ΔCt experiment	-3.30667		ΔCt experiment	-6.90667		ΔCt experiment	-7.99667		BBB day 4	ΔCt experiment	-11.7567		ΔCt experiment	-9.07667		ΔCt experiment	-10.2467		BBB day 4	ΔCt experiment	1.28667		ΔCt experiment	-1.86333		ΔCt experiment	-5.21333		BBB day 4	ΔCt experiment	-8.45333		ΔCt experiment	-9.42333		ΔCt experiment	-10.2833		BBB day 4	ΔCt experiment	-12.9567		ΔCt experiment	-11.8467		ΔCt experiment	-3.47667
	ΔCt control	1.87333		ΔCt control	1.87333		ΔCt control	1.87333			ΔCt control	1.22333		ΔCt control	1.22333		ΔCt control	1.22333			ΔCt control	0.876667		ΔCt control	0.876667		ΔCt control	0.876667			ΔCt control	1.44667		ΔCt control	1.44667		ΔCt control	1.44667			ΔCt control	0.463333		ΔCt control	0.463333		ΔCt control	0.463333
	ΔΔCt	-5.18		ΔΔCt	-8.78		ΔΔCt	-9.87			ΔΔCt	-12.98		ΔΔCt	-10.3		ΔΔCt	-11.47			ΔΔCt	0.41		ΔΔCt	-2.74		ΔΔCt	-6.09			ΔΔCt	-9.9		ΔΔCt	-10.87		ΔΔCt	-11.73			ΔΔCt	-13.42		ΔΔCt	-12.31		ΔΔCt	-3.94
	2^-(ΔΔCt)	36.2523		2^-(ΔΔCt)	439.586		2^-(ΔΔCt)	935.763			2^-(ΔΔCt)	8079.22		2^-(ΔΔCt)	1260.69		2^-(ΔΔCt)	2836.7			2^-(ΔΔCt)	0.752623		2^-(ΔΔCt)	6.6807		2^-(ΔΔCt)	68.1197			2^-(ΔΔCt)	955.426		2^-(ΔΔCt)	1871.53		2^-(ΔΔCt)	3396.89			2^-(ΔΔCt)	10960.3		2^-(ΔΔCt)	5077.84		2^-(ΔΔCt)	15.3482
BBB day 6	ΔCt experiment	-0.36		ΔCt experiment	-9.45		ΔCt experiment	-2.61		BBB day 6	ΔCt experiment	-8.89667		ΔCt experiment	-6.97667		ΔCt experiment	-8.33667		BBB day 6	ΔCt experiment	2.57667		ΔCt experiment	-3.24333		ΔCt experiment	-6.32333		BBB day 6	ΔCt experiment	-7.43667		ΔCt experiment	-5.83667		ΔCt experiment	-8.06667		BBB day 6	ΔCt experiment	-10.85		ΔCt experiment	-9.47		ΔCt experiment	-3.64
	ΔCt control	-0.22		ΔCt control	-0.22		ΔCt control	-0.22			ΔCt control	-0.726667		ΔCt control	-0.726667		ΔCt control	-0.726667			ΔCt control	-0.203333		ΔCt control	-0.203333		ΔCt control	-0.203333			ΔCt control	-1.00667		ΔCt control	-1.00667		ΔCt control	-1.00667			ΔCt control	-0.91		ΔCt control	-0.91		ΔCt control	-0.91
	ΔΔCt	-0.14		ΔΔCt	-9.23		ΔΔCt	-2.39			ΔΔCt	-8.17		ΔΔCt	-6.25		ΔΔCt	-7.61			ΔΔCt	2.78		ΔΔCt	-3.04		ΔΔCt	-6.12			ΔΔCt	-6.43		ΔΔCt	-4.83		ΔΔCt	-7.06			ΔΔCt	-9.94		ΔΔCt	-8.56		ΔΔCt	-2.73
	2^-(ΔΔCt)	1.10191		2^-(ΔΔCt)	600.491		2^-(ΔΔCt)	5.24157			2^-(ΔΔCt)	288.015		2^-(ΔΔCt)	76.1093		2^-(ΔΔCt)	195.361			2^-(ΔΔCt)	0.145592		2^-(ΔΔCt)	8.22491		2^-(ΔΔCt)	69.551			2^-(ΔΔCt)	86.2229		2^-(ΔΔCt)	28.443		2^-(ΔΔCt)	133.436			2^-(ΔΔCt)	982.286		2^-(ΔΔCt)	377.413		2^-(ΔΔCt)	6.63456
BBB day 6	ΔCt experiment	-3.96		ΔCt experiment	-9.05		ΔCt experiment	-3.34		BBB day 6	ΔCt experiment	-12.1567		ΔCt experiment	-8.42667		ΔCt experiment	-10.1167		BBB day 6	ΔCt experiment	2.18667		ΔCt experiment	-1.59333		ΔCt experiment	-5.69333		BBB day 6	ΔCt experiment	-7.59667		ΔCt experiment	-8.36667		ΔCt experiment	-8.75667		BBB day 6	ΔCt experiment	-11.31		ΔCt experiment	-10.27		ΔCt experiment	-3.73
	ΔCt control	0.02		ΔCt control	0.02		ΔCt control	0.02			ΔCt control	-0.846667		ΔCt control	-0.846667		ΔCt control	-0.846667			ΔCt control	-0.823333		ΔCt control	-0.823333		ΔCt control	-0.823333			ΔCt control	0.603333		ΔCt control	0.603333		ΔCt control	0.603333			ΔCt control	-0.4		ΔCt control	-0.4		ΔCt control	-0.4
	ΔΔCt	-3.98		ΔΔCt	-9.07		ΔΔCt	-3.36			ΔΔCt	-11.31		ΔΔCt	-7.58		ΔΔCt	-9.27			ΔΔCt	3.01		ΔΔCt	-0.77		ΔΔCt	-4.87			ΔΔCt	-8.2		ΔΔCt	-8.97		ΔΔCt	-9.36			ΔΔCt	-10.91		ΔΔCt	-9.87		ΔΔCt	-3.33
	2^-(ΔΔCt)	15.7797		2^-(ΔΔCt)	537.455		2^-(ΔΔCt)	10.2674			2^-(ΔΔCt)	2538.92		2^-(ΔΔCt)	191.341		2^-(ΔΔCt)	617.374			2^-(ΔΔCt)	0.124137		2^-(ΔΔCt)	1.70527		2^-(ΔΔCt)	29.2426			2^-(ΔΔCt)	294.067		2^-(ΔΔCt)	501.463		2^-(ΔΔCt)	657.114			2^-(ΔΔCt)	1924.14		2^-(ΔΔCt)	935.763		2^-(ΔΔCt)	10.0561
BBB day 6	ΔCt experiment	-4.66		ΔCt experiment	-7.59		ΔCt experiment	-2.74		BBB day 6	ΔCt experiment	-10.3067		ΔCt experiment	-6.56667		ΔCt experiment	-8.61667		BBB day 6	ΔCt experiment	2.42667		ΔCt experiment	-0.893333		ΔCt experiment	-4.71333		BBB day 6	ΔCt experiment	-7.29667		ΔCt experiment	-7.27667		ΔCt experiment	-8.68667		BBB day 6	ΔCt experiment	-10.75		ΔCt experiment	-9.11		ΔCt experiment	-2.22
	ΔCt control	0.2		ΔCt control	0.2		ΔCt control	0.2			ΔCt control	1.57333		ΔCt control	1.57333		ΔCt control	1.57333			ΔCt control	1.02667		ΔCt control	1.02667		ΔCt control	1.02667			ΔCt control	0.403333		ΔCt control	0.403333		ΔCt control	0.403333			ΔCt control	1.31		ΔCt control	1.31		ΔCt control	1.31
	ΔΔCt	-4.86		ΔΔCt	-7.79		ΔΔCt	-2.94			ΔΔCt	-11.88		ΔΔCt	-8.14		ΔΔCt	-10.19			ΔΔCt	1.4		ΔΔCt	-1.92		ΔΔCt	-5.74			ΔΔCt	-7.7		ΔΔCt	-7.68		ΔΔCt	-9.09			ΔΔCt	-12.06		ΔΔCt	-10.42		ΔΔCt	-3.53
	2^-(ΔΔCt)	29.0406		2^-(ΔΔCt)	221.322		2^-(ΔΔCt)	7.67411			2^-(ΔΔCt)	3769.09		2^-(ΔΔCt)	282.088		2^-(ΔΔCt)	1168.14			2^-(ΔΔCt)	0.378929		2^-(ΔΔCt)	3.78423		2^-(ΔΔCt)	53.4456			2^-(ΔΔCt)	207.937		2^-(ΔΔCt)	205.074		2^-(ΔΔCt)	544.958			2^-(ΔΔCt)	4269.94		2^-(ΔΔCt)	1370.04		2^-(ΔΔCt)	11.5514

## Sheet: TEER
BBB-in-a-CUBE
Resistance (Ω)	Day 2	Day 4	Day 6		Blank Resistance (Ω)	Surface area (cm2)		TEER (Ω.cm2)	Day 2	Day 4	Day 6
#1	1300	2010	3565		396	0.1225		#1	108.623	195.598	386.086
#2	1230	2745	4263		397			#2	100.048	285.636	471.591
#3	1172	2035	3724		396			#3	92.9435	198.661	405.563
#4	1780	3336	2996		400			#4	167.423	358.033	316.383
#5	1130	1580	3967		400			#5	87.7985	142.923	435.331
#6	1951	1307	2674		401			#6	188.371	109.481	276.938
#7	1371	3353	4067		453			#7	117.321	360.116	447.581
#8	1322	3197	3298		451			#8	111.318	341.006	353.378
#9	2943	2441	3787		451			#9	309.891	248.396	413.281
#10	4035	3215	3244		424			#10	443.661	343.211	346.763
#11		2730	3327		424			#11		283.798	356.931
#12		3464	3335		421			#12		373.713	357.911
#13		2546	3000		412			#13		261.258	316.873
#14					410
#15					412			Ave	172.74	269.372	375.739
#16					399
#17					397
#18					395
BMEC-in-a-CUBE
Resistance (Ω)	Day 2	Day 4	Day 6		Blank Resistance (Ω)	Surface area (cm2)		TEER (Ω.cm2)	Day 2	Day 4	Day 6
#1	2930	4373	2401		396	0.1225		#1	308.298	485.066	243.496
#2	2719	4476	3614		397			#2	282.451	497.683	392.088
#3	4063	4834	3668		396			#3	447.091	541.538	398.703
#4	3943	2695	4434		400			#4	432.391	279.511	492.538
#5	3361	4130	3751		400			#5	361.096	455.298	408.871
#6	4180	3150	2913		401			#6	461.423	335.248	306.216
#7	2678	4524	3170		453			#7	277.428	503.563	337.698
#8	3133	3003	2118		451			#8	333.166	317.241	208.828
#9	2860	2605	2567		451			#9	299.723	268.486	263.831
#10	2987	2440	3030		424			#10	315.281	248.273	320.548
#11	2623	3700	2218		424			#11	270.691	402.623	221.078
#12	2991	4903	2167		421			#12	315.771	549.991	214.831
#13	2662	2995	2704		412			#13	275.468	316.261	280.613
#14	2601	2360	2186		410			#14	267.996	238.473	217.158
#15					412			Ave	332.02	388.518	307.607
#16					399
#17					397
#18					395

## Sheet: TEER (Transwell)
BMEC in Transwell
Resistance (Ω)	Day 1	Day 2	Day 3	Day 4		Blank Resistance (Ω)	Surface area (cm2)		TEER (Ω.cm2)	Day 1	Day 2	Day 3	Day 4
#1	1095	762	1233	463		114	0.33		#1	323.4	213.51	368.94	114.84
#2	3157	890	1437	562		116			#2	1003.86	255.75	436.26	147.51
#3	1071	800	1253	457		115			#3	315.48	226.05	375.54	112.86
#4	3440	901	1303	571					#4	1097.25	259.38	392.04	150.48
#5	4507	1174	1388	583					#5	1449.36	349.47	420.09	154.44
#6	3854	988	1411	522					#6	1233.87	288.09	427.68	134.31

## Sheet: Lucifer Yellow
Day 2						Day 4						Day 6						Blank (without cells)
μM	15 min	30 min	60 min	120 min		μM	15 min	30 min	60 min	120 min		μM	15 min	30 min	60 min	120 min		μM	15 min	30 min	60 min	120 min
#1	0.003	0.034	0.089	0.226		#1	0.007	0.002	0.018	0.055		#1	0.004	0.012	0.022	0.044		#1	0.853	1.332	2.135	2.599
#2	0.022	0.061	0.12	0.207		#2	0.004	0.007	0.024	0.06		#2	0.001	0.011	0.012	0.024		#2	0.674	1.527	3.222	3.928
#3	0.015	0.04	0.082	0.174		#3	0.006	0.01	0.028	0.061		#3	0.003	0.009	0.023	0.038		#3	1.482	1.858	2.695	2.215
#4	0.004	0.033	0.136	0.373		#4	0.001	0.008	0.027	0.037		#4	0.13	0.102	0.098	0.095		#4	0.037	0.179	0.359	0.82
#5	1.369	1.289	1.382	1.162		#5						#5	0.006	0.01	0.024	0.06		#5	1.854	2.651	3.456	3.217
#6	0.225	0.25	0.31	0.512		#6	0.004	0.021	0.041	0.073		#6	0.003	0.01	0.018	0.036		#6	0.054	0.164	0.401	0.676
#7	0.007	0.024	0.09	0.147		#7	0.01	0.014	0.02	0.057		#7	0.014	0.041	0.031	0.049		#7	2.568	2.968	3.442	3.261
#8	0.007	0.033	0.101	0.2		#8	0.004	0.018	0.035	0.044		#8	0.002	0.008	0.027	0.046		#8	3.075	3.16	3.214	2.756
#9	0.007	0.027	0.088	0.164		#9	0.955	1.293	1.621	1.836		#9	0.162	0.163	0.2	0.249		#9	0.091	0.173	0.395	0.993
#10	0.007	0.028	0.113	0.25		#10	0.011	0.035	0.067	0.114		#10	0.001	0.014	0.025	0.037		#10	1.123	1.941	3.341	3.62
#11	0.002	0.02	0.054	0.142		#11	0.008	0.012	0.035	0.063		#11	0	0.015	0.016	0.049
#12	0.01	0.076	0.219	0.364		#12	0.005	0.022	0.05	0.083		#12	0.002	0.008	0.019	0.027
#13	0.006	0.006	0.029	0.041		#13	0.005	0.011	0.019	0.031		#13	0	0.005	0.016	0.028
#14	0.247	0.258	0.292	0.26		#14	0.004	0.012	0.028	0.038		#14	0.056	0.075	0.078	0.088
#15	0.004	0.003	0.01	0.038		#15	0.057	0.117	0.199	0.288		#15	0.002	0.007	0.01	0.022
#16	0.073	0.047	0.088	0.106		#16	0.005	0.016	0.076	0.184		#16	0.001	0.004	0.005	0.013
#17	2.096	3.065	4.381	3.31		#17	2.929	3.348	3.368	2.918		#17	0.003	0.007	0.008	0.024
#18	0.027	0.09	0.058	0.079		#18	0.117	0.155	0.155	0.205		#18	0.002	0.006	0.015	0.023
Samples with abnormally high concentration at t = 15 min (greater than 0.01 μM) were considered to have suffered damage or there was leakage in the chip, and the results were discarded.
Vd	200	μL	0.2	mL
Va	200	μL	0.2	mL
Sampling	50	μL	0.05	mL
A	0.1225	cm2
[C]luminal	10	μM
time	15	min	900	s
	30	min	1800	s
	60	min	3600	s
	120	min	7200	s
Actual Transported (corrected)
Day 2						Day 4						Day 6						Blank (without cells)
μmol	15 min	30 min	60 min	120 min		μmol	15 min	30 min	60 min	120 min		μmol	15 min	30 min	60 min	120 min		μmol	15 min	30 min	60 min	120 min
#1	6e-07	6.95e-06	1.96875e-05	5.20094e-05		#1	1.4e-06	7.5e-07	4.1375e-06	1.25719e-05		#1	8e-07	2.6e-06	5.25e-06	1.09625e-05		#1	0.0001706	0.00030905	0.000546912	0.000776441
#2						#2	8e-07	1.6e-06	5.4e-06	1.395e-05		#2	2e-07	2.25e-06	3.0125e-06	6.16563e-06		#2	0.0001348	0.0003391	0.000762875	0.00109479
#3						#3	1.2e-06	2.3e-06	6.475e-06	1.46938e-05		#3	6e-07	1.95e-06	5.2375e-06	9.54687e-06		#3	0.0002964	0.0004457	0.000724525	0.000809656
#4	8e-07	6.8e-06	2.91e-05	8.3775e-05		#4	2e-07	1.65e-06	5.8625e-06	9.32812e-06		#4						#4	7.4e-06	3.765e-05	8.30625e-05	0.000196028
#5						#5						#5	1.2e-06	2.3e-06	5.675e-06	1.42938e-05		#5	0.0003708	0.0006229	0.000939625	0.00112673
#6						#6	8e-07	4.4e-06	9.5e-06	1.8275e-05		#6	6e-07	2.15e-06	4.2875e-06	8.95937e-06		#6	1.08e-05	3.55e-05	9.1775e-05	0.000169719
#7	1.4e-06	5.15e-06	1.96375e-05	3.59469e-05		#7	2e-06	3.3e-06	5.325e-06	1.40563e-05		#7						#7	0.0005136	0.000722	0.0009973	0.00121043
#8	1.4e-06	6.95e-06	2.22875e-05	4.76594e-05		#8	8e-07	3.8e-06	8.15e-06	1.19875e-05		#8	4e-07	1.7e-06	5.925e-06	1.12063e-05		#8	0.000615	0.00078575	0.000992988	0.00114963
#9	1.4e-06	5.75e-06	1.93875e-05	3.94344e-05		#9						#9						#9	1.82e-05	3.915e-05	9.33375e-05	0.000236272
#10	1.4e-06	5.95e-06	2.44375e-05	5.79469e-05		#10	2.2e-06	7.55e-06	1.58375e-05	2.91969e-05		#10	2e-07	2.85e-06	5.7625e-06	9.60313e-06		#10	0.0002246	0.00044435	0.000835438	0.0011001
#11	4e-07	4.1e-06	1.1925e-05	3.25063e-05		#11	1.6e-06	2.8e-06	8.1e-06	1.5725e-05		#11	0	3e-06	3.95e-06	1.15375e-05
#12	2e-06	1.57e-05	4.8225e-05	8.92813e-05		#12	1e-06	4.65e-06	1.14125e-05	2.08656e-05		#12	4e-07	1.7e-06	4.325e-06	7.00625e-06
#13	1.2e-06	1.5e-06	6.475e-06	1.04938e-05		#13	1e-06	2.45e-06	4.6625e-06	8.22813e-06		#13	0	1e-06	3.45e-06	6.7125e-06
#14						#14	8e-07	2.6e-06	6.45e-06	1.00625e-05		#14
#15	8e-07	8e-07	2.4e-06	8.6e-06		#15						#15	4e-07	1.5e-06	2.475e-06	5.49375e-06
#16						#16	1e-06	3.45e-06	1.63125e-05	4.19906e-05		#16	2e-07	8.5e-07	1.2625e-06	3.17812e-06
#17						#17						#17	6e-07	1.55e-06	2.1375e-06	5.87188e-06
#18						#18						#18	4e-07	1.3e-06	3.425e-06	5.88125e-06
Corrected Concentration
Day 2						Day 4						Day 6						Blank (without cells)
μM	15 min	30 min	60 min	120 min		μM	15 min	30 min	60 min	120 min		μM	15 min	30 min	60 min	120 min		μM	15 min	30 min	60 min	120 min
#1	0.003	0.03475	0.0984375	0.260047		#1	0.007	0.00375	0.0206875	0.0628594		#1	0.004	0.013	0.02625	0.0548125		#1	0.853	1.54525	2.73456	3.8822
#2						#2	0.004	0.008	0.027	0.06975		#2	0.001	0.01125	0.0150625	0.0308281		#2	0.674	1.6955	3.81438	5.47397
#3						#3	0.006	0.0115	0.032375	0.0734687		#3	0.003	0.00975	0.0261875	0.0477344		#3	1.482	2.2285	3.62263	4.04828
#4	0.004	0.034	0.1455	0.418875		#4	0.001	0.00825	0.0293125	0.0466406		#4						#4	0.037	0.18825	0.415313	0.980141
#5						#5						#5	0.006	0.0115	0.028375	0.0714688		#5	1.854	3.1145	4.69813	5.63366
#6						#6	0.004	0.022	0.0475	0.091375		#6	0.003	0.01075	0.0214375	0.0447969		#6	0.054	0.1775	0.458875	0.848594
#7	0.007	0.02575	0.0981875	0.179734		#7	0.01	0.0165	0.026625	0.0702813		#7						#7	2.568	3.61	4.9865	6.05213
#8	0.007	0.03475	0.111438	0.238297		#8	0.004	0.019	0.04075	0.0599375		#8	0.002	0.0085	0.029625	0.0560313		#8	3.075	3.92875	4.96494	5.74817
#9	0.007	0.02875	0.0969375	0.197172		#9						#9						#9	0.091	0.19575	0.466688	1.18136
#10	0.007	0.02975	0.122187	0.289734		#10	0.011	0.03775	0.0791875	0.145984		#10	0.001	0.01425	0.0288125	0.0480156		#10	1.123	2.22175	4.17719	5.50048
#11	0.002	0.0205	0.059625	0.162531		#11	0.008	0.014	0.0405	0.078625		#11	0	0.015	0.01975	0.0576875
#12	0.01	0.0785	0.241125	0.446406		#12	0.005	0.02325	0.0570625	0.104328		#12	0.002	0.0085	0.021625	0.0350312
#13	0.006	0.0075	0.032375	0.0524688		#13	0.005	0.01225	0.0233125	0.0411406		#13	0	0.005	0.01725	0.0335625
#14						#14	0.004	0.013	0.03225	0.0503125		#14
#15	0.004	0.004	0.012	0.043		#15						#15	0.002	0.0075	0.012375	0.0274687
#16						#16	0.005	0.01725	0.0815625	0.209953		#16	0.001	0.00425	0.0063125	0.0158906
#17						#17						#17	0.003	0.00775	0.0106875	0.0293594
#18						#18						#18	0.002	0.0065	0.017125	0.0294063
Papp
Day 2						Day 4						Day 6						Blank (without cells)
x10^-6 cm/s	15 min	30 min	60 min	120 min		x10^-6 cm/s	15 min	30 min	60 min	120 min		x10^-6 cm/s	15 min	30 min	60 min	120 min		x10^-6 cm/s	15 min	30 min	60 min	120 min
#1	0.544218	3.15193	4.46429	5.89675		#1	1.26984	0.340136	0.938209	1.42538		#1	0.725624	1.17914	1.19048	1.24291		#1	154.739	140.159	124.016	88.0318
#2						#2	0.725624	0.725624	1.22449	1.58163		#2	0.181406	1.02041	0.683107	0.69905		#2	122.268	153.787	172.988	124.126
#3						#3	1.08844	1.04308	1.46825	1.66596		#3	0.544218	0.884354	1.18764	1.08241		#3	268.844	202.132	164.291	91.7978
#4	0.725624	3.0839	6.59864	9.4983		#4	0.181406	0.748299	1.32937	1.05761		#4						#4	6.71202	17.0748	18.835	22.2254
#5						#5						#5	1.08844	1.04308	1.28685	1.62061		#5	336.327	282.494	213.067	127.747
#6						#6	0.725624	1.99546	2.1542	2.072		#6	0.544218	0.975057	0.972222	1.0158		#6	9.79592	16.0998	20.8107	19.2425
#7	1.26984	2.3356	4.45295	4.07561		#7	1.81406	1.4966	1.20748	1.59368		#7						#7	465.85	327.438	226.145	137.236
#8	1.26984	3.15193	5.05385	5.40356		#8	0.725624	1.72336	1.84807	1.35913		#8	0.362812	0.770975	1.34354	1.27055		#8	557.823	356.349	225.167	130.344
#9	1.26984	2.60771	4.39626	4.47102		#9						#9						#9	16.5079	17.7551	21.165	26.7882
#10	1.26984	2.69841	5.54138	6.56994		#10	1.99546	3.42404	3.59127	3.3103		#10	0.181406	1.29252	1.30669	1.08879		#10	203.719	201.519	189.442	124.728
#11	0.362812	1.85941	2.70408	3.68552		#11	1.45125	1.26984	1.83673	1.78288		#11	0	1.36054	0.895692	1.30811
#12	1.81406	7.12018	10.9354	10.1226		#12	0.907029	2.10884	2.58787	2.36572		#12	0.362812	0.770975	0.980726	0.794359
#13	1.08844	0.680272	1.46825	1.18977		#13	0.907029	1.11111	1.05726	0.932894		#13	0	0.453515	0.782313	0.761054
#14						#14	0.725624	1.17914	1.46259	1.14087		#14
#15	0.725624	0.362812	0.544218	0.975057		#15						#15	0.362812	0.680272	0.561224	0.622874
#16						#16	0.907029	1.56463	3.69898	4.76084		#16	0.181406	0.385488	0.286281	0.360332
#17						#17						#17	0.544218	0.702948	0.484694	0.665745
#18						#18						#18	0.362812	0.589569	0.776644	0.666808
n=	10	10	10	10		n=	13	13	13	13		n=	14	14	14	14		n=	10	10	10	10

## Sheet: Rhodamine123
Day 6_without reversan							Day 6_with reversan (40 μM)
μM	15 min	30 min	60 min	120 min			μM	15 min	30 min	60 min	120 min
#1	0.002	0.004	0.011	0.03			#1	0.001	0.003	0.015	0.045
#2	0.002	0.005	0.013	0.048			#2	0.001	0.006	0.018	0.056
#3	0.001	0.003	0.012	0.034			#3	0.001	0.005	0.017	0.047
#4	0.001	0.003	0.009	0.033			#4	0.001	0.005	0.02	0.062
#5	0.001	0.002	0.01	0.024			#5	0.002	0.006	0.019	0.053
#6	0.001	0.005	0.015	0.041			#6	0.001	0.005	0.016	0.049
#7	0	0.002	0.007	0.025			#7	0	0.003	0.012	0.041
#8	0	0.002	0.009	0.026			#8	0.001	0.007	0.026	0.06
#9	0	0.002	0.01	0.026			#9	0	0.004	0.017	0.059
#10	0.001	0.005	0.016	0.04			#10	0.001	0.007	0.021	0.056
#11	0.001	0.003	0.012	0.029			#11	0	0.007	0.024	0.064
#12	0	0.004	0.012	0.034			#12	0.002	0.013	0.033	0.083
#13	0.001	0.004	0.016	0.045			#13	0.001	0.003	0.013	0.034
#14	0.001	0.005	0.021	0.063			#14	0.001	0.006	0.017	0.042
#15	0.001	0.004	0.016	0.041			#15	0.002	0.004	0.012	0.036
#16	0	0.003	0.014	0.039			#16	0.006	0.007	0.014	0.046
Vd	200	μL	0.2	mL
Va	200	μL	0.2	mL
Sampling	50	μL	0.05	mL
A	0.1225	cm2
[C]luminal	10	μM	0.0005	μmol
time	15	min	900	s
	30	min	1800	s
	60	min	3600	s
	120	min	7200	s
Actual Transported (corrected)
Day 6_A to B_without reversan							Day 6_A to B_with reversan
μmol	15 min	30 min	60 min	120 min			μmol	15 min	30 min	60 min	120 min
#1	4e-07	9e-07	2.525e-06	6.95625e-06			#1	2e-07	6.5e-07	3.2125e-06	1.00156e-05
#2	4e-07	1.1e-06	2.975e-06	1.07188e-05			#2	2e-07	1.25e-06	3.9625e-06	1.25531e-05
#3	2e-07	6.5e-07	2.6125e-06	7.66562e-06			#3	2e-07	1.05e-06	3.7125e-06	1.06406e-05
#4	2e-07	6.5e-07	2.0125e-06	7.31563e-06			#4	2e-07	1.05e-06	4.3125e-06	1.37906e-05
#5	2e-07	4.5e-07	2.1625e-06	5.50313e-06			#5	4e-07	1.3e-06	4.225e-06	1.20813e-05
#6	2e-07	1.05e-06	3.3125e-06	9.34063e-06			#6	2e-07	1.05e-06	3.5125e-06	1.09906e-05
#7	0	4e-07	1.5e-06	5.475e-06			#7	0	6e-07	2.55e-06	8.9875e-06
#8	0	4e-07	1.9e-06	5.775e-06			#8	2e-07	1.45e-06	5.6125e-06	1.38156e-05
#9	0	4e-07	2.1e-06	5.825e-06			#9	0	8e-07	3.6e-06	1.29e-05
#10	2e-07	1.05e-06	3.5125e-06	9.19062e-06			#10	2e-07	1.45e-06	4.6125e-06	1.27656e-05
#11	2e-07	6.5e-07	2.6125e-06	6.66563e-06			#11	0	1.4e-06	5.15e-06	1.44375e-05
#12	0	8e-07	2.6e-06	7.65e-06			#12	4e-07	2.7e-06	7.375e-06	1.92187e-05
#13	2e-07	8.5e-07	3.4625e-06	1.01281e-05			#13	2e-07	6.5e-07	2.8125e-06	7.71562e-06
#14	2e-07	1.05e-06	4.5125e-06	1.40406e-05			#14	2e-07	1.25e-06	3.7625e-06	9.70313e-06
#15	2e-07	8.5e-07	3.4625e-06	9.32813e-06			#15	4e-07	9e-07	2.725e-06	8.20625e-06
#16	0	6e-07	2.95e-06	8.6875e-06			#16	1.2e-06	1.7e-06	3.525e-06	1.08063e-05
Corrected Concentration
Day 6_A to B_without reversan							Day 6_A to B_with reversan
μM	15 min	30 min	60 min	120 min			μM	15 min	30 min	60 min	120 min
#1	0.002	0.0045	0.012625	0.0347812			#1	0.001	0.00325	0.0160625	0.0500781
#2	0.002	0.0055	0.014875	0.0535938			#2	0.001	0.00625	0.0198125	0.0627656
#3	0.001	0.00325	0.0130625	0.0383281			#3	0.001	0.00525	0.0185625	0.0532031
#4	0.001	0.00325	0.0100625	0.0365781			#4	0.001	0.00525	0.0215625	0.0689531
#5	0.001	0.00225	0.0108125	0.0275156			#5	0.002	0.0065	0.021125	0.0604062
#6	0.001	0.00525	0.0165625	0.0467031			#6	0.001	0.00525	0.0175625	0.0549531
#7	0	0.002	0.0075	0.027375			#7	0	0.003	0.01275	0.0449375
#8	0	0.002	0.0095	0.028875			#8	0.001	0.00725	0.0280625	0.0690781
#9	0	0.002	0.0105	0.029125			#9	0	0.004	0.018	0.0645
#10	0.001	0.00525	0.0175625	0.0459531			#10	0.001	0.00725	0.0230625	0.0638281
#11	0.001	0.00325	0.0130625	0.0333281			#11	0	0.007	0.02575	0.0721875
#12	0	0.004	0.013	0.03825			#12	0.002	0.0135	0.036875	0.0960937
#13	0.001	0.00425	0.0173125	0.0506406			#13	0.001	0.00325	0.0140625	0.0385781
#14	0.001	0.00525	0.0225625	0.0702031			#14	0.001	0.00625	0.0188125	0.0485156
#15	0.001	0.00425	0.0173125	0.0466406			#15	0.002	0.0045	0.013625	0.0410313
#16	0	0.003	0.01475	0.0434375			#16	0.006	0.0085	0.017625	0.0540312
Papp
Day 6_A to B_without reversan							Day 6_A to B_with reversan
x10^-6 cm/s	15 min	30 min	60 min	120 min			x10^-6 cm/s	15 min	30 min	60 min	120 min
#1	0.362812	0.408163	0.572562	0.78869			#1	0.181406	0.294785	0.728458	1.13556
#2	0.362812	0.498866	0.674603	1.21528			#2	0.181406	0.566893	0.898526	1.42326
#3	0.181406	0.294785	0.592404	0.869118			#3	0.181406	0.47619	0.841837	1.20642
#4	0.181406	0.294785	0.456349	0.829436			#4	0.181406	0.47619	0.977891	1.56356
#5	0.181406	0.204082	0.490363	0.623937			#5	0.362812	0.589569	0.95805	1.36976
#6	0.181406	0.47619	0.751134	1.05903			#6	0.181406	0.47619	0.796485	1.2461
#7	0	0.181406	0.340136	0.620748			#7	0	0.272109	0.578231	1.01899
#8	0	0.181406	0.430839	0.654762			#8	0.181406	0.657596	1.27268	1.5664
#9	0	0.181406	0.47619	0.660431			#9	0	0.362812	0.816327	1.46259
#10	0.181406	0.47619	0.796485	1.04202			#10	0.181406	0.657596	1.04592	1.44735
#11	0.181406	0.294785	0.592404	0.75574			#11	0	0.634921	1.1678	1.6369
#12	0	0.362812	0.589569	0.867347			#12	0.362812	1.22449	1.67234	2.179
#13	0.181406	0.385488	0.785147	1.14831			#13	0.181406	0.294785	0.637755	0.874787
#14	0.181406	0.47619	1.02324	1.59191			#14	0.181406	0.566893	0.853175	1.10013
#15	0.181406	0.385488	0.785147	1.05761			#15	0.362812	0.408163	0.617914	0.930414
#16	0	0.272109	0.668934	0.984977			#16	1.08844	0.770975	0.79932	1.2252
n=	16	16	16	16			n=	16	16	16	16

## Sheet: BBB-Glioblastoma
With BBB	Live	Dead	% Dead cells		Without BBB	Live	Dead	% Dead cells		With BBB + Reversan	Live	Dead	% Dead cells
#1	1981	81	4.08884		#1	1326	149	11.2368		#1	1806	163	9.02547
#2	1894	172	9.08131		#2	1495	141	9.43144		#2	1837	160	8.70985
#3	1693	94	5.55227		#3	1318	150	11.3809		#3	2081	182	8.7458
#4	1285	105	8.17121		#4	1429	163	11.4066		#4	1811	152	8.39315
#5	1441	54	3.7474		#5	1339	104	7.76699		#5	1581	116	7.33713
#6	1708	99	5.79625		#6	1924	197	10.2391		#6	1635	127	7.76758
#7	2177	177	8.13045		#7	2006	216	10.7677		#7	1459	122	8.36189
#8	1662	97	5.83634		#8	1885	173	9.17772		#8	1727	164	9.49624
#9	1525	119	7.80328		#9	1825	246	13.4795		#9	1468	142	9.67302
#10	2209	197	8.91806		#10	1812	202	11.1479		#10	2670	404	15.1311
#11	2295	160	6.97168		#11	1637	121	7.39157		#11	1857	222	11.9548
#12	2272	161	7.08627		#12	1872	220	11.7521		#12	1715	162	9.44606
#13	2195	159	7.24374		#13	1999	205	10.2551		#13	2055	191	9.2944
#14	1907	86	4.5097		#14	1980	207	10.4545		#14	2263	309	13.6544
					#15	1434	190	13.2497

## Sheet: Astro Peri distribution
	BBB Day 0	0-200 µm	200-400 µm	400-600 µm			BBB Day 0	0-200 µm	200-400 µm	400-600 µm			BBB Day 0	0-200 µm	200-400 µm	400-600 µm			BBB Day 0	0-200 µm	200-400 µm	400-600 µm
#1	Highest count	48675	48750	47914		#2	Highest count	48624	48616	48092		#3	Highest count	48836	48661	48837		#4	Highest count	48303	48972	48928
	Lowest count	609	534	1370			Lowest count	660	668	1192			Lowest count	448	623	447			Lowest count	981	312	356
	% coverage	1.2357	1.08352	2.77981			% coverage	1.33918	1.35541	2.41863			% coverage	0.909017	1.2641	0.906988			% coverage	1.9905	0.633065	0.722344
	AP only Day 0	0-200 µm	200-400 µm	400-600 µm			AP only Day 0	0-200	200-400	400-600			AP only Day 0	0-200 µm	200-400 µm	400-600 µm			AP only Day 0	0-200 µm	200-400 µm	400-600 µm
	Highest count	48468	49165	48516			Highest count	48990	48796	49267			Highest count	49257	48908	49038			Highest count	47907	48909	48145
	Lowest count	816	119	768			Lowest count	294	488	17			Lowest count	27	376	246			Lowest count	1377	375	1139
	% coverage	1.65571	0.241458	1.55832			% coverage	0.596542	0.990179	0.034494			% coverage	0.0547845	0.762925	0.499148			% coverage	2.79401	0.760896	2.31109
	BBB Day 2	0-200 µm	200-400 µm	400-600 µm			BBB Day 2	0-200 µm	200-400 µm	400-600 µm			BBB Day 2	0-200 µm	200-400 µm	400-600 µm			BBB Day 2	0-200 µm	200-400 µm	400-600 µm
	Highest count	47682	49172	49282			Highest count	47474	49269	49275			Highest count	48884	48536	49284			Highest count	48801	48504	48588
	Lowest count	1602	112	2			Lowest count	1810	15	9			Lowest count	400	748	0			Lowest count	483	780	696
	% coverage	3.25055	0.227254	0.00405811			% coverage	3.67259	0.0304358	0.0182615			% coverage	0.811622	1.51773	0			% coverage	0.980034	1.58266	1.41222
	AP only Day 2	0-200 µm	200-400 µm	400-600 µm			AP only Day 2	0-200	200-400	400-600			AP only Day 2	0-200 µm	200-400 µm	400-600 µm			AP only Day 2	0-200 µm	200-400 µm	400-600 µm
	Highest count	48676	48519	49195			Highest count	48645	49284	48517			Highest count	47066	48778	49138			Highest count	48557	48900	49205
	Lowest count	608	765	89			Lowest count	639	0	767			Lowest count	2218	506	146			Lowest count	727	384	79
	% coverage	1.23367	1.55223	0.180586			% coverage	1.29657	0	1.55629			% coverage	4.50045	1.0267	0.296242			% coverage	1.47512	0.779158	0.160295
	BBB Day 4	0-200 µm	200-400 µm	400-600 µm			BBB Day 4	0-200 µm	200-400 µm	400-600 µm			BBB Day 4	0-200 µm	200-400 µm	400-600 µm			BBB Day 4	0-200 µm	200-400 µm	400-600 µm
	Highest count	46497	48180	47476			Highest count	47693	49167	48748			Highest count	48677	49277	48625			Highest count	41760	47588	47876
	Lowest count	2787	1104	1808			Lowest count	1591	117	536			Lowest count	607	7	659			Lowest count	7524	1696	1408
	% coverage	5.65498	2.24008	3.66853			% coverage	3.22823	0.2374	1.08757			% coverage	1.23164	0.0142034	1.33715			% coverage	15.2666	3.44128	2.85691
	AP only Day 4	0-200 µm	200-400 µm	400-600 µm			AP only Day 4	0-200	200-400	400-600			AP only Day 4	0-200 µm	200-400 µm	400-600 µm			AP only Day 4	0-200 µm	200-400 µm	400-600 µm
	Highest count	47839	48901	48490			Highest count	47266	49067	49275			Highest count	48680	47926	47683			Highest count	48206	49213	47264
	Lowest count	1445	383	794			Lowest count	2018	217	9			Lowest count	604	1358	1601			Lowest count	1078	71	2020
	% coverage	2.93199	0.777128	1.61107			% coverage	4.09464	0.440305	0.0182615			% coverage	1.22555	2.75546	3.24852			% coverage	2.18732	0.144063	4.09869
	BBB Day 6	0-200 µm	200-400 µm	400-600 µm			BBB Day 6	0-200 µm	200-400 µm	400-600 µm			BBB Day 6	0-200 µm	200-400 µm	400-600 µm			BBB Day 6	0-200 µm	200-400 µm	400-600 µm
	Highest count	44649	49244	48468			Highest count	41776	49270	49259			Highest count	46457	48511	49181			Highest count	47619	49172	47913
	Lowest count	4635	40	816			Lowest count	7508	14	25			Lowest count	2827	773	103			Lowest count	1665	112	1371
	% coverage	9.40467	0.0811622	1.65571			% coverage	15.2342	0.0284068	0.0507264			% coverage	5.73614	1.56846	0.208993			% coverage	3.37838	0.227254	2.78184
	AP only Day 6	0-200 µm	200-400 µm	400-600 µm			AP only Day 6	0-200 µm	200-400 µm	400-600 µm			AP only Day 6	0-200 µm	200-400 µm	400-600 µm			AP only Day 6	0-200 µm	200-400 µm	400-600 µm
	Highest count	47813	48577	47542			Highest count	49113	48581	48554			Highest count	47797	48740	48940			Highest count	48437	48193	47988
	Lowest count	1471	707	1742			Lowest count	171	703	730			Lowest count	1487	544	344			Lowest count	847	1091	1296
	% coverage	2.98474	1.43454	3.53462			% coverage	0.346969	1.42643	1.48121			% coverage	3.01721	1.10381	0.697995			% coverage	1.71861	2.2137	2.62966

## Sheet: Transporter localisation PGP
Distance_(µm)	Gray_Value	Distance_(µm)	Gray_Value	Distance_(µm)	Gray_Value	Distance_(µm)	Gray_Value	Distance_(µm)	Gray_Value	Distance_(µm)	Gray_Value	Distance_(µm)	Gray_Value	Distance_(µm)	Gray_Value	Distance_(µm)	Gray_Value	Distance_(µm)	Gray_Value	Distance_(µm)	Gray_Value	Distance_(µm)	Gray_Value	Distance_(µm)	Gray_Value	Distance_(µm)	Gray_Value	Distance_(µm)	Gray_Value	Distance_(µm)	Gray_Value	Distance_(µm)	Gray_Value	Distance_(µm)	Gray_Value	Distance_(µm)	Gray_Value	Distance_(µm)	Gray_Value	Distance_(µm)	Gray_Value	Distance_(µm)	Gray_Value	Distance_(µm)	Gray_Value		MAX	Distance_(µm)	Gray_Value
0	89.123	0	88.996	0	72.363	0	14.5379	0	100.395	0	22.938	0	76.568	0	18.6463	0	17.482	0	23.0854	0	37.695	0	51.3148	0	36.6856	0	11.1463	0	32.324	0	6.389	0	40.656	0	6.3083	0	70.585	0	65.123	0	77.467	0	53.121	0	35.6707			11.7942	167.569
0.0502	90.162	0.0502	91.533	0.0502	79.192	0.05019	15.5985	0.0502	105.438	0.0502	26.099	0.0502	84.093	0.0502	21.7805	0.0502	20.524	0.0502	25.1159	0.0502	40.872	0.05019	55.4136	0.0502	38.4432	0.0502	11.2744	0.05019	36.989	0.0502	7.187	0.0502	46.928	0.0502	7.8333	0.0502	75.17	0.0502	70.184	0.0502	84.08	0.0502	61.333	0.05019	40.7805
0.1004	91.716	0.1004	95.162	0.1004	86.067	0.10038	17.447	0.1004	109.049	0.1004	30.043	0.1004	94.185	0.1004	25.4878	0.1004	24.494	0.1004	27.6646	0.1004	43.665	0.10038	59.8395	0.1004	39.4432	0.1004	12.0976	0.10038	42.426	0.1004	8.25	0.1004	53.894	0.1004	9.4667	0.1004	77.288	0.1004	75.528	0.1004	89.651	0.1004	69.863	0.10038	45.9756		COUNT	Distance_(µm)	Gray_Value
0.1506	94.123	0.1506	100.304	0.1506	93.4	0.15056	20.3712	0.1506	112.142	0.1506	35.247	0.1506	106.247	0.1506	29.5732	0.1506	29.671	0.1506	30.5122	0.1506	46.36	0.15056	64.8272	0.1506	39.5871	0.1506	13.3659	0.15056	48.388	0.1506	9.19	0.1506	60.856	0.1506	11.1458	0.1506	78.42	0.1506	81.627	0.1506	93.425	0.1506	78.504	0.15056	50.7134			236	236
0.2008	97.216	0.2008	106.017	0.2008	100.95	0.20075	23.9962	0.2008	116.185	0.2008	42.031	0.2008	118.994	0.2008	33.7378	0.2008	36.457	0.2008	33.4695	0.2008	49.293	0.20075	70.5432	0.2008	39.9735	0.2008	14.8963	0.20075	54.612	0.2008	10.373	0.2008	67.128	0.2008	13.3292	0.2008	80.165	0.2008	89.009	0.2008	96.09	0.2008	87.688	0.20075	55.3415
0.2509	100.392	0.2509	111.463	0.2509	108.242	0.25094	27.6364	0.2509	122.062	0.2509	49.877	0.2509	130.327	0.2509	38.0061	0.2509	44.561	0.2509	36.2317	0.2509	52.744	0.25094	76.3395	0.2509	41.375	0.2509	16.7439	0.25094	61.282	0.2509	11.885	0.2509	73.211	0.2509	16.3458	0.2509	83.807	0.2509	97.047	0.2509	98.623	0.2509	96.904	0.25094	59.9817		Normalized intensity
0.3011	103.118	0.3011	115.558	0.3011	114.546	0.30113	30.5341	0.3011	129.543	0.3011	57.815	0.3011	141.66	0.3011	42.7317	0.3011	52.884	0.3011	38.75	0.3011	56.244	0.30113	81.6914	0.3011	44.3636	0.3011	18.7927	0.30113	68.266	0.3011	13.544	0.3011	79.578	0.3011	20.0292	0.3011	88.585	0.3011	104.542	0.3011	101.774	0.3011	105.387	0.30113	64.6402		Luminal	Distance_(µm)	Gray_Value
0.3513	105.034	0.3513	118.621	0.3513	120.192	0.35132	33.0341	0.3513	138.66	0.3513	64.728	0.3513	153.315	0.3513	48.0183	0.3513	60.067	0.3513	41.2988	0.3513	59.61	0.35132	87.4259	0.3513	48.5038	0.3513	21.0732	0.35132	75.484	0.3513	14.964	0.3513	86.489	0.3513	24.5208	0.3513	93.759	0.3513	110.514	0.3513	105.316	0.3513	113.083	0.35132	69.9939		Row	2	2
0.4015	106.794	0.4015	121.296	0.4015	126.146	0.40151	35.4167	0.4015	149.241	0.4015	72.302	0.4015	163.358	0.4015	54.6951	0.4015	66.061	0.4015	44.2683	0.4015	62.543	0.40151	93.0988	0.4015	52.9242	0.4015	23.6524	0.40151	82.362	0.4015	16.544	0.4015	94.217	0.4015	29.5292	0.4015	98.123	0.4015	115.486	0.4015	109.09	0.4015	120.208	0.40151	75.5		Row	79.6667	79.6667
0.4517	108.926	0.4517	124.162	0.4517	133.229	0.45169	37.8295	0.4517	162.123	0.4517	80.593	0.4517	168.506	0.4517	62.6463	0.4517	71.713	0.4517	47.9085	0.4517	65.287	0.45169	97.6296	0.4517	57.0114	0.4517	26.5671	0.45169	89.005	0.4517	18.778	0.4517	102.283	0.4517	34.7875	0.4517	101.462	0.4517	119.623	0.4517	112.991	0.4517	126.429	0.45169	80.189		Column	97	98
0.5019	111.75	0.5019	127.517	0.5019	142.125	0.50188	40.5265	0.5019	177.21	0.5019	88.605	0.5019	172.315	0.5019	70.189	0.5019	78.433	0.5019	52.4939	0.5019	67.921	0.50188	99.6975	0.5019	61.1174	0.5019	29.7073	0.50188	95.984	0.5019	22.091	0.5019	110.272	0.5019	40.6	0.5019	104.335	0.5019	122.958	0.5019	117.184	0.5019	130.975	0.50188	82.7012			0.16383	0.79602
0.5521	115.245	0.5521	131.15	0.5521	151.792	0.55207	43.2348	0.5521	192.648	0.5521	96.512	0.5521	176.216	0.5521	75.3415	0.5521	86.713	0.5521	56.7927	0.5521	70.049	0.55207	100.019	0.5521	65.322	0.5521	33.0793	0.55207	103.777	0.5521	26.504	0.5521	117.839	0.5521	47.0042	0.5521	107.415	0.5521	125.165	0.5521	121.83	0.5521	133.475	0.55207	83.0366
0.6023	118.99	0.6023	134.738	0.6023	160.575	0.60226	45.9356	0.6023	205.938	0.6023	105.012	0.6023	180.556	0.6023	78.1341	0.6023	96.622	0.6023	59.8171	0.6023	71.177	0.60226	99.8333	0.6023	69.2462	0.6023	36.4207	0.60226	112.239	0.6023	31.786	0.6023	125.439	0.6023	52.9625	0.6023	111.17	0.6023	126.34	0.6023	126.269	0.6023	134.95	0.60226	82.2378		Middle	Distance_(µm)	Gray_Value
0.6524	122.554	0.6524	137.942	0.6524	167.242	0.65245	48.2992	0.6524	219.068	0.6524	113.549	0.6524	185.827	0.6524	79.5061	0.6524	107.506	0.6524	60.811	0.6524	71.915	0.65245	100.093	0.6524	72.2992	0.6524	39.7439	0.65245	121.84	0.6524	37.484	0.6524	132.661	0.6524	57.5375	0.6524	115.736	0.6524	127.193	0.6524	129.538	0.6524	136.733	0.65245	81.4512		Row	80.6667	80.6667
0.7026	125.828	0.7026	141.45	0.7026	172.221	0.70263	50.3674	0.7026	232.537	0.7026	121.074	0.7026	191.944	0.7026	80.311	0.7026	118.439	0.7026	60.75	0.7026	73.134	0.70263	100.938	0.7026	75.7917	0.7026	43.1037	0.70263	132.787	0.7026	43.286	0.7026	138.978	0.7026	61.1542	0.7026	120.458	0.7026	127.561	0.7026	131.274	0.7026	139.975	0.70263	80.9756		Row	158.333	158.333
0.7528	129.029	0.7528	144.775	0.7528	176.4	0.75282	52.2424	0.7528	243.691	0.7528	129.198	0.7528	198.025	0.7528	80.7317	0.7528	129.189	0.7528	60.689	0.7528	75.268	0.75282	101.951	0.7528	79.2538	0.7528	46.439	0.75282	145.176	0.7528	49.548	0.7528	143.717	0.7528	64.3417	0.7528	124.132	0.7528	127.373	0.7528	132.212	0.7528	144.042	0.75282	80.3598		Column	97	98
0.803	132.27	0.803	146.767	0.803	180.208	0.80301	53.9583	0.803	248.488	0.803	137.5	0.803	202.525	0.803	80.0976	0.803	139.537	0.803	61.372	0.803	77.921	0.80301	102.975	0.803	81.7197	0.803	49.4146	0.80301	160.436	0.803	56.448	0.803	147.528	0.803	67.1375	0.803	126.047	0.803	126.783	0.803	132.972	0.803	148.004	0.80301	80.0061			0.497874	0.53574
0.8532	135.358	0.8532	146.625	0.8532	184.104	0.8532	55.4167	0.8532	251.247	0.8532	144.556	0.8532	206.821	0.8532	79.5488	0.8532	149.329	0.8532	62.2256	0.8532	81.171	0.8532	103.71	0.8532	83.2765	0.8532	51.628	0.8532	176.819	0.8532	64.202	0.8532	151.483	0.8532	69.4292	0.8532	126.675	0.8532	126.057	0.8532	134.274	0.8532	150.812	0.8532	80.1768
0.9034	138.456	0.9034	144.45	0.9034	187.854	0.90339	56.7348	0.9034	253.383	0.9034	148.222	0.9034	211.296	0.9034	80.0854	0.9034	158.262	0.9034	63.3598	0.9034	85.256	0.90339	103.784	0.9034	84.3106	0.9034	53.7866	0.90339	191.112	0.9034	73.155	0.9034	156.539	0.9034	71.3375	0.9034	127.363	0.9034	125.113	0.9034	135.802	0.9034	152.046	0.90339	80.6829
0.9536	141.779	0.9536	141.538	0.9536	191.071	0.95358	57.9015	0.9536	254.599	0.9536	151.84	0.9536	215.426	0.9536	82.4512	0.9536	166.561	0.9536	65.1159	0.9536	91.14	0.95358	103.883	0.9536	84.9697	0.9536	56.5732	0.95358	199.92	0.9536	82.925	0.9536	162.867	0.9536	72.8625	0.9536	129.236	0.9536	123.858	0.9536	137.528	0.9536	152.417	0.95358	81.6341		Abluminal	Distance_(µm)	Gray_Value
1.0038	145.569	1.0038	138.808	1.0038	193.004	1.00376	58.7955	1.0038	254.265	1.0038	155.679	1.0038	218.716	1.0038	85.7683	1.0038	173.549	1.0038	67.9329	1.0038	98.616	1.00376	104.278	1.0038	85.053	1.0038	60.8537	1.00376	207.053	1.0038	92.758	1.0038	169.483	1.0038	74.2292	1.0038	132.703	1.0038	122.693	1.0038	139.203	1.0038	152.604	1.00376	83.0061		Row	159.333	159.333
1.054	150.402	1.054	136.292	1.054	193.408	1.05395	59.1364	1.054	253.735	1.054	159.704	1.054	221.679	1.054	88.6829	1.054	177.817	1.054	71.8293	1.054	105.506	1.05395	105.389	1.054	84.4205	1.054	66.4268	1.05395	213.484	1.054	101.996	1.054	175.244	1.054	74.8042	1.054	136.722	1.054	121.887	1.054	140.816	1.054	152.942	1.05395	84.8659		Row	237	237
1.1041	156.245	1.1041	133.642	1.1041	193.342	1.10414	59.3636	1.1041	253.327	1.1041	164.123	1.1041	224.228	1.1041	89.7134	1.1041	178.305	1.1041	75.439	1.1041	109.232	1.10414	106.784	1.1041	83.3977	1.1041	71.7805	1.10414	218.729	1.1041	111.298	1.1041	179.611	1.1041	75.0458	1.1041	139.792	1.1041	121.741	1.1041	142.42	1.1041	153.262	1.10414	87.2317		Column	97	98
1.1543	161.549	1.1543	131.371	1.1543	193.758	1.15433	59.8977	1.1543	253.327	1.1543	169.037	1.1543	225.148	1.1543	88.8232	1.1543	175.476	1.1543	77.2012	1.1543	109.488	1.15433	107.704	1.1543	82.4545	1.1543	75.3415	1.15433	222.197	1.1543	120.754	1.1543	183.033	1.1543	75.6458	1.1543	140.665	1.1543	121.91	1.1543	144.16	1.1543	153.504	1.15433	89.9329			0.834044	0.28456
1.2045	164.426	1.2045	129.554	1.2045	195.042	1.20452	61.1477	1.2045	253.735	1.2045	174.08	1.2045	222.975	1.2045	87.2622	1.2045	171.409	1.2045	77.061	1.2045	108.415	1.20452	107.13	1.2045	81.3295	1.2045	76.3719	1.20452	225.473	1.2045	129.746	1.2045	185.594	1.2045	76.725	1.2045	139.679	1.2045	121.679	1.2045	145.948	1.2045	153.354	1.20452	92.4695
1.2547	164.113	1.2547	128.125	1.2547	197.083	1.25471	63.178	1.2547	254.296	1.2547	178.796	1.2547	219.741	1.2547	86.3476	1.2547	167.256	1.2547	75.8841	1.2547	107.524	1.25471	104.346	1.2547	80.0038	1.2547	76.25	1.25471	228.351	1.2547	138.655	1.2547	186.967	1.2547	78.2375	1.2547	138.358	1.2547	120.264	1.2547	148.189	1.2547	152.758	1.25471	95.1463
1.3049	162.358	1.3049	127.113	1.3049	199.154	1.30489	65.3712	1.3049	254.735	1.3049	183.784	1.3049	216.772	1.3049	86.8598	1.3049	163.39	1.3049	74.0915	1.3049	107.817	1.30489	100.79	1.3049	79.0644	1.3049	76.3781	1.30489	230.011	1.3049	147.54	1.3049	187.061	1.3049	80.1375	1.3049	137.708	1.3049	117.684	1.3049	150.34	1.3049	151.917	1.30489	97.8902		Luminal	0.79602	0.775364
1.3551	161.025	1.3551	126.967	1.3551	200.575	1.35508	66.9129	1.3551	254.92	1.3551	188.753	1.3551	214.086	1.3551	88.3902	1.3551	159.518	1.3551	71.9817	1.3551	108.677	1.35508	97.5062	1.3551	79.1591	1.3551	77.8354	1.35508	231.362	1.3551	155.472	1.3551	186.117	1.3551	82.1333	1.3551	138.255	1.3551	114.844	1.3551	151.571	1.3551	151.029	1.35508	100.098		Middle	0.53574	0.46716
1.4053	161.76	1.4053	127.854	1.4053	201.167	1.40527	67.3447	1.4053	254.975	1.4053	193.321	1.4053	211.08	1.4053	89.7561	1.4053	156.037	1.4053	68.8659	1.4053	109.628	1.40527	94.858	1.4053	80.75	1.4053	80.1463	1.40527	232.729	1.4053	161.516	1.4053	184.522	1.4053	84.5833	1.4053	139.368	1.4053	112.458	1.4053	150.958	1.4053	149.783	1.40527	100.884		Abluminal	0.28456	0.25353
1.4555	164.049	1.4555	129.729	1.4555	201.358	1.45546	67.0795	1.4555	255	1.4555	197.253	1.4555	208.37	1.4555	89.9817	1.4555	153.116	1.4555	65.9573	1.4555	110.079	1.45546	92.2099	1.4555	82.7273	1.4555	82.8659	1.45546	233.941	1.4555	165.778	1.4555	182.222	1.4555	87.275	1.4555	140.472	1.4555	110.849	1.4555	148.679	1.4555	147.975	1.45546	100.433
1.5056	166.525	1.5056	131.9	1.5056	201.121	1.50565	66.75	1.5056	254.944	1.5056	201.969	1.5056	206.117	1.5056	88.7683	1.5056	150.707	1.5056	64.2073	1.5056	108.598	1.50565	90	1.5056	83.7348	1.5056	85.4817	1.50565	234.34	1.5056	169.131	1.5056	178.939	1.5056	89.3583	1.5056	141.033	1.5056	109.679	1.5056	146.156	1.5056	145.825	1.50565	99.1402
1.5558	167.569	1.5558	133.567	1.5558	200.408	1.55583	67.072	1.5558	254.586	1.5558	206.846	1.5558	203.698	1.5558	86.8659	1.5558	148.506	1.5558	64.1341	1.5558	106.171	1.55583	88.4074	1.5558	82.3561	1.5558	87.9817	1.55583	234.66	1.5558	172.294	1.5558	175.306	1.5558	89.9667	1.5558	140.892	1.5558	109.024	1.5558	144.656	1.5558	143.567	1.55583	97.0732
1.606	166.039	1.606	135.383	1.606	199.008	1.60602	67.7424	1.606	254.167	1.606	210	1.606	201.617	1.606	85.1341	1.606	145.86	1.606	65.0244	1.606	104.341	1.60602	87.8704	1.606	79.4583	1.606	90.5793	1.60602	234.404	1.606	175.464	1.606	172.167	1.606	89.2375	1.606	140.731	1.606	109.071	1.606	144.67	1.606	141.096	1.60602	94.0122
1.6562	163.01	1.6562	137.154	1.6562	197.479	1.65621	68.7424	1.6562	253.877	1.6562	211.08	1.6562	199.71	1.6562	84.061	1.6562	142.61	1.6562	65.6829	1.6562	104.189	1.65621	88.0309	1.6562	76.5341	1.6562	92.9024	1.65621	233.612	1.6562	178.599	1.6562	169.667	1.6562	88.1292	1.6562	141.217	1.6562	109.925	1.6562	145.396	1.6562	138.004	1.65621	89.7805
1.7064	159.98	1.7064	138.042	1.7064	196.321	1.7064	70.0682	1.7064	253.821	1.7064	211.772	1.7064	197.241	1.7064	83.4939	1.7064	138.848	1.7064	65.1829	1.7064	106.037	1.7064	87.8765	1.7064	74.9394	1.7064	94.6159	1.7064	230.888	1.7064	181.437	1.7064	167.539	1.7064	87.625	1.7064	142.325	1.7064	111.344	1.7064	146.175	1.7064	135.333	1.7064	85.5
1.7566	158.235	1.7566	137.079	1.7566	195.5	1.75659	71.6667	1.7566	254.006	1.7566	212.383	1.7566	193.858	1.7566	83.0427	1.7566	135.037	1.7566	63.6402	1.7566	108.988	1.75659	86.2778	1.7566	75.0985	1.7566	96.0915	1.75659	227.335	1.7566	183.218	1.7566	165.689	1.7566	88.0458	1.7566	143.854	1.7566	112.906	1.7566	146.476	1.7566	133.921	1.75659	82.1281
1.8068	156.789	1.8068	134.446	1.8068	194.742	1.80678	73.8977	1.8068	254.068	1.8068	211.926	1.8068	190.395	1.8068	81.9268	1.8068	131.488	1.8068	61.7073	1.8068	111.476	1.80678	83.4691	1.8068	75.9659	1.8068	97.1646	1.80678	223.835	1.8068	183.095	1.8068	163.85	1.8068	88.9292	1.8068	146.25	1.8068	114.491	1.8068	146.929	1.8068	134.538	1.80678	79.8293
1.857	155.75	1.857	131.233	1.857	194.892	1.85696	75.8977	1.857	253.667	1.857	211.21	1.857	187.185	1.857	79.6707	1.857	128.213	1.857	60.0122	1.857	112.689	1.85696	80.2222	1.857	76.6439	1.857	97.8659	1.85696	220.739	1.857	182.214	1.857	162.033	1.857	90.025	1.857	149.665	1.857	116.519	1.857	147.042	1.857	136.304	1.85696	78.1341
1.9072	155.505	1.9072	128.404	1.9072	196.604	1.90715	76.6932	1.9072	251.167	1.9072	210.432	1.9072	184.056	1.9072	76.8476	1.9072	125.085	1.9072	58.9939	1.9072	113.793	1.90715	77.3951	1.9072	76.2424	1.9072	98	1.90715	217.394	1.9072	181.71	1.9072	160.372	1.9072	90.8125	1.9072	155.033	1.9072	118.217	1.9072	145.925	1.9072	137.796	1.90715	76.3232
1.9573	156.642	1.9573	125.933	1.9573	201.067	1.95734	76.1212	1.9573	247.741	1.9573	208.728	1.9573	181.062	1.9573	74.5671	1.9573	121.543	1.9573	58.3902	1.9573	114.598	1.95734	75.3642	1.9573	75.053	1.9573	97.5915	1.95734	214.229	1.9573	182.528	1.9573	159.167	1.9573	91.3208	1.9573	161.33	1.9573	118.769	1.9573	142.731	1.9573	137.475	1.95734	74
2.0075	158.926	2.0075	123.488	2.0075	206.342	2.00753	74.7348	2.0075	244.068	2.0075	205.228	2.0075	178.136	2.0075	73.7134	2.0075	117.177	2.0075	57.6524	2.0075	114.915	2.00753	73.6975	2.0075	73.5682	2.0075	96.6646	2.00753	211.426	2.0075	184.786	2.0075	158.517	2.0075	91.9	2.0075	166.623	2.0075	117.066	2.0075	137.995	2.0075	135.438	2.00753	71.25
2.0577	161.176	2.0577	121.321	2.0577	209.938	2.05772	72.9205	2.0577	239.765	2.0577	201.636	2.0577	174.346	2.0577	74.4939	2.0577	112.28	2.0577	56.5183	2.0577	113.982	2.05772	72.2222	2.0577	72.2311	2.0577	95.2622	2.05772	208.436	2.0577	186.786	2.0577	158.678	2.0577	92.5208	2.0577	169.208	2.0577	114.264	2.0577	133.066	2.0577	133.033	2.05772	68.4756
2.1079	162.074	2.1079	119.554	2.1079	209.921	2.1079	70.3333	2.1079	233.34	2.1079	198.475	2.1079	168.154	2.1079	75.9634	2.1079	107.244	2.1079	54.7012	2.1079	112.476	2.1079	70.6296	2.1079	71.1212	2.1079	93.1951	2.1079	205.723	2.1079	186.571	2.1079	158.7	2.1079	93.2375	2.1079	169.986	2.1079	112.151	2.1079	129.09	2.1079	131.4	2.1079	65.9268
2.1581	160.598	2.1581	117.958	2.1581	207.446	2.15809	66.178	2.1581	226.519	2.1581	195.537	2.1581	161.352	2.1581	76.8659	2.1581	102.561	2.1581	52.6159	2.1581	111.195	2.15809	68.8025	2.1581	70.0682	2.1581	90.6402	2.15809	202.84	2.1581	183.087	2.1581	157.65	2.1581	94.05	2.1581	170.061	2.1581	112.307	2.1581	126.071	2.1581	131.646	2.15809	63.8415
2.2083	157.966	2.2083	116.667	2.2083	203.875	2.20828	61.7386	2.2083	220.278	2.2083	193.327	2.2083	155.42	2.2083	76.2988	2.2083	98.226	2.2083	50.7622	2.2083	110.701	2.20828	67.0247	2.2083	69.125	2.2083	88.1098	2.20828	199.34	2.2083	177.365	2.2083	155.317	2.2083	94.975	2.2083	170.137	2.2083	114.698	2.2083	123.434	2.2083	133.075	2.20828	61.9024
2.2585	155.564	2.2585	115.608	2.2585	200.488	2.25847	58.1326	2.2585	213.414	2.2585	191.389	2.2585	151.673	2.2585	74.9878	2.2585	94.195	2.2585	49.6037	2.2585	111.079	2.25847	65.6049	2.2585	68.2121	2.2585	86.1951	2.25847	194.59	2.2585	171.679	2.2585	152.333	2.2585	96.0208	2.2585	170.042	2.2585	117.835	2.2585	120.915	2.2585	134.054	2.25847	59.9573
2.3087	154.544	2.3087	114.892	2.3087	196.954	2.30866	55.9621	2.3087	205.574	2.3087	188.969	2.3087	149.679	2.3087	73.2988	2.3087	90.945	2.3087	49.1159	2.3087	111.561	2.30866	64.9383	2.3087	67.2348	2.3087	84.2683	2.30866	189.346	2.3087	167.563	2.3087	149.122	2.3087	97.5125	2.3087	169.741	2.3087	120.075	2.3087	117.991	2.3087	132.892	2.30866	57.5915
2.3588	155.078	2.3588	114.438	2.3588	193.212	2.35885	54.6023	2.3588	198.222	2.3588	184.846	2.3588	147.975	2.3588	71.4451	2.3588	89	2.3588	48.6707	2.3588	111.299	2.35885	64.8827	2.3588	66.3182	2.3588	82.7073	2.35885	184.521	2.3588	164.377	2.3588	145.667	2.3588	99.1292	2.3588	169.613	2.3588	120.693	2.3588	114.844	2.3588	128.812	2.35885	54.4512
2.409	155.657	2.409	114.046	2.409	190.017	2.40903	53.5303	2.409	192.056	2.409	180.012	2.409	145	2.409	69.2073	2.409	88.018	2.409	47.6402	2.409	109.848	2.40903	64.8827	2.409	65.3561	2.409	81.7256	2.40903	180.463	2.409	161.77	2.409	141.728	2.409	100.308	2.409	169.981	2.409	120.458	2.409	111.887	2.409	123.592	2.40903	51.2439
2.4592	154.676	2.4592	113.192	2.4592	187.975	2.45922	52.1439	2.4592	185.648	2.4592	175.222	2.4592	138.883	2.4592	66.7805	2.4592	87.634	2.4592	45.378	2.4592	107.726	2.45922	64.1049	2.4592	64.303	2.4592	81.6524	2.45922	176.441	2.4592	159.214	2.4592	137.783	2.4592	100.425	2.4592	170.849	2.4592	119.67	2.4592	109.453	2.4592	118.921	2.45922	48.8354
2.5094	151.123	2.5094	111.412	2.5094	187.279	2.50941	50.1591	2.5094	179.469	2.5094	170.432	2.5094	130.907	2.5094	64.5183	2.5094	86.726	2.5094	42.5	2.5094	105.537	2.50941	62.1235	2.5094	63.1098	2.5094	82.3049	2.50941	172.447	2.5094	156.329	2.5094	134.461	2.5094	99.4833	2.5094	172.108	2.5094	118.344	2.5094	107.712	2.5094	116.054	2.50941	47.7622
2.5596	145.868	2.5596	109.458	2.5596	187.05	2.5596	48.1477	2.5596	173.599	2.5596	164.333	2.5596	123.679	2.5596	62.8659	2.5596	84.805	2.5596	39.9695	2.5596	103.47	2.5596	59.463	2.5596	61.9356	2.5596	82.7988	2.5596	168.351	2.5596	153.345	2.5596	132.039	2.5596	98.0708	2.5596	173.476	2.5596	115.925	2.5596	106.566	2.5596	114.15	2.5596	47.8171
2.6098	140.466	2.6098	108.208	2.6098	186.196	2.60979	46.8636	2.6098	168.179	2.6098	158.043	2.6098	119.253	2.6098	61.5793	2.6098	82.159	2.6098	38.6646	2.6098	101.305	2.60979	57.1235	2.6098	60.7348	2.6098	82.2134	2.60979	163.622	2.6098	150.599	2.6098	130.233	2.6098	96.8833	2.6098	175.104	2.6098	113.009	2.6098	105.698	2.6098	113.046	2.60979	48.1707
2.66	136.201	2.66	108.296	2.66	183.321	2.65997	46.7879	2.66	163.043	2.66	152.296	2.66	117.648	2.66	60.4756	2.66	79.457	2.66	38.5244	2.66	99.055	2.65997	55.9444	2.66	59.5795	2.66	80.5	2.65997	158.809	2.66	148.226	2.66	128.783	2.66	96.2667	2.66	177.392	2.66	110.358	2.66	104.91	2.66	112.075	2.65997	47.8963
2.7102	132.819	2.7102	109.525	2.7102	179.454	2.71016	47.5606	2.7102	158.167	2.7102	146.741	2.7102	117.389	2.7102	59.0549	2.7102	77.366	2.7102	38.9146	2.7102	96.939	2.71016	55.7901	2.7102	58.3864	2.7102	78.1707	2.71016	155.059	2.7102	145.81	2.7102	127.6	2.7102	95.825	2.7102	179.033	2.7102	108.406	2.7102	104.434	2.7102	111.525	2.71016	46.8537
2.7604	129.951	2.7604	111.383	2.7604	175.829	2.76035	49.0947	2.7604	153.259	2.7604	141.247	2.7604	117.056	2.7604	57.1037	2.7604	75.78	2.7604	39.2012	2.7604	94.5	2.76035	56.0432	2.7604	57.1288	2.7604	75.9024	2.76035	153.255	2.7604	143.587	2.7604	126.994	2.7604	95.4083	2.7604	178.656	2.7604	106.802	2.7604	104.203	2.7604	111.571	2.76035	45.5366
2.8105	127.475	2.8105	113.162	2.8105	173.375	2.81054	51.178	2.8105	148.154	2.8105	135.926	2.8105	115.809	2.8105	54.8963	2.8105	74.506	2.8105	38.9024	2.8105	91.78	2.81054	55.8395	2.8105	55.6856	2.8105	74	2.81054	153.42	2.8105	141.607	2.8105	126.561	2.8105	94.5958	2.8105	175.363	2.8105	105.486	2.8105	104.151	2.8105	111.775	2.81054	44.0976
2.8607	125.387	2.8607	114.633	2.8607	172.258	2.86073	54.4621	2.8607	143.247	2.8607	130.932	2.8607	114.537	2.8607	52.6768	2.8607	72.793	2.8607	38.4939	2.8607	89.061	2.86073	54.5864	2.8607	53.947	2.8607	72.2378	2.86073	154.021	2.8607	139.873	2.8607	125.683	2.8607	93.1042	2.8607	170.561	2.8607	104.538	2.8607	104.259	2.8607	111.688	2.86073	42.6098
2.9109	123.814	2.9109	116.146	2.9109	171.812	2.91092	58.6402	2.9109	138.691	2.9109	125.352	2.9109	113.068	2.9109	50.2683	2.9109	70.189	2.9109	37.9512	2.9109	86.384	2.91092	52.7654	2.9109	52.1515	2.9109	70.5305	2.91092	153.138	2.9109	138.524	2.9109	123.722	2.9109	91.45	2.9109	165.972	2.9109	103.858	2.9109	104.627	2.9109	111.742	2.91092	40.9085
2.9611	122.554	2.9611	117.729	2.9611	171.367	2.9611	62.072	2.9611	134.654	2.9611	119.901	2.9611	110.685	2.9611	47.4024	2.9611	66.829	2.9611	37.2927	2.9611	83.695	2.9611	51.0432	2.9611	50.4811	2.9611	68.6768	2.9611	149.894	2.9611	137.194	2.9611	120.983	2.9611	90.075	2.9611	162.981	2.9611	103.415	2.9611	105.024	2.9611	111.608	2.9611	39.3232
3.0113	120.858	3.0113	119.346	3.0113	170.417	3.01129	62.7614	3.0113	130.994	3.0113	115.148	3.0113	107.019	3.0113	44.561	3.0113	63.043	3.0113	36.2073	3.0113	81.049	3.01129	49.7284	3.0113	48.8598	3.0113	65.9695	3.01129	145.5	3.0113	135.254	3.0113	117.972	3.0113	89.2125	3.0113	161.132	3.0113	103.368	3.0113	104.943	3.0113	110.325	3.01129	38.2256
3.0615	118.48	3.0615	121.233	3.0615	169.442	3.06148	61.1477	3.0615	127.401	3.0615	111.123	3.0615	102.599	3.0615	42.4817	3.0615	59.055	3.0615	35	3.0615	78.311	3.06148	48.9444	3.0615	47.2765	3.0615	63.122	3.06148	140.862	3.0615	131.742	3.0615	115.056	3.0615	88.6167	3.0615	159.344	3.0615	103.637	3.0615	104.17	3.0615	107.188	3.06148	37.9329
3.1117	115.917	3.1117	123.104	3.1117	168.054	3.11167	58.4811	3.1117	123.444	3.1117	107.432	3.1117	98.272	3.1117	41.75	3.1117	54.909	3.1117	34.2073	3.1117	75.189	3.11167	48.3765	3.1117	45.9053	3.1117	60.9878	3.11167	136.888	3.1117	127.306	3.1117	112.067	3.1117	88.3708	3.1117	156.816	3.1117	104.269	3.1117	103.137	3.1117	102.346	3.11167	38.3354
3.1619	113.804	3.1619	124.608	3.1619	165.788	3.16186	55.9432	3.1619	118.654	3.1619	104.117	3.1619	94.049	3.1619	42.2744	3.1619	50.86	3.1619	33.9878	3.1619	71.555	3.16186	47.8333	3.1619	44.75	3.1619	60.4695	3.16186	133.33	3.1619	123.417	3.1619	109.067	3.1619	88.3042	3.1619	152.17	3.1619	105.203	3.1619	102.646	3.1619	97.642	3.16186	38.6524
3.212	112.73	3.212	125.45	3.212	161.933	3.21205	53.9962	3.212	113.401	3.212	100.673	3.212	89.086	3.212	42.8902	3.212	47.384	3.212	34.5366	3.212	67.982	3.21205	46.9506	3.212	43.803	3.212	61.9146	3.21205	129.968	3.212	121.04	3.212	106.322	3.212	88.425	3.212	146.425	3.212	106.325	3.212	103.344	3.212	94.383	3.21205	38.1768
3.2622	112.686	3.2622	125.942	3.2622	157.1	3.26223	52.0682	3.2622	108.21	3.2622	96.772	3.2622	84.599	3.2622	42.4634	3.2622	44.963	3.2622	35.2683	3.2622	64.835	3.26223	45.8519	3.2622	43.0379	3.2622	63.811	3.26223	126.346	3.2622	120.194	3.2622	103.756	3.2622	88.7708	3.2622	141.538	3.2622	107.387	3.2622	105.316	3.2622	92.833	3.26223	36.6463
3.3124	113.044	3.3124	126.062	3.3124	152.921	3.31242	50.0682	3.3124	103.679	3.3124	92.71	3.3124	81.654	3.3124	40.5549	3.3124	43.61	3.3124	35.2683	3.3124	62.226	3.31242	44.7716	3.3124	42.5947	3.3124	64.7805	3.31242	122.149	3.3124	120.171	3.3124	101.372	3.3124	89.3417	3.3124	139.637	3.3124	108.528	3.3124	107.387	3.3124	92.162	3.31242	34.7683
3.3626	113.363	3.3626	125.621	3.3626	150.571	3.36261	47.9091	3.3626	99.401	3.3626	89.031	3.3626	80.994	3.3626	38.0122	3.3626	42.939	3.3626	34.2317	3.3626	59.927	3.36261	43.9383	3.3626	42.3977	3.3626	63.561	3.36261	117.505	3.3626	120.111	3.3626	99.267	3.3626	90.2833	3.3626	141.075	3.3626	109.92	3.3626	107.736	3.3626	91.579	3.36261	33.2439
3.4128	113.157	3.4128	124.758	3.4128	149.871	3.4128	45.3864	3.4128	95.549	3.4128	86.068	3.4128	81.821	3.4128	35.7134	3.4128	42.317	3.4128	32.5915	3.4128	57.823	3.4128	43.2222	3.4128	42.5758	3.4128	60.9512	3.4128	113.255	3.4128	119.595	3.4128	97.694	3.4128	91.65	3.4128	143.958	3.4128	111.373	3.4128	105.91	3.4128	90.467	3.4128	32.4451
3.463	112.809	3.463	123.396	3.463	150.054	3.46299	42.7083	3.463	92.488	3.463	83.92	3.463	83.154	3.463	34.3476	3.463	41.512	3.463	30.8598	3.463	55.634	3.46299	42.716	3.463	42.8902	3.463	58.4268	3.46299	110.043	3.463	119.171	3.463	96.739	3.463	93.175	3.463	145.892	3.463	113.443	3.463	102.769	3.463	89.042	3.46299	32.0976
3.5132	112.5	3.5132	121.438	3.5132	150.133	3.51317	40.4545	3.5132	90.475	3.5132	82.272	3.5132	83.66	3.5132	33.7012	3.5132	40.622	3.5132	29.5915	3.5132	53.049	3.51317	42.321	3.5132	42.9091	3.5132	57.3476	3.51317	107.862	3.5132	118.552	3.5132	96.406	3.5132	94.2083	3.5132	145.094	3.5132	115.552	3.5132	99.325	3.5132	87.733	3.51317	31.9756
3.5634	112.245	3.5634	118.471	3.5634	149.837	3.56336	38.8295	3.5634	89.772	3.5634	80.438	3.5634	83.926	3.5634	33.4329	3.5634	39.841	3.5634	28.7012	3.5634	50.738	3.56336	42.3025	3.5634	42.5606	3.5634	57.9817	3.56336	106.527	3.5634	117.591	3.5634	96.317	3.5634	93.9958	3.5634	142.783	3.5634	116.392	3.5634	96.439	3.5634	86.787	3.56336	31.7012
3.6136	112.245	3.6136	114.287	3.6136	149.717	3.61355	37.7235	3.6136	89.42	3.6136	77.667	3.6136	83.981	3.6136	33.2927	3.6136	39.238	3.6136	27.9939	3.6136	49.061	3.61355	42.6173	3.6136	41.9962	3.6136	59.4756	3.61355	105.745	3.6136	115.988	3.6136	96.256	3.6136	93.05	3.6136	140.033	3.6136	114.561	3.6136	93.486	3.6136	86.454	3.61355	31.2195
3.6637	112.275	3.6637	109.804	3.6637	149.212	3.66374	36.9886	3.6637	88.148	3.6637	74.364	3.6637	83.512	3.6637	33.2073	3.6637	38.866	3.6637	27.4268	3.6637	48.567	3.66374	43.037	3.6637	41.4015	3.6637	60.6707	3.66374	105.277	3.6637	114.151	3.6637	96.583	3.6637	92.0583	3.6637	137.896	3.6637	110.16	3.6637	90.92	3.6637	86.604	3.66374	30.7134
3.7139	112.093	3.7139	106.233	3.7139	147.754	3.71393	36.3712	3.7139	84.963	3.7139	71.154	3.7139	82.012	3.7139	33.3963	3.7139	38.646	3.7139	26.9146	3.7139	49.037	3.71393	43.284	3.7139	40.7576	3.7139	60.7195	3.71393	105.495	3.7139	112.429	3.7139	96.95	3.7139	91.6917	3.7139	136.33	3.7139	105.009	3.7139	89.156	3.7139	86.625	3.71393	30.3841
3.7641	111.181	3.7641	103.846	3.7641	145.175	3.76412	35.7045	3.7641	80.79	3.7641	68.784	3.7641	79.562	3.7641	33.4939	3.7641	38.427	3.7641	26.6341	3.7641	50.043	3.76412	42.8457	3.7641	39.9432	3.7641	60.1098	3.76412	105.846	3.7641	111.179	3.7641	96.956	3.7641	91.8583	3.7641	135.052	3.7641	100.783	3.7641	88.651	3.7641	85.896	3.76412	30.189
3.8143	109.593	3.8143	102.121	3.8143	142.017	3.8143	35.2462	3.8143	77.29	3.8143	67.198	3.8143	77.13	3.8143	33.2439	3.8143	38.134	3.8143	26.4024	3.8143	51.134	3.8143	42.0309	3.8143	39.2008	3.8143	59.1707	3.8143	105.793	3.8143	110.607	3.8143	96.028	3.8143	92.4042	3.8143	133.514	3.8143	97.929	3.8143	89.307	3.8143	84.479	3.8143	30.25
3.8645	107.99	3.8645	100.9	3.8645	138.625	3.86449	35.178	3.8645	75.827	3.8645	66.154	3.8645	75.654	3.8645	32.5061	3.8645	37.665	3.8645	25.8902	3.8645	52.47	3.86449	41.179	3.8645	38.7008	3.8645	57.9146	3.86449	104.904	3.8645	109.984	3.8645	94.339	3.8645	92.8833	3.8645	131.118	3.8645	95.811	3.8645	90.415	3.8645	82.75	3.86449	30.4756
3.9147	106.696	3.9147	99.85	3.9147	135.067	3.91468	35.5909	3.9147	76.84	3.9147	65.617	3.9147	75.685	3.9147	31.6402	3.9147	37.11	3.9147	24.8232	3.9147	54.055	3.91468	40.3086	3.9147	38.6629	3.9147	56.5427	3.91468	103.739	3.9147	108.583	3.9147	92.422	3.9147	93.0042	3.9147	127.958	3.9147	94.057	3.9147	91.151	3.9147	81.071	3.91468	30.9878
3.9649	105.515	3.9649	99.296	3.9649	130.954	3.96487	36.6667	3.9649	78.772	3.9649	65.568	3.9649	76.401	3.9649	31.0305	3.9649	36.555	3.9649	23.5122	3.9649	55.262	3.96487	39.4321	3.9649	39.0303	3.9649	54.9268	3.96487	102.261	3.9649	105.837	3.9649	90.567	3.9649	92.8625	3.9649	124.566	3.9649	92.528	3.9649	91.731	3.9649	79.379	3.96487	31.872
4.0151	104.436	4.0151	98.979	4.0151	127.025	4.01506	38.0492	4.0151	80.333	4.0151	66.383	4.0151	76.586	4.0151	30.8415	4.0151	36.037	4.0151	22.5793	4.0151	55.506	4.01506	38.5741	4.0151	39.3144	4.0151	53.2012	4.01506	100.457	4.0151	102.234	4.0151	88.761	4.0151	92.7333	4.0151	121.255	4.0151	91.226	4.0151	92.217	4.0151	77.392	4.01506	33.2012
4.0652	104.245	4.0652	98.292	4.0652	124.079	4.06524	39.3447	4.0652	80.444	4.0652	67.327	4.0652	74.926	4.0652	30.9268	4.0652	35.445	4.0652	22.378	4.0652	54.701	4.06524	37.9938	4.0652	39.0833	4.0652	51.4695	4.06524	98.202	4.0652	98.619	4.0652	86.961	4.0652	93.2333	4.0652	118.005	4.0652	90.288	4.0652	92.321	4.0652	75.846	4.06524	34.3598
4.1154	105.794	4.1154	96.633	4.1154	122.671	4.11543	40.0682	4.1154	80.185	4.1154	67.821	4.1154	71.327	4.1154	31.1768	4.1154	34.835	4.1154	23.0305	4.1154	53.634	4.11543	37.8333	4.1154	38.2879	4.1154	49.6402	4.11543	95.771	4.1154	95.98	4.1154	85.439	4.1154	94.6083	4.1154	114.693	4.1154	89.849	4.1154	91.481	4.1154	75.146	4.11543	34.5549
4.1656	109.608	4.1656	94.188	4.1656	122.217	4.16562	40.6136	4.1656	79.247	4.1656	67	4.1656	67.309	4.1656	31.1159	4.1656	34.104	4.1656	23.872	4.1656	52.872	4.16562	38.0556	4.1656	37.1326	4.1656	47.9329	4.16562	93.537	4.1656	94.036	4.1656	84.411	4.1656	96.525	4.1656	111.816	4.1656	89.882	4.1656	89.778	4.1656	75.933	4.16562	33.5854
4.2158	114.167	4.2158	91.738	4.2158	121.875	4.21581	41.0417	4.2158	77.105	4.2158	65.401	4.2158	64.327	4.2158	30.7134	4.2158	33.244	4.2158	24.4451	4.2158	52.939	4.21581	38.5432	4.2158	36.197	4.2158	46.2317	4.21581	91.718	4.2158	92.702	4.2158	83.9	4.2158	98.1833	4.2158	109.693	4.2158	90.627	4.2158	87.703	4.2158	77.433	4.21581	32.0488
4.266	117.407	4.266	90.004	4.266	120.767	4.266	41.3674	4.266	73.099	4.266	64.006	4.266	63.352	4.266	30.2073	4.266	32.415	4.266	24.2927	4.266	53.293	4.266	38.963	4.266	35.5568	4.266	44.4085	4.266	90.287	4.266	91.603	4.266	83.661	4.266	98.7375	4.266	108.453	4.266	91.627	4.266	85.675	4.266	78.392	4.266	30.6707
4.3162	118.343	4.3162	89.162	4.3162	119.167	4.31619	41.6326	4.3162	68.093	4.3162	63.481	4.3162	63.494	4.3162	29.7561	4.3162	31.665	4.3162	23.8415	4.3162	53.707	4.31619	39.4259	4.3162	35.1212	4.3162	42.4939	4.31619	88.718	4.3162	90.806	4.3162	83.217	4.3162	98.5042	4.3162	107.717	4.3162	92.566	4.3162	83.458	4.3162	77.571	4.31619	29.9268
4.3664	117.848	4.3664	88.9	4.3664	117.396	4.36637	41.822	4.3664	63.5	4.3664	64.074	4.3664	63.741	4.3664	29.2927	4.3664	31.122	4.3664	23.3476	4.3664	53.659	4.36637	39.9074	4.3664	34.8674	4.3664	40.7805	4.36637	86.505	4.3664	90.532	4.3664	82.333	4.3664	97.8958	4.3664	107.311	4.3664	93.608	4.3664	81.146	4.3664	75.054	4.36637	29.4695
4.4166	116.554	4.4166	88.692	4.4166	115.7	4.41656	41.9242	4.4166	60.444	4.4166	65.216	4.4166	62.852	4.4166	29.0183	4.4166	30.628	4.4166	23.0183	4.4166	53.207	4.41656	40.2593	4.4166	34.5038	4.4166	39.5793	4.41656	83.053	4.4166	90.218	4.4166	81.2	4.4166	97.1583	4.4166	106.953	4.4166	94.736	4.4166	79.09	4.4166	72.175	4.41656	29.1707
4.4668	115.142	4.4668	88.096	4.4668	114.129	4.46675	41.7689	4.4668	58.377	4.4668	65.741	4.4668	60.716	4.4668	28.7256	4.4668	30.396	4.4668	22.8537	4.4668	52.616	4.46675	39.963	4.4668	34.0795	4.4668	38.8476	4.46675	79.059	4.4668	89.345	4.4668	80.011	4.4668	96.3125	4.4668	106.873	4.4668	95.387	4.4668	77.745	4.4668	70.4	4.46675	29.0488
4.5169	112.824	4.5169	87.146	4.5169	112.683	4.51694	41.5076	4.5169	56.901	4.5169	65.111	4.5169	58.204	4.5169	28.622	4.5169	30.335	4.5169	22.6951	4.5169	51.86	4.51694	38.8765	4.5169	33.6136	4.5169	38.5183	4.51694	75.755	4.5169	87.579	4.5169	78.678	4.5169	95.15	4.5169	106.91	4.5169	95.094	4.5169	77.052	4.5169	70.633	4.51694	28.8902
4.5671	109.956	4.5671	86.325	4.5671	111.342	4.56713	41.0871	4.5671	55.574	4.5671	63.512	4.5671	55.951	4.5671	28.5671	4.5671	30.518	4.5671	22.5061	4.5671	50.988	4.56713	37.4691	4.5671	33.197	4.5671	38.5488	4.56713	74	4.5671	85.397	4.5671	76.867	4.5671	93.8292	4.5671	106.811	4.5671	93.915	4.5671	76.821	4.5671	72.117	4.56713	28.9329
4.6173	107.353	4.6173	86.012	4.6173	110.221	4.61731	40.625	4.6173	54.5	4.6173	61.815	4.6173	54.512	4.6173	28.6463	4.6173	30.89	4.6173	22.1829	4.6173	50.073	4.61731	36.642	4.6173	32.7008	4.6173	38.7622	4.61731	73.495	4.6173	83.063	4.6173	74.95	4.6173	92.3542	4.6173	106.623	4.6173	92.321	4.6173	76.571	4.6173	73.275	4.61731	29.0244
4.6675	105.436	4.6675	86.367	4.6675	109.167	4.6675	39.8864	4.6675	53.623	4.6675	60.704	4.6675	53.463	4.6675	28.7683	4.6675	31.317	4.6675	21.811	4.6675	48.994	4.6675	36.5309	4.6675	32.0947	4.6675	39.2378	4.6675	73.644	4.6675	80.702	4.6675	73.106	4.6675	90.2417	4.6675	106.354	4.6675	90.689	4.6675	75.92	4.6675	72.625	4.6675	29.189
4.7177	103.843	4.7177	87.412	4.7177	108.279	4.71769	38.8712	4.7177	52.932	4.7177	60.42	4.7177	52.827	4.7177	28.6463	4.7177	31.652	4.7177	21.3659	4.7177	47.982	4.71769	36.9938	4.7177	31.5227	4.7177	40.0915	4.71769	73.931	4.7177	77.845	4.7177	71.328	4.7177	87.8833	4.7177	106.075	4.7177	88.958	4.7177	75.08	4.7177	69.646	4.71769	29.2195
4.7679	102.402	4.7679	88.387	4.7679	107.463	4.76788	38.0455	4.7679	52.235	4.7679	60.543	4.7679	52.543	4.7679	28.3354	4.7679	31.994	4.7679	20.9817	4.7679	46.689	4.76788	37.9136	4.7679	31.1629	4.7679	40.811	4.76788	74.266	4.7679	75.139	4.7679	69.489	4.7679	85.7208	4.7679	105.642	4.7679	87.09	4.7679	74.208	4.7679	65.954	4.76788	29.4207
4.8181	101.074	4.8181	88.708	4.8181	106.642	4.81807	37.4811	4.8181	51.586	4.8181	60.741	4.8181	52.969	4.8181	27.9756	4.8181	32.341	4.8181	20.4573	4.8181	45.47	4.81807	39.1296	4.8181	31.3447	4.8181	41.4329	4.81807	74.872	4.8181	73.179	4.8181	67.889	4.8181	84.0583	4.8181	104.934	4.8181	85.458	4.8181	73.481	4.8181	63.088	4.81807	29.5244
4.8683	99.544	4.8683	88.346	4.8683	105.921	4.86826	37.2197	4.8683	51.012	4.8683	60.543	4.8683	53.957	4.8683	27.4573	4.8683	32.64	4.8683	19.9085	4.8683	44.451	4.86826	41.0617	4.8683	31.8712	4.8683	42.1524	4.86826	75.383	4.8683	72.234	4.8683	66.817	4.8683	82.7917	4.8683	104.108	4.8683	84.241	4.8683	72.972	4.8683	62.037	4.86826	29.6159
4.9184	97.995	4.9184	87.792	4.9184	105.188	4.91844	37.1818	4.9184	50.185	4.9184	60.247	4.9184	54.716	4.9184	26.7744	4.9184	32.921	4.9184	19.561	4.9184	44.104	4.91844	43.4506	4.9184	32.4583	4.9184	42.5854	4.91844	75.303	4.9184	71.956	4.9184	66.717	4.9184	81.775	4.9184	103.09	4.9184	83.613	4.9184	72.561	4.9184	62.204	4.91844	29.689
4.9686	96.799	4.9686	87.217	4.9686	104.417	4.96863	37.1402	4.9686	48.883	4.9686	59.728	4.9686	54.599	4.9686	25.811	4.9686	33.104	4.9686	19.5061	4.9686	44.378	4.96863	45.3457	4.9686	32.5985	4.9686	42.439	4.96863	74.633	4.9686	72.143	4.9686	67.272	4.9686	80.6542	4.9686	101.825	4.9686	83.274	4.9686	72.052	4.9686	62.742	4.96863	29.7378
5.0188	96.216	5.0188	86.775	5.0188	103.4	5.01882	36.9659	5.0188	47.117	5.0188	58.821	5.0188	53.66	5.0188	24.9207	5.0188	33.323	5.0188	19.8598	5.0188	44.951	5.01882	45.7901	5.0188	32.1629	5.0188	41.6402	5.01882	73.638	5.0188	72.298	5.0188	67.556	5.0188	79.4125	5.0188	100.307	5.0188	82.887	5.0188	70.958	5.0188	62.904	5.01882	29.8598
5.069	96.525	5.069	86.354	5.069	102.375	5.06901	36.8598	5.069	45.426	5.069	57.006	5.069	52.469	5.069	24.4329	5.069	33.512	5.069	20.2805	5.069	45.5	5.06901	44.821	5.069	31.4811	5.069	40.5671	5.06901	72.596	5.069	72.806	5.069	66.65	5.069	78.1458	5.069	98.863	5.069	81.976	5.069	69.278	5.069	62.558	5.06901	30.0366
5.1192	97.049	5.1192	86.017	5.1192	101.25	5.1192	36.7197	5.1192	44.278	5.1192	54.642	5.1192	51.599	5.1192	24.3902	5.1192	33.72	5.1192	20.5427	5.1192	45.805	5.1192	43.4012	5.1192	30.7727	5.1192	39.5122	5.1192	71.516	5.1192	73.516	5.1192	64.406	5.1192	76.8417	5.1192	97.481	5.1192	80.67	5.1192	67.623	5.1192	62.058	5.1192	30.2195
5.1694	96.985	5.1694	85.917	5.1694	99.954	5.16938	36.3258	5.1694	43.796	5.1694	52.309	5.1694	51.451	5.1694	24.6768	5.1694	33.872	5.1694	20.2622	5.1694	46.091	5.16938	42.5247	5.1694	30.1856	5.1694	38.628	5.16938	70.197	5.1694	73.913	5.1694	61.733	5.1694	75.2292	5.1694	96.212	5.1694	79.406	5.1694	66.189	5.1694	61.412	5.16938	30.3232
5.2196	95.147	5.2196	85.771	5.2196	98.183	5.21957	35.697	5.2196	43.772	5.2196	50.63	5.2196	51.667	5.2196	25.0183	5.2196	33.951	5.2196	19.7073	5.2196	46.354	5.21957	42.3086	5.2196	29.4659	5.2196	37.7378	5.21957	69.112	5.2196	73.643	5.2196	59.944	5.2196	73.0208	5.2196	95.009	5.2196	78.354	5.2196	65.245	5.2196	60.367	5.21957	30.0488
5.2698	92.093	5.2698	85.779	5.2698	96.371	5.26976	34.8598	5.2698	43.846	5.2698	49.512	5.2698	52.019	5.2698	25.1341	5.2698	33.762	5.2698	19.1402	5.2698	46.756	5.26976	42.537	5.2698	28.9015	5.2698	36.9207	5.26976	68.617	5.2698	72.905	5.2698	59.833	5.2698	70.8083	5.2698	93.877	5.2698	77.396	5.2698	64.547	5.2698	58.8	5.26976	29.3841
5.3199	89.127	5.3199	86.05	5.3199	95.142	5.31995	34.125	5.3199	43.654	5.3199	48.821	5.3199	52.228	5.3199	25	5.3199	33.494	5.3199	18.8171	5.3199	47.622	5.31995	42.8333	5.3199	28.4583	5.3199	36.0061	5.31995	68.989	5.3199	71.921	5.3199	60.944	5.3199	69.0792	5.3199	92.844	5.3199	76.585	5.3199	63.976	5.3199	57.237	5.31995	28.7195
5.3701	87.701	5.3701	86.654	5.3701	94.808	5.37014	33.5227	5.3701	43.29	5.3701	48.574	5.3701	52.093	5.3701	24.9878	5.3701	33.171	5.3701	18.7622	5.3701	48.512	5.37014	42.9877	5.3701	28.2159	5.3701	35.0061	5.37014	69.84	5.3701	70.754	5.3701	62.333	5.3701	68.2458	5.3701	91.995	5.3701	75.887	5.3701	63.17	5.3701	56.096	5.37014	28.311
5.4203	87.789	5.4203	87.675	5.4203	95.137	5.42033	33.0909	5.4203	42.944	5.4203	48.796	5.4203	51.914	5.4203	25.122	5.4203	33	5.4203	18.878	5.4203	49.195	5.42033	43.0185	5.4203	28.0455	5.4203	34.0488	5.42033	70.574	5.4203	69.071	5.4203	63.167	5.4203	68.225	5.4203	91.047	5.4203	75.127	5.4203	62.193	5.4203	55.658	5.42033	28.2866
5.4705	88.917	5.4705	88.879	5.4705	95.829	5.47051	32.6629	5.4705	42.963	5.4705	49.586	5.4705	52.136	5.4705	25.5671	5.4705	33.061	5.4705	19.0305	5.4705	49.037	5.47051	43.0617	5.4705	28.072	5.4705	33.2988	5.47051	70.559	5.4705	67.075	5.4705	63.422	5.4705	68.3	5.4705	89.368	5.4705	74.358	5.4705	61.151	5.4705	55.75	5.47051	28.5183
5.5207	90.319	5.5207	89.988	5.5207	96.304	5.5207	32.2348	5.5207	43.481	5.5207	50.562	5.5207	53.185	5.5207	26.3415	5.5207	33.213	5.5207	19.1707	5.5207	48.22	5.5207	43.0679	5.5207	28.2727	5.5207	32.6768	5.5207	69.883	5.5207	65.595	5.5207	63.461	5.5207	67.7417	5.5207	86.439	5.5207	73.741	5.5207	60.259	5.5207	55.996	5.5207	28.8963
5.5709	91.652	5.5709	90.6	5.5709	96.729	5.57089	31.7917	5.5709	44.444	5.5709	51.068	5.5709	55.019	5.5709	27.0793	5.5709	33.537	5.5709	19.3598	5.5709	47.11	5.57089	42.9444	5.5709	28.7689	5.5709	32.4024	5.57089	69	5.5709	65.278	5.5709	63.406	5.5709	66.3667	5.5709	82.934	5.5709	73.274	5.5709	59.33	5.5709	55.929	5.57089	29.1829
5.6211	93.284	5.6211	90.971	5.6211	97.192	5.62108	31.2462	5.6211	45.315	5.6211	50.852	5.6211	57.068	5.6211	27.4573	5.6211	33.884	5.6211	19.5366	5.6211	46.287	5.62108	42.8704	5.6211	29.375	5.6211	32.1585	5.62108	68.154	5.6211	66.258	5.6211	62.878	5.6211	64.6667	5.6211	79.651	5.6211	73.028	5.6211	58.443	5.6211	55.612	5.62108	29.4878
5.6713	94.912	5.6713	91.379	5.6713	97.3	5.67127	30.7197	5.6713	45.414	5.6713	50.222	5.6713	58.722	5.6713	27.3171	5.6713	34.28	5.6713	19.4207	5.6713	45.823	5.67127	42.6296	5.6713	29.7424	5.6713	31.9146	5.67127	67.436	5.6713	67.758	5.6713	61.95	5.6713	62.8917	5.6713	77.467	5.6713	72.925	5.6713	57.623	5.6713	55.279	5.67127	29.8841
5.7215	95.868	5.7215	91.758	5.7215	96.567	5.72146	30.0189	5.7215	44.667	5.7215	49.685	5.7215	59.636	5.7215	26.9817	5.7215	34.591	5.7215	18.9512	5.7215	45.543	5.72146	42.1914	5.7215	29.4318	5.7215	31.4451	5.72146	66.702	5.7215	68.821	5.7215	61.039	5.7215	61.2208	5.7215	76.179	5.7215	72.642	5.7215	57.014	5.7215	55.129	5.72146	30.1402
5.7716	95.75	5.7716	92.308	5.7716	94.979	5.77164	29.1061	5.7716	43.481	5.7716	49.383	5.7716	60.136	5.7716	26.7439	5.7716	34.646	5.7716	18.1585	5.7716	45.152	5.77164	41.284	5.7716	28.7273	5.7716	30.9024	5.77164	66.048	5.7716	68.925	5.7716	60.644	5.7716	59.3125	5.7716	75.354	5.7716	71.741	5.7716	56.443	5.7716	55.308	5.77164	30.1159
5.8218	94.799	5.8218	92.871	5.8218	93.162	5.82183	28.0871	5.8218	42.29	5.8218	49.136	5.8218	60.895	5.8218	26.7744	5.8218	34.305	5.8218	17.2866	5.8218	44.213	5.82183	40.1481	5.8218	27.9129	5.8218	30.4634	5.82183	65.229	5.8218	68.619	5.8218	61.139	5.8218	57.65	5.8218	74.462	5.8218	69.783	5.8218	56.005	5.8218	55.737	5.82183	29.8598
5.872	93.789	5.872	93.137	5.872	91.767	5.87202	27.0909	5.872	41.198	5.872	49.062	5.872	62.173	5.872	26.9207	5.872	33.707	5.872	16.5061	5.872	42.317	5.87202	39.3457	5.872	27.2273	5.872	30.0793	5.87202	64.293	5.872	67.976	5.872	62.206	5.872	56.6292	5.872	73.184	5.872	67.481	5.872	55.613	5.872	56.221	5.87202	29.6037
5.9222	93.284	5.9222	92.954	5.9222	90.887	5.92221	26.1288	5.9222	39.642	5.9222	49.315	5.9222	64.259	5.9222	27.2256	5.9222	33.006	5.9222	15.6707	5.9222	40.573	5.92221	38.9383	5.9222	26.5947	5.9222	29.7683	5.92221	63.245	5.9222	67.063	5.9222	63.028	5.9222	56.8417	5.9222	71.646	5.9222	65.59	5.9222	55.25	5.9222	56.388	5.92221	29.2866
5.9724	93.373	5.9724	92.496	5.9724	90.317	5.9724	25.1098	5.9724	38.617	5.9724	49.79	5.9724	66.463	5.9724	27.5122	5.9724	32.348	5.9724	14.8963	5.9724	39.555	5.9724	39.0185	5.9724	26.0644	5.9724	29.6159	5.9724	62.027	5.9724	65.389	5.9724	62.778	5.9724	57.8917	5.9724	70.486	5.9724	64.726	5.9724	54.953	5.9724	55.9	5.9724	28.6037
6.0226	93.505	6.0226	91.767	6.0226	89.912	6.02258	24.2235	6.0226	38.969	6.0226	50.654	6.0226	68.346	6.0226	27.9146	6.0226	31.811	6.0226	14.5061	6.0226	40.183	6.02258	39.3951	6.0226	25.803	6.0226	29.5671	6.02258	60.426	6.0226	63.448	6.0226	61.239	6.0226	58.8333	6.0226	69.958	6.0226	64.476	6.0226	54.698	6.0226	55.071	6.02258	27.9268
6.0728	93.348	6.0728	90.692	6.0728	89.317	6.07277	23.5568	6.0728	41.753	6.0728	51.519	6.0728	69.241	6.0728	28.5366	6.0728	31.299	6.0728	14.689	6.0728	41.994	6.07277	39.4753	6.0728	26.0114	6.0728	29.628	6.07277	58.309	6.0728	61.829	6.0728	59.217	6.0728	58.4167	6.0728	70.387	6.0728	64.571	6.0728	54.316	6.0728	54.429	6.07277	27.6402
6.123	92.363	6.123	88.729	6.123	88.488	6.12296	23.1477	6.123	46.025	6.123	52.16	6.123	69.648	6.123	28.8598	6.123	31.018	6.123	15.3232	6.123	44.098	6.12296	38.9383	6.123	26.8485	6.123	29.939	6.12296	56.298	6.123	61.198	6.123	57.361	6.123	56.475	6.123	71.217	6.123	64.764	6.123	53.627	6.123	54.225	6.12296	27.9695
6.1731	90.647	6.1731	86.321	6.1731	87.658	6.17315	22.9924	6.1731	49.994	6.1731	52.488	6.1731	69.759	6.1731	28.7012	6.1731	30.951	6.1731	16.0122	6.1731	45.488	6.17315	38.0679	6.1731	27.8598	6.1731	30.189	6.17315	54.92	6.1731	61.194	6.1731	55.917	6.1731	53.95	6.1731	71.835	6.1731	65.245	6.1731	52.698	6.1731	54.592	6.17315	29.128
6.2233	88.926	6.2233	84.258	6.2233	87.175	6.22334	22.8485	6.2233	51.247	6.2233	52.716	6.2233	69.833	6.2233	27.7256	6.2233	31.116	6.2233	16.3293	6.2233	46.11	6.22334	37.1914	6.2233	28.3788	6.2233	30.0061	6.22334	54.394	6.2233	61.56	6.2233	54.433	6.2233	51.8917	6.2233	71.439	6.2233	65.925	6.2233	51.925	6.2233	55.15	6.22334	30.4817
6.2735	88.083	6.2735	83.162	6.2735	87.146	6.27353	22.5265	6.2735	50.87	6.2735	52.994	6.2735	69.957	6.2735	26.5183	6.2735	31.372	6.2735	16.1951	6.2735	46.433	6.27353	36.2901	6.2735	27.947	6.2735	29.189	6.27353	54.426	6.2735	61.786	6.2735	53.522	6.2735	50.875	6.2735	70.387	6.2735	66.226	6.2735	51.599	6.2735	55.171	6.27353	31.3598
6.3237	88.353	6.3237	83.121	6.3237	87.517	6.32371	22.0379	6.3237	49.84	6.3237	53.451	6.3237	69.858	6.3237	25.6159	6.3237	31.817	6.3237	15.9878	6.3237	46.61	6.32371	35.1975	6.3237	26.9394	6.3237	27.9939	6.32371	54.649	6.3237	62.016	6.3237	53.272	6.3237	50.4333	6.3237	68.953	6.3237	65.363	6.3237	51.75	6.3237	54.196	6.32371	31.4024
6.3739	89.309	6.3739	83.562	6.3739	88.154	6.3739	21.5492	6.3739	48.63	6.3739	54.099	6.3739	69.111	6.3739	25.1768	6.3739	32.348	6.3739	15.628	6.3739	46.75	6.3739	34.1358	6.3739	25.9848	6.3739	27.1341	6.3739	54.91	6.3739	62.262	6.3739	54.267	6.3739	50.4417	6.3739	67.118	6.3739	63.057	6.3739	52.222	6.3739	52.612	6.3739	30.9695
6.4241	89.941	6.4241	83.729	6.4241	88.792	6.42409	21.1932	6.4241	47.093	6.4241	54.735	6.4241	67.086	6.4241	24.9512	6.4241	32.939	6.4241	15.4634	6.4241	46.884	6.42409	33.2037	6.4241	25.3939	6.4241	27.0122	6.42409	55.271	6.4241	62.373	6.4241	55.967	6.4241	50.475	6.4241	64.618	6.4241	60.42	6.4241	52.509	6.4241	51.029	6.42409	30.3963
6.4743	89.377	6.4743	83.167	6.4743	89.55	6.47428	20.9659	6.4743	44.778	6.4743	54.858	6.4743	63.92	6.4743	24.9634	6.4743	33.53	6.4743	15.0671	6.4743	46.817	6.47428	32.4815	6.4743	25.1932	6.4743	27.6951	6.47428	55.734	6.4743	61.937	6.4743	57.283	6.4743	50.6	6.4743	61.722	6.4743	58.486	6.4743	52.344	6.4743	49.971	6.47428	29.6951
6.5245	88.005	6.5245	82.35	6.5245	90.371	6.52447	20.8258	6.5245	42.414	6.5245	53.957	6.5245	60.21	6.5245	25.0305	6.5245	33.909	6.5245	14.8415	6.5245	46.146	6.52447	31.9383	6.5245	25.1932	6.5245	28.689	6.52447	55.995	6.5245	60.798	6.5245	57.128	6.5245	50.8833	6.5245	58.835	6.5245	57.939	6.5245	51.849	6.5245	49.471	6.52447	28.7134
6.5747	86.059	6.5747	81.287	6.5747	90.988	6.57466	20.7879	6.5747	40.469	6.5747	52.611	6.5747	56.802	6.5747	25.0976	6.5747	34.104	6.5747	14.878	6.5747	44.506	6.57466	31.5802	6.5747	25.2045	6.5747	29.0915	6.57466	55.612	6.5747	59.468	6.5747	55.667	6.5747	51.1333	6.5747	56.538	6.5747	58.325	6.5747	51.274	6.5747	49.146	6.57466	27.6951
6.6248	83.495	6.6248	80.012	6.6248	90.992	6.62484	20.9053	6.6248	38.957	6.6248	51.29	6.6248	53.494	6.6248	25.2439	6.6248	34.299	6.6248	15.1646	6.6248	42.201	6.62484	31.3951	6.6248	25.1288	6.6248	28.4268	6.62484	54.899	6.6248	58.425	6.6248	53.794	6.6248	50.9583	6.6248	54.547	6.6248	58.675	6.6248	50.618	6.6248	48.671	6.62484	27.0854
6.675	79.569	6.675	78.471	6.675	90.262	6.67503	21.1326	6.675	37.722	6.675	50.599	6.675	50.148	6.675	25.2805	6.675	34.671	6.675	15.7622	6.675	39.933	6.67503	31.5802	6.675	25.0076	6.675	27.1463	6.67503	54.17	6.675	58.044	6.675	52.156	6.675	50.4417	6.675	52.854	6.675	57.981	6.675	49.849	6.675	47.571	6.67503	27.2317
6.7252	74.471	6.7252	76.721	6.7252	89.442	6.72522	21.5303	6.7252	36.679	6.7252	50.222	6.7252	47.333	6.7252	25.0427	6.7252	35.262	6.7252	16.3598	6.7252	38.512	6.72522	32.1358	6.7252	24.9205	6.7252	25.8415	6.72522	53.574	6.7252	58.107	6.7252	50.739	6.7252	49.8042	6.7252	51.792	6.7252	55.986	6.7252	48.991	6.7252	45.871	6.72522	28.0915
6.7754	70.005	6.7754	75.1	6.7754	88.979	6.77541	21.9053	6.7754	35.642	6.7754	50.142	6.7754	45.512	6.7754	24.4207	6.7754	36.006	6.7754	16.5915	6.7754	37.634	6.77541	32.5	6.7754	24.8712	6.7754	24.8354	6.77541	53.234	6.7754	58.119	6.7754	49.472	6.7754	49.1458	6.7754	51.472	6.7754	53.448	6.7754	48.09	6.7754	44.175	6.77541	29.0915
6.8256	67.701	6.8256	73.683	6.8256	89.508	6.8256	21.9659	6.8256	34.63	6.8256	50.198	6.8256	44.728	6.8256	23.7805	6.8256	36.537	6.8256	16.4512	6.8256	37.146	6.8256	32.463	6.8256	24.8258	6.8256	24.2439	6.8256	52.968	6.8256	57.54	6.8256	48.456	6.8256	48.3417	6.8256	51.906	6.8256	51.038	6.8256	47.052	6.8256	42.979	6.8256	29.6159
6.8758	67.593	6.8758	72.129	6.8758	90.775	6.87578	21.7273	6.8758	33.858	6.8758	50.389	6.8758	44.63	6.8758	23.3049	6.8758	36.396	6.8758	16.2988	6.8758	36.744	6.87578	31.9383	6.8758	24.75	6.8758	23.8537	6.87578	52.404	6.8758	55.889	6.8758	47.639	6.8758	47.3958	6.8758	52.599	6.8758	49.033	6.8758	45.849	6.8758	42.417	6.87578	29.4146
6.926	68.667	6.926	71.054	6.926	91.738	6.92597	21.4621	6.926	33.5	6.926	50.846	6.926	44.611	6.926	23.0854	6.926	35.537	6.926	16.25	6.926	35.951	6.92597	31.358	6.926	24.7348	6.926	23.439	6.92597	50.91	6.926	53.921	6.926	47.094	6.926	46.4583	6.926	52.783	6.926	47.038	6.926	44.608	6.926	42.246	6.92597	28.8415
6.9762	69.877	6.9762	70.983	6.9762	91.367	6.97616	21.4432	6.9762	33.691	6.9762	51.346	6.9762	44.463	6.9762	23.0183	6.9762	34.22	6.9762	16.2988	6.9762	34.97	6.97616	31.2037	6.9762	24.4886	6.9762	22.8232	6.97616	48.665	6.9762	52.44	6.9762	46.728	6.9762	45.4417	6.9762	52.396	6.9762	45.406	6.9762	43.325	6.9762	42.283	6.97616	28.4268
7.0263	70.515	7.0263	72.812	7.0263	89.5	7.02635	21.7197	7.0263	34.37	7.0263	51.568	7.0263	44.451	7.0263	23.0183	7.0263	33.274	7.0263	16.5488	7.0263	34.341	7.02635	31.9012	7.0263	24.0644	7.0263	22.0854	7.02635	46.314	7.0263	51.988	7.0263	46.489	7.0263	44.05	7.0263	51.825	7.0263	44.373	7.0263	41.679	7.0263	42.225	7.02635	28.4451
7.0765	71.162	7.0765	75.871	7.0765	86.875	7.07654	22.2235	7.0765	34.926	7.0765	51.636	7.0765	44.42	7.0765	22.8537	7.0765	32.988	7.0765	16.9146	7.0765	34.543	7.07654	33.2284	7.0765	23.6515	7.0765	21.5183	7.07654	44.559	7.0765	52.655	7.0765	46.422	7.0765	42.6208	7.0765	51.226	7.0765	44.236	7.0765	39.802	7.0765	42.25	7.07654	28.9268
7.1267	71.784	7.1267	78.571	7.1267	84.396	7.12673	22.8447	7.1267	34.932	7.1267	51.63	7.1267	44	7.1267	22.4695	7.1267	33.421	7.1267	17.3598	7.1267	36.195	7.12673	34.5802	7.1267	23.322	7.1267	21.1463	7.12673	43.851	7.1267	53.643	7.1267	46.45	7.1267	41.6417	7.1267	50.599	7.1267	44.745	7.1267	38.212	7.1267	42.358	7.12673	29.4573
7.1769	72.426	7.1769	79.079	7.1769	82.537	7.17691	23.4242	7.1769	34.204	7.1769	51.401	7.1769	43.031	7.1769	22.0671	7.1769	33.976	7.1769	17.9573	7.1769	38.622	7.17691	35.2037	7.1769	22.9394	7.1769	21.2073	7.17691	43.766	7.1769	54.127	7.1769	46.511	7.1769	41.5375	7.1769	50.042	7.1769	45.198	7.1769	37.373	7.1769	42.1	7.17691	29.6463
7.2271	73.216	7.2271	77.508	7.2271	80.688	7.2271	24.0492	7.2271	33.327	7.2271	50.562	7.2271	41.691	7.2271	21.9024	7.2271	33.951	7.2271	18.75	7.2271	40.524	7.2271	34.9074	7.2271	22.5758	7.2271	21.5305	7.2271	43.388	7.2271	53.504	7.2271	46.261	7.2271	42.2042	7.2271	49.401	7.2271	45.024	7.2271	37.656	7.2271	41.233	7.2271	28.8963
7.2773	74.093	7.2773	75.012	7.2773	79.25	7.27729	24.7083	7.2773	32.784	7.2773	48.981	7.2773	40.63	7.2773	22.1159	7.2773	33.122	7.2773	19.311	7.2773	40.652	7.27729	34.2901	7.2773	22.3447	7.2773	21.9146	7.27729	42.059	7.2773	52.437	7.2773	45.539	7.2773	43.1458	7.2773	48.712	7.2773	44.363	7.2773	38.434	7.2773	39.838	7.27729	27.5732
7.3275	74.613	7.3275	72.792	7.3275	78.454	7.32748	25.125	7.3275	32.907	7.3275	47.327	7.3275	40.309	7.3275	22.5427	7.3275	31.768	7.3275	19.4756	7.3275	39.354	7.32748	33.7469	7.3275	22.3977	7.3275	22.0183	7.32748	39.543	7.3275	51.365	7.3275	44.717	7.3275	43.3958	7.3275	47.92	7.3275	43.434	7.3275	39.108	7.3275	38.383	7.32748	26.4085
7.3777	74.539	7.3777	71.217	7.3777	78.804	7.37767	25.0985	7.3777	33.377	7.3777	46.315	7.3777	40.759	7.3777	23.0732	7.3777	30.591	7.3777	19.1951	7.3777	37.451	7.37767	33.4321	7.3777	22.9394	7.3777	22	7.37767	36.723	7.3777	50.893	7.3777	43.894	7.3777	42.75	7.3777	47.075	7.3777	42.406	7.3777	38.929	7.3777	37.233	7.37767	26.0305
7.4279	73.858	7.4279	69.804	7.4279	79.8	7.42785	24.7273	7.4279	34.08	7.4279	46.383	7.4279	41.302	7.4279	23.3354	7.4279	30.165	7.4279	18.7805	7.4279	35.75	7.42785	33.0309	7.4279	23.6326	7.4279	21.8841	7.42785	34.282	7.4279	50.877	7.4279	43.339	7.4279	41.6625	7.4279	46.283	7.4279	41.165	7.4279	38.151	7.4279	36.279	7.42785	26.4939
7.478	72.902	7.478	68.846	7.478	80.771	7.47804	24.3182	7.478	34.753	7.478	47.235	7.478	41.025	7.478	22.9939	7.478	30.451	7.478	18.3659	7.478	34.256	7.47804	33.0741	7.478	24.1402	7.478	21.7134	7.47804	32.452	7.478	51.139	7.478	42.911	7.478	40.5833	7.478	45.5	7.478	39.627	7.478	37.269	7.478	35.438	7.47804	27.4329
7.5282	71.652	7.5282	68.058	7.5282	80.879	7.52823	23.9356	7.5282	35.549	7.5282	48.117	7.5282	39.253	7.5282	22.4024	7.5282	31.128	7.5282	17.9878	7.5282	32.72	7.52823	33.8889	7.5282	24.1136	7.5282	21.2439	7.52823	31.08	7.5282	51.294	7.5282	42.689	7.5282	39.7958	7.5282	44.83	7.5282	38.184	7.5282	36.575	7.5282	34.721	7.52823	28.1037
7.5784	70.152	7.5784	67.804	7.5784	80.188	7.57842	23.5152	7.5784	36.377	7.5784	48.321	7.5784	36.562	7.5784	22.1768	7.5784	31.97	7.5784	17.5305	7.5784	31.476	7.57842	36.0988	7.5784	23.572	7.5784	20.6098	7.57842	29.91	7.5784	51.087	7.5784	42.728	7.5784	39.0958	7.5784	44.236	7.5784	37.208	7.5784	36.264	7.5784	34.062	7.57842	27.9939
7.6286	68.328	7.6286	67.8	7.6286	79.279	7.62861	22.9848	7.6286	37.049	7.6286	47.827	7.6286	33.994	7.6286	22.6402	7.6286	32.86	7.6286	17.2927	7.6286	30.61	7.62861	39.2469	7.6286	22.9167	7.6286	19.9573	7.62861	28.915	7.6286	50.647	7.6286	42.828	7.6286	38.4792	7.6286	43.755	7.6286	36.646	7.6286	36.127	7.6286	33.388	7.62861	27.2744
7.6788	66.471	7.6788	67.825	7.6788	78.575	7.6788	22.5492	7.6788	37.123	7.6788	47.185	7.6788	32.667	7.6788	23.8537	7.6788	33.567	7.6788	17.1951	7.6788	30.201	7.6788	42.4136	7.6788	22.3977	7.6788	19.3293	7.6788	27.856	7.6788	50.198	7.6788	43.344	7.6788	37.8917	7.6788	43.349	7.6788	36.401	7.6788	36.09	7.6788	32.975	7.6788	26.622
7.729	64.882	7.729	67.6	7.729	78.479	7.72898	21.9621	7.729	36.457	7.729	46.383	7.729	32.37	7.729	25.4146	7.729	34.152	7.729	17.4756	7.729	30.098	7.72898	44.6667	7.729	21.9432	7.729	18.561	7.72898	26.941	7.729	49.905	7.729	43.883	7.729	37.1458	7.729	42.849	7.729	36.104	7.729	35.816	7.729	32.996	7.72898	26.378
7.7792	63.127	7.7792	67.233	7.7792	78.758	7.77917	21.2652	7.7792	35.704	7.7792	45.642	7.7792	32.648	7.7792	27.0488	7.7792	34.268	7.7792	17.7927	7.7792	30.152	7.77917	46.3765	7.7792	21.5795	7.7792	17.8171	7.77917	26.101	7.7792	49.575	7.7792	44.367	7.7792	36.3542	7.7792	42.561	7.7792	35.415	7.7792	35.458	7.7792	33.546	7.77917	26.7744
7.8294	61.52	7.8294	66.775	7.8294	78.908	7.82936	20.6591	7.8294	35.481	7.8294	44.741	7.8294	33.049	7.8294	28.6159	7.8294	33.902	7.8294	18.0732	7.8294	30.079	7.82936	47.7469	7.8294	21.2727	7.8294	17.2439	7.82936	24.947	7.8294	49.298	7.8294	44.672	7.8294	35.7125	7.8294	42.368	7.8294	34.396	7.8294	35.047	7.8294	34.675	7.82936	27.5183
7.8795	60.49	7.8795	66.154	7.8795	78.329	7.87955	20.3523	7.8795	35.877	7.8795	43.92	7.8795	32.963	7.8795	30.3598	7.8795	33.195	7.8795	18.061	7.8795	30.073	7.87955	48.3333	7.8795	21.1061	7.8795	17.0183	7.87955	23.569	7.8795	49.028	7.8795	44.994	7.8795	35.3708	7.8795	42.396	7.8795	33.481	7.8795	34.637	7.8795	36.025	7.87955	28.2622
7.9297	60.26	7.9297	65.229	7.9297	76.8	7.92974	20.5758	7.9297	36.802	7.9297	43.327	7.9297	32.71	7.9297	32.0183	7.9297	32.585	7.9297	17.8354	7.9297	30.067	7.92974	47.7778	7.9297	21.0606	7.9297	17.189	7.92974	22.293	7.9297	48.599	7.9297	45.444	7.9297	35.35	7.9297	42.547	7.9297	33.16	7.9297	33.967	7.9297	37.162	7.92974	28.1829
7.9799	60.936	7.9799	63.967	7.9799	74.963	7.97992	21.1629	7.9799	37.728	7.9799	42.944	7.9799	32.623	7.9799	33.4085	7.9799	32.293	7.9799	17.6159	7.9799	30.134	7.97992	46.2346	7.9799	21.1212	7.9799	17.4939	7.97992	21.282	7.9799	47.841	7.9799	46.183	7.9799	35.5333	7.9799	42.665	7.9799	33.958	7.9799	33.245	7.9799	38.529	7.97992	27.4512
8.0301	61.912	8.0301	62.958	8.0301	73.179	8.03011	21.6326	8.0301	38.34	8.0301	42.654	8.0301	32.802	8.0301	34.6098	8.0301	32.354	8.0301	17.378	8.0301	30.226	8.03011	44.358	8.0301	21.0492	8.0301	17.4817			8.0301	47.131	8.0301	47.189	8.0301	35.7167	8.0301	42.623	8.0301	35.472	8.0301	32.533	8.0301	39.787	8.03011	26.5305
8.0803	62.353	8.0803	62.463	8.0803	72	8.0803	21.6515	8.0803	38.654	8.0803	42.802	8.0803	33.142	8.0803	35.5366	8.0803	32.439	8.0803	17.0732	8.0803	30.335	8.0803	42.963	8.0803	20.7083	8.0803	16.8902			8.0803	46.825	8.0803	48.189	8.0803	35.6417	8.0803	42.514	8.0803	36.825	8.0803	32.123	8.0803	40.6	8.0803	25.8902
8.1305	62.279	8.1305	62.692	8.1305	71.171	8.13049	21.0568	8.1305	38.877	8.1305	43.593	8.1305	33.698	8.1305	36.0671	8.1305	32.317	8.1305	16.7073	8.1305	30.427	8.13049	41.9136	8.1305	20.2273	8.1305	15.9939			8.1305	46.877	8.1305	48.611	8.1305	35.3875	8.1305	42.255	8.1305	37.047	8.1305	32.061	8.1305	40.317	8.13049	25.689
8.1807	61.941	8.1807	63.183	8.1807	70.467	8.18068	20.2386	8.1807	38.858	8.1807	45.333	8.1807	34.34	8.1807	35.8293	8.1807	31.896	8.1807	16.5549	8.1807	30.262	8.18068	41.0494	8.1807	19.7689	8.1807	15.2073			8.1807	47.294	8.1807	48.433	8.1807	35.1208	8.1807	41.623	8.1807	36.052	8.1807	32.165	8.1807	39.287	8.18068	25.7256
8.2309	61.368	8.2309	63.588	8.2309	69.867	8.23087	19.5568	8.2309	38.364	8.2309	47.29	8.2309	34.667	8.2309	34.9451	8.2309	31.287	8.2309	16.6951	8.2309	29.921	8.23087	40.4074	8.2309	19.4962	8.2309	14.8963			8.2309	47.762	8.2309	47.828	8.2309	34.9292	8.2309	40.34	8.2309	34.585	8.2309	32.038	8.2309	37.95	8.23087	25.7683
8.2811	60.515	8.2811	63.596	8.2811	69.312	8.28105	19.1439	8.2811	37.556	8.2811	48.34	8.2811	34.821	8.2811	33.8415	8.2811	30.726	8.2811	17.0488	8.2811	29.537	8.28105	39.9259	8.2811	19.4848	8.2811	15.0244			8.2811	48.036	8.2811	46.95	8.2811	34.8542	8.2811	38.434	8.2811	33.297	8.2811	31.236	8.2811	36.725	8.28105	25.5671
8.3312	59.059	8.3312	63.4	8.3312	68.838	8.33124	18.7008	8.3312	36.512	8.3312	47.846	8.3312	34.833	8.3312	32.6341	8.3312	30.402	8.3312	17.6646	8.3312	29.329	8.33124	39.9321	8.3312	19.5871	8.3312	15.3171			8.3312	48.095	8.3312	45.706	8.3312	34.8667	8.3312	36.722	8.3312	32.467	8.3312	29.675	8.3312	35.483	8.33124	24.9329
8.3814	57.461	8.3814	63.1	8.3814	68.192	8.38143	18.3977	8.3814	35.494	8.3814	46.284	8.3814	34.71	8.3814	31.0427	8.3814	30.183	8.3814	18.6098	8.3814	29.122	8.38143	39.8519	8.3814	19.8182	8.3814	15.6951			8.3814	48.075	8.3814	43.956	8.3814	34.975	8.3814	35.854	8.3814	31.821	8.3814	28.066	8.3814	34.225	8.38143	24.1768
8.4316	56.25	8.4316	62.567	8.4316	67.196	8.43162	18.3447	8.4316	34.321	8.4316	44.877	8.4316	34.259	8.4316	29.3293	8.4316	30.073	8.4316	20.1524	8.4316	29.165	8.43162	39.1358	8.4316	20.1515	8.4316	16.189			8.4316	48.004	8.4316	42.094	8.4316	34.8833	8.4316	36.057	8.4316	31.387	8.4316	26.962	8.4316	33.283	8.43162	23.6707
8.4818	55.598	8.4818	61.567	8.4818	65.592	8.48181	18.4886	8.4818	33.012	8.4818	44.531	8.4818	33.463	8.4818	27.9573	8.4818	30.006	8.4818	22.2439	8.4818	29.171	8.48181	37.3519	8.4818	20.7121	8.4818	16.7439			8.4818	47.849	8.4818	40.689	8.4818	34.7792	8.4818	36.684	8.4818	30.981	8.4818	26.642	8.4818	32.758	8.48181	23.4634
8.532	55.299	8.532	60.375	8.532	63.858	8.53199	18.7841	8.532	32.025	8.532	45.414	8.532	32.79	8.532	27.1585	8.532	30.073	8.532	24.4146	8.532	28.921	8.53199	34.9568	8.532	21.303	8.532	17.378			8.532	47.548	8.532	39.983	8.532	34.725	8.532	37.16	8.532	30.458	8.532	26.854	8.532	32.483	8.53199	23.5488
8.5822	55.373	8.5822	59.183	8.5822	62.533	8.58218	19.197	8.5822	31.519	8.5822	46.772	8.5822	32.469	8.5822	26.9024	8.5822	30.213	8.5822	26.0732	8.5822	28.421	8.58218	32.4259	8.5822	21.6402	8.5822	18.0183			8.5822	47.222	8.5822	39.794	8.5822	34.5792	8.5822	36.745	8.5822	29.981	8.5822	27.226	8.5822	32.475	8.58218	23.7805
8.6324	55.49	8.6324	58.221	8.6324	61.825	8.63237	19.5833	8.6324	31.556	8.6324	48	8.6324	32.259	8.6324	26.939	8.6324	30.39	8.6324	27.3537	8.6324	27.884	8.63237	29.9568	8.6324	21.5076	8.6324	18.8232			8.6324	46.861	8.6324	39.911	8.6324	34.3458	8.6324	35.75	8.6324	29.608	8.6324	27.415	8.6324	32.629	8.63237	23.8902
8.6826	55.858	8.6826	57.396	8.6826	61.658	8.68256	20.0606	8.6826	31.852	8.6826	48.315	8.6826	32.327	8.6826	27.2378	8.6826	30.567	8.6826	28.3049	8.6826	27.317	8.68256	27.2716	8.6826	21.2159	8.6826	19.5366			8.6826	46.377	8.6826	39.939	8.6826	34.0208	8.6826	34.792	8.6826	29.34	8.6826	27.448	8.6826	33.112	8.68256	23.689
8.7327	56.417	8.7327	56.6	8.7327	61.621	8.73275	20.5606	8.7327	32.068	8.7327	48.272	8.7327	32.667	8.7327	27.7683	8.7327	30.72	8.7327	28.9634	8.7327	26.738	8.73275	24.5864	8.7327	20.8409	8.7327	20.0732			8.7327	45.964	8.7327	39.933	8.7327	33.7875	8.7327	34.118	8.7327	29.25	8.7327	27.557	8.7327	33.858	8.73275	23.4207
8.7829	56.848	8.7829	56.05	8.7829	61.3	8.78294	20.8712	8.7829	32.012	8.7829	47.858	8.7829	33.574	8.7829	28.6646	8.7829	30.78	8.7829	29.1524	8.7829	26.226	8.78294	22.0494	8.7829	20.6364	8.7829	19.8598			8.7829	45.536	8.7829	40.039	8.7829	33.7208	8.7829	33.943	8.7829	29.203	8.7829	27.575	8.7829	34.542	8.78294	23.1707
8.8331	56.951	8.8331	55.729	8.8331	60.492	8.83312	20.7614	8.8331	31.765	8.8331	47.043	8.8331	35.278	8.8331	29.4146	8.8331	30.652	8.8331	29.0061	8.8331	25.683	8.83312	19.5185	8.8331	20.4886	8.8331	19.0793			8.8331	45.155	8.8331	40.083	8.8331	33.75	8.8331	34.042	8.8331	29.142	8.8331	27.637	8.8331	34.654	8.83312	22.8049
8.8833	56.907	8.8833	55.646	8.8833	59.583	8.88331	20.4394	8.8833	31.66	8.8833	45.667	8.8833	37	8.8833	29.2622	8.8833	30.354	8.8833	28.5732	8.8833	24.951	8.88331	16.9877	8.8833	20.4167	8.8833	18			8.8833	44.726	8.8833	39.794	8.8833	33.9417	8.8833	34.16	8.8833	29.005	8.8833	27.542	8.8833	34.192	8.88331	22.4207
8.9335	56.716	8.9335	55.671	8.9335	58.971	8.9335	20.1515	8.9335	31.741	8.9335	43.784	8.9335	37.969	8.9335	27.9878	8.9335	29.732	8.9335	27.7927	8.9335	24.024	8.9335	14.6975	8.9335	20.5644	8.9335	17.1585			8.9335	44.452	8.9335	39.111	8.9335	34.2958	8.9335	33.948	8.9335	28.736	8.9335	27.698	8.9335	33.5	8.9335	22.0244
8.9837	56.059	8.9837	55.392	8.9837	58.983	8.98369	19.9886	8.9837	32.049	8.9837	42.049	8.9837	37.975	8.9837	26.1768	8.9837	29.03	8.9837	26.3354	8.9837	22.939	8.98369	13.0864	8.9837	20.8902	8.9837	16.5244			8.9837	44.393	8.9837	38.522	8.9837	34.7292	8.9837	33.495	8.9837	28.665	8.9837	28.009	8.9837	32.696	8.98369	21.6524
9.0339	54.701	9.0339	54.717	9.0339	59.646	9.03388	20.0341	9.0339	32.488	9.0339	40.599	9.0339	37.346	9.0339	24.6829	9.0339	28.256	9.0339	24.5671	9.0339	21.866	9.03388	12.0123	9.0339	21.4735	9.0339	15.9634			9.0339	44.694	9.0339	38.172	9.0339	35.5958	9.0339	33.009	9.0339	28.717	9.0339	28.585	9.0339	31.933	9.03388	21.2561
9.0841	52.917	9.0841	53.971	9.0841	60.429	9.08407	20.178	9.0841	32.574	9.0841	39.34	9.0841	36.556	9.0841	23.8293	9.0841	27.561	9.0841	23.1341	9.0841	20.738	9.08407	11.4568	9.0841	22.0795	9.0841	15.4573			9.0841	45.389	9.0841	38.244	9.0841	36.3833	9.0841	32.434	9.0841	29.066	9.0841	29.344	9.0841	30.996	9.08407	20.8963
9.1343	51.098	9.1343	53.571	9.1343	60.967	9.13425	20.4129	9.1343	31.846	9.1343	38.272	9.1343	35.79	9.1343	23.372	9.1343	26.872	9.1343	22.3963	9.1343	19.47	9.13425	11.0988	9.1343	22.5114	9.1343	14.9329			9.1343	46.143	9.1343	38.522	9.1343	36.6542	9.1343	31.708	9.1343	29.476	9.1343	29.92	9.1343	30.263	9.13425	20.628
9.1844	49.539	9.1844	53.692	9.1844	61.042	9.18444	20.6023	9.1844	30.414	9.1844	37.71	9.1844	34.981	9.1844	23.1463	9.1844	26.274	9.1844	22.3659	9.1844	18.317	9.18444	10.716	9.1844	22.8144	9.1844	14.2317			9.1844	46.683	9.1844	39.061	9.1844	35.9333	9.1844	30.929	9.1844	29.618	9.1844	29.858	9.1844	30.075	9.18444	20.3476
9.2346	47.951	9.2346	54.408	9.2346	60.879	9.23463	20.803	9.2346	28.981	9.2346	37.778	9.2346	34.13	9.2346	23.1646	9.2346	25.939	9.2346	22.5671	9.2346	17.402	9.23463	10.4691	9.2346	23.0076	9.2346	13.6524			9.2346	47.103	9.2346	39.711	9.2346	34.6042	9.2346	30.137	9.2346	29.075	9.2346	29.33	9.2346	30.675	9.23463	20.2683
9.2848	46.608	9.2848	55.117	9.2848	60.438	9.28482	21.1023	9.2848	28.154	9.2848	38.352	9.2848	33.494	9.2848	23.3537	9.2848	25.683	9.2848	22.9756	9.2848	16.945	9.28482	10.2531	9.2848	22.9545	9.2848	13.2744			9.2848	47.417	9.2848	40.628	9.2848	33.3292	9.2848	29.198	9.2848	27.953	9.2848	28.604	9.2848	31.679	9.28482	20.1768
9.335	45.662	9.335	55.479	9.335	59.579	9.33501	21.3826	9.335	28.296	9.335	39.259	9.335	33.012	9.335	23.878	9.335	25.537	9.335	23.4085	9.335	16.86	9.33501	10.037	9.335	22.4811	9.335	13.2073			9.335	47.52	9.335	41.7	9.335	32.7083	9.335	27.948	9.335	26.788	9.335	27.844	9.335	32.367	9.33501	19.8598
9.3852	45.397	9.3852	55.079	9.3852	58.046	9.38519	21.7689	9.3852	28.932	9.3852	40.068	9.3852	32.691	9.3852	24.2683	9.3852	25.47	9.3852	24.0854	9.3852	16.756	9.38519	9.6358	9.3852	21.5038	9.3852	13.439			9.3852	47.111	9.3852	42.6	9.3852	32.7667	9.3852	26.698	9.3852	26.104	9.3852	27.038	9.3852	31.821	9.38519	19.0427
9.4354	45.618	9.4354	54.362	9.4354	56.275			9.4354	29.488	9.4354	40.975	9.4354	32.531	9.4354	24.0366	9.4354	25.506	9.4354	24.5854	9.4354	16.372	9.43538	9.1543	9.4354	20.3977	9.4354	13.7317			9.4354	46.397	9.4354	43.05	9.4354	33.1083	9.4354	25.755	9.4354	26.009	9.4354	26.118	9.4354	30.046	9.43538	17.628
9.4856	46.181	9.4856	53.808	9.4856	54.904			9.4856	29.247	9.4856	42.056	9.4856	32.451	9.4856	23.0427	9.4856	25.47	9.4856	24.189	9.4856	15.567			9.4856	19.3826	9.4856	13.7378			9.4856	45.496	9.4856	43.356	9.4856	33.3125	9.4856	25.311	9.4856	26.226	9.4856	25.34	9.4856	27.921	9.48557	16.2073
9.5358	46.647	9.5358	53.892	9.5358	54.138			9.5358	28.284	9.5358	42.858	9.5358	32.741	9.5358	21.8293	9.5358	25.524	9.5358	22.6707	9.5358	14.543			9.5358	18.6174	9.5358	13.378			9.5358	44.5	9.5358	43.472	9.5358	33.0375	9.5358	25.396	9.5358	26.59	9.5358	24.788	9.5358	26.383	9.53576	15.4695
9.5859	47.118	9.5859	54.704	9.5859	53.675			9.5859	27.191	9.5859	43.235	9.5859	33.16	9.5859	20.939	9.5859	25.482	9.5859	20.6585	9.5859	13.713			9.5859	17.8712	9.5859	12.7378			9.5859	43.103	9.5859	43.417	9.5859	32.4375	9.5859	25.547	9.5859	26.939	9.5859	24.505	9.5859	25.979	9.58595	15.8171
9.6361	47.73	9.6361	55.662	9.6361	53.463			9.6361	26.16	9.6361	43.259	9.6361	33.327	9.6361	20.6585	9.6361	25.488	9.6361	18.9146	9.6361	13.134			9.6361	17.2424	9.6361	12.2073			9.6361	41.536	9.6361	43.056	9.6361	31.8833	9.6361	25.58	9.6361	27.514	9.6361	24.443	9.6361	26.217	9.63614	16.8232
9.6863	48.24	9.6863	56.25	9.6863	53.171			9.6863	25.222	9.6863	43.049	9.6863	32.883	9.6863	20.7317	9.6863	25.409	9.6863	18.061	9.6863	12.744			9.6863	16.8144	9.6863	11.75			9.6863	40.468	9.6863	42.467	9.6863	31.5708	9.6863	24.991	9.6863	28.066	9.6863	24.571	9.6863	26.733	9.68632	17.872
9.7365	48.319	9.7365	55.912	9.7365	52.775			9.7365	24.278	9.7365	42.309	9.7365	31.858	9.7365	20.9207	9.7365	25.232	9.7365	17.7988	9.7365	12.476			9.7365	16.4356	9.7365	11.3232			9.7365	40.587	9.7365	41.939	9.7365	31.4875	9.7365	24.179	9.7365	28.425	9.7365	24.948	9.7365	26.7	9.73651	18.2561
9.7867	48.201	9.7867	55.05	9.7867	52.342			9.7867	23.704	9.7867	41.043	9.7867	30.611	9.7867	20.9207	9.7867	24.878	9.7867	17.7439	9.7867	12.122			9.7867	16.2462	9.7867	10.9207			9.7867	41.992	9.7867	41.75	9.7867	31.5958	9.7867	23.604	9.7867	28.425	9.7867	25.453	9.7867	26.358	9.7867	17.9756
9.8369	47.912	9.8369	54.129	9.8369	51.933			9.8369	23.84	9.8369	39.37	9.8369	29.309	9.8369	20.7744	9.8369	24.433	9.8369	17.7012	9.8369	11.585			9.8369	16.1667	9.8369	10.7683			9.8369	43.937	9.8369	41.8	9.8369	31.8	9.8369	23.651	9.8369	28.165	9.8369	26.231	9.8369	25.812
9.8871	47.48	9.8871	53.425	9.8871	51.104			9.8871	25.049	9.8871	37.611	9.8871	27.858	9.8871	20.5854	9.8871	23.89	9.8871	17.439	9.8871	10.97			9.8871	16.2386	9.8871	10.8049			9.8871	45.242	9.8871	41.939	9.8871	31.8875	9.8871	24.396	9.8871	27.764	9.8871	27.132	9.8871	25.292
9.9373	46.824	9.9373	52.842	9.9373	49.825			9.9373	26.877	9.9373	35.944	9.9373	26.179	9.9373	20.1951	9.9373	23.537	9.9373	17.2439	9.9373	10.354			9.9373	16.428	9.9373	11.0366			9.9373	45.21	9.9373	42.017	9.9373	32.05	9.9373	25.59	9.9373	27.156	9.9373	28.566	9.9373	24.808
9.9875	45.907	9.9875	52.329	9.9875	48.625			9.9875	28.383	9.9875	34.062	9.9875	24.537	9.9875	19.5305	9.9875	23.433	9.9875	17.0915	9.9875	9.951			9.9875	16.7273	9.9875	11.378			9.9875	44.357	9.9875	41.728	9.9875	32.2875	9.9875	26.34	9.9875	26.17	9.9875	30.245	9.9875	24.179
10.0376	45.191	10.0376	51.996	10.0376	47.817			10.0376	28.895	10.0376	32.272	10.0376	22.623	10.0376	18.3841	10.0376	23.372	10.0376	16.8659	10.0376	9.634			10.0376	17.1023	10.0376	11.4939			10.0376	43.341	10.0376	41.278	10.0376	32.575	10.0376	26.08	10.0376	25.024	10.0376	31.642	10.0376	23.688
10.0878	44.853	10.0878	51.646	10.0878	47.8			10.0878	28.66	10.0878	30.87	10.0878	20.444	10.0878	17.3415	10.0878	23.195	10.0878	16.7866	10.0878	9.47			10.0878	17.625	10.0878	11.5366			10.0878	42.619	10.0878	40.839	10.0878	32.85	10.0878	25.264	10.0878	24.09	10.0878	32.042	10.0878	23.433
10.138	44.961	10.138	51.246	10.138	48.183			10.138	28.327	10.138	29.957			10.138	16.6829	10.138	22.573	10.138	16.6341	10.138	9.305			10.138	18.2917	10.138	11.5671			10.138	42.183	10.138	40.311	10.138	33.3083	10.138	24.325	10.138	23.547	10.138	31.538	10.138	23.358
10.1882	45.299	10.1882	51.062	10.1882	48.787			10.1882	28.302	10.1882	29.321			10.1882	17.1037	10.1882	21.549	10.1882	16.4512	10.1882	9.061			10.1882	18.8939	10.1882	11.5183			10.1882	41.901	10.1882	39.683	10.1882	33.7	10.1882	23.873	10.1882	23.259	10.1882	30.566	10.1882	23.483
10.2384	45.475	10.2384	51.304	10.2384	49.129			10.2384	28.907	10.2384	29.049			10.2384	18.0305	10.2384	20.256	10.2384	15.8476	10.2384	8.75			10.2384	19.2424	10.2384	11.5671			10.2384	41.615	10.2384	38.972	10.2384	33.9417	10.2384	23.726	10.2384	23.222	10.2384	29.67	10.2384	23.825
10.2886	45.147	10.2886	52.325	10.2886	49.329			10.2886	29.821	10.2886	29.006			10.2886	18.9024	10.2886	18.963	10.2886	15.0061	10.2886	8.506			10.2886	19.4811	10.2886	11.5427			10.2886	41.115	10.2886	38.261	10.2886	34.1125	10.2886	23.877	10.2886	23.491	10.2886	29.184	10.2886	24.429
10.3388	44.471	10.3388	53.854	10.3388	49.533			10.3388	30.654	10.3388	29.321			10.3388	19.1159	10.3388	17.841	10.3388	14.2744	10.3388	8.378			10.3388	19.6932	10.3388	11.5122			10.3388	40.341	10.3388	37.278	10.3388	34.2167	10.3388	24.066	10.3388	24.137	10.3388	28.741	10.3388	25.346
10.389	43.77	10.389	55.062	10.389	49.662			10.389	30.963	10.389	30.019			10.389	18.5732	10.389	16.97	10.389	14.0488	10.389	8.335			10.389	19.7576	10.389	11.2256			10.389	39.71	10.389	36.211	10.389	34.2042	10.389	24.245	10.389	25.212	10.389	28.264	10.389	26.458
10.4391	43.093	10.4391	55.117	10.4391	49.688			10.4391	30.691	10.4391	30.765					10.4391	16.305	10.4391	14.6829	10.4391	8.341			10.4391	19.7727	10.4391	10.5854			10.4391	39.433	10.4391	35.228	10.4391	33.9625	10.4391	24.491	10.4391	26.165	10.4391	27.519	10.4391	27.354
10.4893	42.382	10.4893	54.05	10.4893	49.612			10.4893	30.247	10.4893	31.543					10.4893	16.22	10.4893	15.6524	10.4893	8.427			10.4893	19.6364	10.4893	9.7317			10.4893	39.754	10.4893	34.572	10.4893	33.3708	10.4893	24.807	10.4893	26.594	10.4893	26.184	10.4893	27.654
10.5395	41.73	10.5395	52.479	10.5395	49.525			10.5395	29.833	10.5395	32.5					10.5395	16.817	10.5395	16.3537	10.5395	8.378			10.5395	19.5606	10.5395	8.8963			10.5395	40.532	10.5395	34.472	10.5395	32.9542	10.5395	24.986	10.5395	26.448	10.5395	24.703	10.5395	27.621
10.5897	41.147	10.5897	51.092	10.5897	49.658			10.5897	29.519	10.5897	33.401					10.5897	17.78	10.5897	16.1829	10.5897	8.274			10.5897	19.5644	10.5897	8.2073			10.5897	41.187	10.5897	34.694	10.5897	33.0833	10.5897	25.024	10.5897	26.175	10.5897	23.745	10.5897	27.517
10.6399	40.765	10.6399	50.417	10.6399	50.021			10.6399	29.222	10.6399	33.457					10.6399	18.695	10.6399	15.1159	10.6399	8.104			10.6399	19.6818	10.6399	7.5			10.6399	41.266	10.6399	34.633	10.6399	34.2167	10.6399	24.995	10.6399	26.184	10.6399	23.736	10.6399	27.538
10.6901	40.652	10.6901	50.013	10.6901	50.442			10.6901	29.019	10.6901	32.407					10.6901	19.067	10.6901	13.9268	10.6901	7.787			10.6901	19.7614	10.6901	6.878			10.6901	40.619	10.6901	33.7	10.6901	35.8708	10.6901	24.788	10.6901	26.755	10.6901	24.759	10.6901	27.562
10.7403	40.559	10.7403	49.696	10.7403	50.925			10.7403	28.796	10.7403	30.475					10.7403	18.866	10.7403	13.1585	10.7403	7.207			10.7403	19.6932	10.7403	6.3354			10.7403	39.774	10.7403	31.883	10.7403	37.3917	10.7403	24.198	10.7403	27.797	10.7403	26.014	10.7403	27.587
10.7905	40.27	10.7905	49.254	10.7905	51.233			10.7905	28.79	10.7905	28.716					10.7905	18.415	10.7905	13.3537	10.7905	6.348			10.7905	19.2992	10.7905	5.8963			10.7905	39.008	10.7905	29.783	10.7905	37.8542	10.7905	23.052	10.7905	28.642	10.7905	26.608	10.7905	27.479
10.8407	39.279	10.8407	48.604	10.8407	51.483			10.8407	28.957	10.8407	27.679							10.8407	14.0671											10.8407	38.179	10.8407	27.989	10.8407	37.2208	10.8407	21.797	10.8407	28.613	10.8407	26.033	10.8407	26.958
10.8908	37.897	10.8908	47.862	10.8908	51.662			10.8908	28.722	10.8908	27.383							10.8908	14.6463											10.8908	37.373	10.8908	26.578	10.8908	36.3583	10.8908	20.665	10.8908	27.288	10.8908	24.844	10.8908	25.979
10.941	36.74	10.941	47.392	10.941	51.446			10.941	27.833	10.941	27.315							10.941	14.7134											10.941	36.639	10.941	25.472	10.941	35.6708	10.941	19.892	10.941	25.373	10.941	23.613	10.941	25.062
10.9912	36.123	10.9912	47.204	10.9912	50.588			10.9912	26.228	10.9912	27.302							10.9912	14.0732											10.9912	36.214	10.9912	24.522	10.9912	35.65	10.9912	19.222	10.9912	23.585	10.9912	22.925	10.9912	24.533
11.0414	35.966	11.0414	47.621	11.0414	49.25			11.0414	24.494	11.0414	26.852							11.0414	13.2134											11.0414	36.127	11.0414	23.672	11.0414	35.9833	11.0414	18.764	11.0414	22.533	11.0414	22.316	11.0414	24.612
11.0916	36.235	11.0916	48.029	11.0916	47.938			11.0916	23.019	11.0916	26.37							11.0916	12.5488											11.0916	36.302	11.0916	23.106	11.0916	36.1125	11.0916	18.443	11.0916	21.906	11.0916	21.995	11.0916	25.146
11.1418	36.76	11.1418	47.933	11.1418	46.979			11.1418	21.944	11.1418	25.753							11.1418	12.2256											11.1418	36.472	11.1418	22.656	11.1418	35.7458	11.1418	18.467	11.1418	21.59	11.1418	22.208	11.1418	25.712
11.192	37.627	11.192	46.883	11.192	46.479			11.192	20.994	11.192	24.858							11.192	12.0427											11.192	36.266	11.192	22.139	11.192	34.65	11.192	18.519	11.192	21.401	11.192	23.377	11.192	25.913
11.2422	38.975	11.2422	45.217	11.2422	46.154			11.2422	20.099	11.2422	23.333							11.2422	12.0244											11.2422	35.77	11.2422	21.372	11.2422	33.2042	11.2422	18.481	11.2422	21.08	11.2422	25.458	11.2422	25.862
11.2923	40.397	11.2923	43.75	11.2923	45.867			11.2923	19.062	11.2923	21.636							11.2923	12.311											11.2923	35.302	11.2923	20.4	11.2923	31.9	11.2923	17.703	11.2923	20.972	11.2923	27.528	11.2923	25.688
11.3425	41.407	11.3425	43.033	11.3425	45.433			11.3425	17.914	11.3425	20.296							11.3425	13.1829											11.3425	34.921	11.3425	19.522	11.3425	30.9042	11.3425	16.278	11.3425	21.057	11.3425	28.439	11.3425	25.496
11.3927	41.975	11.3927	43.2	11.3927	44.929			11.3927	16.735	11.3927	20.031							11.3927	14.3476											11.3927	34.798	11.3927	18.7	11.3927	29.9417	11.3927	14.712	11.3927	21.646	11.3927	27.854	11.3927	25.1
11.4429	42.309	11.4429	43.704	11.4429	44.463			11.4429	15.673	11.4429	20.543							11.4429	15.3171											11.4429	34.937	11.4429	17.917	11.4429	29.3167	11.4429	13.637	11.4429	22.807	11.4429	26.575	11.4429	24.508
11.4931	42.206	11.4931	44.075	11.4931	44.121			11.4931	14.753	11.4931	21.512							11.4931	15.5122											11.4931	34.849	11.4931	17.228	11.4931	28.8417	11.4931	13.165	11.4931	24.292	11.4931	25.217	11.4931	24.008
11.5433	41.583	11.5433	44	11.5433	43.871			11.5433	13.846	11.5433	22.401							11.5433	15.0671											11.5433	34.274	11.5433	16.756	11.5433	28.85	11.5433	13.118	11.5433	25.585	11.5433	24.198	11.5433	23.717
11.5935	40.083	11.5935	43.675	11.5935	43.775			11.5935	12.975	11.5935	22.969							11.5935	14.3415											11.5935	33.103	11.5935	16.372	11.5935	29.1292	11.5935	13.307	11.5935	26.321	11.5935	23.137	11.5935	23.771
11.6437	38.309	11.6437	43.225	11.6437	43.513			11.6437	12.259	11.6437	23.617							11.6437	13.8049															11.6437	29.3167	11.6437	13.434	11.6437	26.802	11.6437	22.292	11.6437	23.962
11.6939	37.069	11.6939	42.713	11.6939	42.888			11.6939	11.506	11.6939	24.253							11.6939	13.4268															11.6939	28.8333	11.6939	13.651	11.6939	27.203	11.6939	21.849	11.6939	24.121
11.744	36.789	11.744	41.938	11.744	41.779			11.744	10.827	11.744	24.667							11.744	13.128															11.744	27.525	11.744	14.057	11.744	27.67	11.744	21.991	11.744	23.821
11.7942	37.108	11.7942	41.017	11.7942	40.521			11.7942	10.302	11.7942	24.716							11.7942	12.8659															11.7942	26.0042	11.7942	14.509	11.7942	28.354	11.7942	22.599	11.7942	22.896
		11.8444	40.192	11.8444	39.908			11.8444	10.037	11.8444	24.753							11.8444	12.4085															11.8444	24.8917	11.8444	14.901	11.8444	29.085	11.8444	23.302	11.8444	22.087
		11.8946	39.542	11.8946	40.312			11.8946	9.975	11.8946	24.932							11.8946	11.7988															11.8946	24.5458	11.8946	15.373	11.8946	29.594	11.8946	23.476	11.8946	21.971
		11.9448	38.908	11.9448	41.546			11.9448	10.105	11.9448	25.525							11.9448	11.2439															11.9448	24.7458	11.9448	15.825	11.9448	29.698	11.9448	23.108	11.9448	23.121
		11.995	38.396	11.995	42.938			11.995	10.321	11.995	26.463							11.995	10.5366															11.995	25.075	11.995	16.104	11.995	29.189	11.995	22.552	11.995	25.212
		12.0452	37.979	12.0452	43.675			12.0452	10.531	12.0452	27.488																							12.0452	24.8	12.0452	16.151	12.0452	28.608	12.0452	22.406	12.0452	26.975
		12.0954	37.625	12.0954	43.767			12.0954	10.926	12.0954	28.019																							12.0954	23.8083	12.0954	16.033	12.0954	28.146	12.0954	23.042	12.0954	27.417
		12.1455	37.412	12.1455	43.629			12.1455	11.296	12.1455	27.426																							12.1455	22.5042	12.1455	15.901	12.1455	28.042	12.1455	24.354	12.1455	26.479
		12.1957	37.358	12.1957	43.554			12.1957	11.457	12.1957	26.42																							12.1957	21.4625	12.1957	15.764	12.1957	28.142	12.1957	25.868	12.1957	24.808
		12.2459	37.396	12.2459	43.875			12.2459	11.407	12.2459	26.074																							12.2459	20.9333	12.2459	15.528	12.2459	28.099	12.2459	26.915	12.2459	23.254
		12.2961	37.683	12.2961	44.6			12.2961	11.272	12.2961	27.006																							12.2961	20.875	12.2961	15.302	12.2961	27.689	12.2961	27.401	12.2961	22.033
		12.3463	38.117	12.3463	45.254			12.3463	11.265	12.3463	29.309																							12.3463	21.0167	12.3463	15.325	12.3463	26.844	12.3463	27.608	12.3463	20.737
		12.3965	38.429	12.3965	45.417			12.3965	11.333	12.3965	32.364																							12.3965	20.9583	12.3965	15.571	12.3965	25.953	12.3965	27.807	12.3965	19.725
		12.4467	38.496	12.4467	44.588			12.4467	11.586	12.4467	35.389																							12.4467	20.4042	12.4467	16.08	12.4467	25.382	12.4467	28.151	12.4467	19.546
		12.4969	38.379	12.4969	43.171			12.4969	11.846	12.4969	38.667																							12.4969	19.6667	12.4969	16.571	12.4969	25.396	12.4969	28.67	12.4969	20.342
		12.5471	38.196	12.5471	41.892																													12.5471	18.8667	12.5471	16.679	12.5471	25.873	12.5471	29.142	12.5471	21.746
		12.5972	38.004	12.5972	41.312																													12.5972	18.0958	12.5972	16.415	12.5972	26.458	12.5972	29.259	12.5972	23.4
		12.6474	37.554	12.6474	41.375																													12.6474	17.1542	12.6474	15.929	12.6474	26.722
		12.6976	37.004	12.6976	41.767																													12.6976	16.2125	12.6976	15.646	12.6976	26.472
		12.7478	36.704	12.7478	42.013																													12.7478	15.5208	12.7478	15.726	12.7478	26.024
		12.798	37.021	12.798	41.775																													12.798	15.1125	12.798	16.193	12.798	25.66
		12.8482	38.021	12.8482	41.225																													12.8482	15.1083	12.8482	16.703	12.8482	25.33
		12.8984	39.158	12.8984	40.704																													12.8984	15.0708	12.8984	16.915	12.8984	24.934
		12.9486	39.871	12.9486	40.304																													12.9486	14.8125	12.9486	16.557	12.9486	24.75
		12.9987	39.521	12.9987	40.079																													12.9987	13.9625	12.9987	16.033	12.9987	24.849
		13.0489	38.596	13.0489	39.992																															13.0489	15.401	13.0489	25.75
		13.0991	37.562	13.0991	39.896																															13.0991	15.019	13.0991	27.222
		13.1493	37.188	13.1493	39.758																															13.1493	14.627	13.1493	28.495
		13.1995	37.362	13.1995	39.679																															13.1995	14.368	13.1995	28.689
		13.2497	37.779	13.2497	39.579																															13.2497	14.193	13.2497	27.689
		13.2999	37.942	13.2999	39.308																															13.2999	14.061	13.2999	26.16
		13.3501	37.254	13.3501	38.775																															13.3501	13.981	13.3501	24.561
		13.4003	35.833	13.4003	38.062																															13.4003	13.958	13.4003	23.25
		13.4504	34.367	13.4504	37.463																															13.4504	13.844	13.4504	21.892
		13.5006	33.354	13.5006	36.867																															13.5006	13.759	13.5006	20.642
		13.5508	33.129	13.5508	36.471																															13.5508	13.656	13.5508	19.297
		13.601	33.246	13.601	36.108																															13.601	13.575	13.601	17.934
		13.6512	33.45	13.6512	35.888																															13.6512	13.618	13.6512	16.557
		13.7014	33.433	13.7014	35.771																															13.7014	13.712	13.7014	15.198
		13.7516	33.138	13.7516	35.838																															13.7516	13.939	13.7516	13.991
		13.8018	32.858	13.8018	35.987																															13.8018	14.16	13.8018	12.698
		13.8519	32.592	13.8519	35.963																															13.8519	14.528
		13.9021	32.279	13.9021	35.767																															13.9021	14.915
		13.9523	31.883	13.9523	35.412																															13.9523	15.387
		14.0025	31.587	14.0025	35.046																															14.0025	15.726
		14.0527	31.675	14.0527	34.571																															14.0527	16.057
		14.1029	32.233	14.1029	33.858																															14.1029	16.354
		14.1531	32.987	14.1531	33.171																															14.1531	16.717
		14.2033	33.537	14.2033	32.454																															14.2033	17.203
		14.2535	33.454	14.2535	31.625																															14.2535	17.623
		14.3036	32.8	14.3036	30.729																															14.3036	18.189
		14.3538	32.046	14.3538	29.938																															14.3538	18.575
		14.404	31.4	14.404	29.4																															14.404	19.009
		14.4542	31.004	14.4542	29.25																															14.4542	19.425
		14.5044	30.696	14.5044	29.233																															14.5044	19.868
		14.5546	30.587	14.5546	29.217																															14.5546	20.127
		14.6048	30.483	14.6048	28.8																															14.6048	20.401
		14.655	30.579	14.655	28.163																															14.655	20.58
		14.7051	30.754	14.7051	27.5																															14.7051	20.358
		14.7553	30.9	14.7553	26.842																															14.7553	19.509
		14.8055	30.763	14.8055	26.042																															14.8055	18.25
		14.8557	30.417	14.8557	25.208																															14.8557	17.123
		14.9059	30.163	14.9059	24.458																															14.9059	16.778
		14.9561	30.071	14.9561	23.979																															14.9561	17.179
		15.0063	30.167	15.0063	23.796																															15.0063	17.995
		15.0565	30.317	15.0565	23.792																															15.0565	18.684
		15.1067	30.467	15.1067	23.658																															15.1067	18.774
		15.1568	30.375	15.1568	23.208																															15.1568	18.618
		15.207	30.038	15.207	22.542																															15.207	18.344
		15.2572	29.779																																	15.2572	17.976
		15.3074	29.721																																	15.3074	17.401
		15.3576	29.987																																	15.3576	16.656
		15.4078	30.454																																	15.4078	16.189
		15.458	31.079																																	15.458	15.901
		15.5082	31.65																																	15.5082	15.778
		15.5583	32.292																																	15.5583	15.873
		15.6085	33.033																																	15.6085	16.137
		15.6587	33.542																																	15.6587	16.557
		15.7089	33.438																																	15.7089	17.118
		15.7591	33.037																																	15.7591	17.816
		15.8093	32.5																																	15.8093	18.335
																																				15.8595	18.835
																																				15.9097	19.344
																																				15.9598	19.939
																																				16.01	20.726
[truncated: 90 more columns]

## Sheet: Transporter localisation BCRP
Distance_(µm)	Gray_Value	Distance_(µm)	Gray_Value	Distance_(µm)	Gray_Value	Distance_(µm)	Gray_Value	Distance_(µm)	Gray_Value	Distance_(µm)	Gray_Value	Distance_(µm)	Gray_Value	Distance_(µm)	Gray_Value	Distance_(µm)	Gray_Value	Distance_(µm)	Gray_Value	Distance_(µm)	Gray_Value	Distance_(µm)	Gray_Value	Distance_(µm)	Gray_Value	Distance_(µm)	Gray_Value	Distance_(µm)	Gray_Value	Distance_(µm)	Gray_Value	Distance_(µm)	Gray_Value														MAX	Distance_(µm)	Gray_Value
0	36.2583	0	77.5042	0	66.8333	0	95.9792	0	62.5292	0	6.7667	0	28.4708	0	74.225	0	87.9833	0	64.0042	0	15.8875	0	65.9125	0	14.575	0	68.95	0	75.9375	0	70.304	0	79.262															11.995	91.1375
0.0502	38.2083	0.0502	81.5125	0.0502	71.175	0.0502	95.4875	0.0502	62.7542	0.0502	7.6542	0.0502	30.6792	0.0502	78.175	0.0502	90.2875	0.0502	66.9875	0.0502	16.5542	0.0502	63.4	0.0502	17.6208	0.0502	72.3917	0.0502	79.4	0.0502	76.283	0.0502	87.2
0.1004	40.3625	0.1004	85.8792	0.1004	74.9708	0.1004	94.1583	0.1004	62.8458	0.1004	9.175	0.1004	31.3417	0.1004	82.1833	0.1004	90.8208	0.1004	69.9583	0.1004	17.15	0.1004	60.6042	0.1004	21.5458	0.1004	75.3292	0.1004	81.3458	0.1004	81.629	0.1004	94.704														COUNT	Distance_(µm)	Gray_Value
0.1506	42.8542	0.1506	89.5292	0.1506	77.8292	0.1506	93.0292	0.1506	63.2417	0.1506	11.85	0.1506	31.5208	0.1506	85.8792	0.1506	90.4542	0.1506	73.1167	0.1506	17.8625	0.1506	58.5792	0.1506	25.675	0.1506	77.2375	0.1506	82.4958	0.1506	86.458	0.1506	102.329															240	240
0.2008	45.7042	0.2008	90.9708	0.2008	80.4792	0.2008	93.1542	0.2008	63.9125	0.2008	15.2917	0.2008	31.5417	0.2008	88.8333	0.2008	90.4458	0.2008	75.6417	0.2008	18.6333	0.2008	57.675	0.2008	30.1333	0.2008	78.6958	0.2008	83.5375	0.2008	91.071	0.2008	110.108
0.2509	48.9792	0.2509	90.1208	0.2509	83.5625	0.2509	94.1125	0.2509	64.6333	0.2509	17.5	0.2509	31.0208	0.2509	90.6125	0.2509	91.4875	0.2509	76.7292	0.2509	19.5333	0.2509	57.65	0.2509	34.775	0.2509	80.2625	0.2509	84.6292	0.2509	95.208	0.2509	117.779														Normalized intensity
0.3011	52.7875	0.3011	88.5083	0.3011	87.375	0.3011	95.5125	0.3011	65.5917	0.3011	18.5417	0.3011	30.7375	0.3011	91.6667	0.3011	93.2375	0.3011	75.9792	0.3011	20.45	0.3011	57.3958	0.3011	39.2333	0.3011	82.3625	0.3011	85.4917	0.3011	98.658	0.3011	126.096														Luminal	Distance_(µm)	Gray_Value
0.3513	56.7083	0.3513	87.5542	0.3513	92.4667	0.3513	96.3792	0.3513	66.6875	0.3513	19.6417	0.3513	30.875	0.3513	92.6375	0.3513	95.1167	0.3513	74.4333	0.3513	21.3542	0.3513	55.9667	0.3513	43.0708	0.3513	84.8708	0.3513	86.0875	0.3513	101.512	0.3513	134.808														Row	2	2
0.4015	60.05	0.4015	87.6208	0.4015	97.4958	0.4015	95.4667	0.4015	68.0875	0.4015	21.0042	0.4015	30.375	0.4015	93.95	0.4015	96.4958	0.4015	72.9542	0.4015	21.9792	0.4015	53.7458	0.4015	46.8917	0.4015	86.8958	0.4015	86.4958	0.4015	103.762	0.4015	143.113														Row	81	81
0.4517	62.7875	0.4517	88.0125	0.4517	100.921	0.4517	94.0125	0.4517	69.4417	0.4517	21.9708	0.4517	29.375	0.4517	95.5083	0.4517	97.0708	0.4517	72.2625	0.4517	22.4333	0.4517	51.8208	0.4517	50.8167	0.4517	88.7458	0.4517	86.6125	0.4517	105.383	0.4517	150.158														Column	97	98
0.5019	65.0917	0.5019	88.7333	0.5019	102.025	0.5019	92.7958	0.5019	70.4083	0.5019	23.0375	0.5019	28.8125	0.5019	97.0958	0.5019	97.3583	0.5019	71.8833	0.5019	23.0292	0.5019	50.2708	0.5019	53.8792	0.5019	91.5292	0.5019	86.1042	0.5019	105.65	0.5019	156.879															0.165272	0.855894
0.5521	67.275	0.5521	89.6417	0.5521	101.721	0.5521	92.3417	0.5521	70.3792	0.5521	24.6958	0.5521	28.8042	0.5521	98.4625	0.5521	97.55	0.5521	71.5333	0.5521	23.7958	0.5521	48.725	0.5521	54.875	0.5521	95.3833	0.5521	85.3583	0.5521	104.963	0.5521	163.067
0.6023	69.4208	0.6023	90.7625	0.6023	101.071	0.6023	93.1	0.6023	69.7667	0.6023	27.2458	0.6023	29.025	0.6023	99.3167	0.6023	97.4375	0.6023	70.75	0.6023	24.9583	0.6023	47.1333	0.6023	54.3417	0.6023	99.325	0.6023	84.8208	0.6023	104.467	0.6023	167.775														Middle	Distance_(µm)	Gray_Value
0.6524	71.65	0.6524	92.0708	0.6524	100.608	0.6524	94.4708	0.6524	69.0917	0.6524	31.075	0.6524	29.7	0.6524	99.7583	0.6524	96.6833	0.6524	69.0292	0.6524	26.3292	0.6524	45.8208	0.6524	53.6292	0.6524	102.029	0.6524	84.7792	0.6524	105.167	0.6524	170.3														Row	82	82
0.7026	73.6	0.7026	93.7792	0.7026	99.7125	0.7026	95.6625	0.7026	68.8167	0.7026	35.5208	0.7026	31.1083	0.7026	100.233	0.7026	95.8208	0.7026	66.8375	0.7026	27.6917	0.7026	44.8417	0.7026	52.6458	0.7026	104.658	0.7026	85.2625	0.7026	107.096	0.7026	171.921														Row	161	161
0.7528	74.9875	0.7528	95.8125	0.7528	98.6042	0.7528	95.6875	0.7528	68.7875	0.7528	38.7667	0.7528	33.3875	0.7528	100.729	0.7528	94.8083	0.7528	64.5958	0.7528	28.6333	0.7528	44.0417	0.7528	51.4417	0.7528	107.408	0.7528	85.8792	0.7528	109.571	0.7528	172.733														Column	97	98
0.803	75.1208	0.803	98.2417	0.803	97.3542	0.803	94.4917	0.803	69.0417	0.803	39.8458	0.803	36.6375	0.803	101.008	0.803	93.5458	0.803	62.575	0.803	29.2083	0.803	43.725	0.803	50.9917	0.803	110.138	0.803	86.3083	0.803	112.304	0.803	172.442															0.499999	0.786094
0.8532	74.3708	0.8532	100.825	0.8532	95.7	0.8532	92.9667	0.8532	69.4875	0.8532	39.6958	0.8532	40.7	0.8532	101.508	0.8532	92.325	0.8532	60.4125	0.8532	29.7708	0.8532	43.8542	0.8532	51.0208	0.8532	112.629	0.8532	86.1042	0.8532	114.775	0.8532	171.262
0.9034	73.6375	0.9034	103.05	0.9034	93.6833	0.9034	91.1958	0.9034	70.2542	0.9034	38.6333	0.9034	44.6833	0.9034	102.679	0.9034	91.4667	0.9034	58.5708	0.9034	30.4167	0.9034	44.0333	0.9034	51.525	0.9034	115.342	0.9034	85.5792	0.9034	117.271	0.9034	169.679
0.9536	73.5042	0.9536	104.833	0.9536	91.9292	0.9536	87.1167	0.9536	71.6292	0.9536	37.4625	0.9536	48.3667	0.9536	105.208	0.9536	91.075	0.9536	57.3792	0.9536	31.3833	0.9536	44.5875	0.9536	52.5708	0.9536	118.45	0.9536	85.4167	0.9536	119.933	0.9536	168.254														Abluminal	Distance_(µm)	Gray_Value
1.0038	73.9292	1.0038	106.496	1.0038	91.1375	1.0038	81.7417	1.0038	72.9792	1.0038	35.8833	1.0038	52.8625	1.0038	109.425	1.0038	91.2167	1.0038	57.2083	1.0038	32.475	1.0038	45.4375	1.0038	54.0583	1.0038	122.088	1.0038	85.9458	1.0038	122.567	1.0038	167.129														Row	162	162
1.054	74.7333	1.054	107.708	1.054	91.2917	1.054	77.2583	1.054	73.0833	1.054	33.85	1.054	57.5208	1.054	113.508	1.054	91.7792	1.054	58.2458	1.054	33.3708	1.054	45.7	1.054	55.8583	1.054	127.021	1.054	87.0292	1.054	125.604	1.054	166.333														Row	241	241
1.1041	75.6708	1.1041	108.263	1.1041	92.075	1.1041	75.2667	1.1041	70.0917	1.1041	31.375	1.1041	60.8958	1.1041	115.846	1.1041	92.5583	1.1041	59.5	1.1041	33.4542	1.1041	44.6583	1.1041	58.3125	1.1041	132.679	1.1041	88.7208	1.1041	128.996	1.1041	165.396														Column	97	98
1.1543	76.5875	1.1543	108.046	1.1543	93.0458	1.1543	75.1417	1.1543	65.325	1.1543	29.5042	1.1543	62.7167	1.1543	115.754	1.1543	93.1292	1.1543	59.7958	1.1543	32.4	1.1543	42.475	1.1543	60.8042	1.1543	136.642	1.1543	90.7	1.1543	132.054	1.1543	163.6															0.834727	0.419993
1.2045	77.55	1.2045	107.537	1.2045	93.9167	1.2045	76.2625	1.2045	60.5458	1.2045	28.5042	1.2045	63.6417	1.2045	114.15	1.2045	94.0292	1.2045	59.0458	1.2045	30.9625	1.2045	40.3917	1.2045	62.025	1.2045	137.713	1.2045	92.8917	1.2045	134.242	1.2045	159.617
1.2547	78.7333	1.2547	107.071	1.2547	95.1	1.2547	77.5542	1.2547	57.0542	1.2547	28.5667	1.2547	63.9417	1.2547	111.833	1.2547	95.1333	1.2547	58.0208	1.2547	30.1792	1.2547	39.4208	1.2547	62.4667	1.2547	135.629	1.2547	95.6792	1.2547	136.192	1.2547	154.8
1.3049	80.1667	1.3049	106.496	1.3049	96.1458	1.3049	77.775	1.3049	54.4208	1.3049	28.8208	1.3049	65.0875	1.3049	108.704	1.3049	96.1667	1.3049	57.325	1.3049	30.8042	1.3049	39.8	1.3049	61.6708	1.3049	130.8	1.3049	98.8833	1.3049	137.6	1.3049	150.438
1.3551	82.025	1.3551	106.388	1.3551	96.5375	1.3551	78.0625	1.3551	52.2917	1.3551	28.9	1.3551	66.7292	1.3551	103.417	1.3551	97.3375	1.3551	57.35	1.3551	32.4042	1.3551	41.0708	1.3551	58.5917	1.3551	126.046	1.3551	102.237	1.3551	138.35	1.3551	146.533														Luminal	0.855894	0.720911
1.4053	84.4583	1.4053	106.417	1.4053	95.9917	1.4053	78.6333	1.4053	50.7167	1.4053	29.4042	1.4053	68.6417	1.4053	97.675	1.4053	98.6583	1.4053	57.9125	1.4053	34.5458	1.4053	42.4125	1.4053	55.725	1.4053	122.792	1.4053	106.125	1.4053	138.1	1.4053	141.8														Middle	0.786094	0.328606
1.4555	86.7458	1.4555	106.179	1.4555	95.0208	1.4555	79.7125	1.4555	49.475	1.4555	30.2583	1.4555	69.9542	1.4555	93.2292	1.4555	99.7083	1.4555	58.7458	1.4555	36.6792	1.4555	42.9708	1.4555	53.0875	1.4555	119.004	1.4555	110.417	1.4555	137.288	1.4555	137.508														Abluminal	0.419993	0.240005
1.5056	87.8292	1.5056	105.621	1.5056	93.7333	1.5056	81.4792	1.5056	48.7042	1.5056	30.875	1.5056	70.6625	1.5056	90.8083	1.5056	99.9333	1.5056	59.2167	1.5056	38.9583	1.5056	42.9667	1.5056	50.9125	1.5056	114.942	1.5056	114.225	1.5056	136.517	1.5056	134.558
1.5558	87.7917	1.5558	104.996	1.5558	92.3	1.5558	84.1208	1.5558	48.3833	1.5558	31.1833	1.5558	70.9708	1.5558	89.6458	1.5558	99.2292	1.5558	59.475	1.5558	41.5333	1.5558	42.8333	1.5558	49.2292	1.5558	111.267	1.5558	116.504	1.5558	135.704	1.5558	133.262
1.606	87.5208	1.606	104.275	1.606	90.1958	1.606	86.5667	1.606	48.3208	1.606	31.5583	1.606	70.6875	1.606	89.125	1.606	98.2125	1.606	59.5917	1.606	43.8583	1.606	42.675	1.606	47.7417	1.606	107.625	1.606	117.946	1.606	134.575	1.606	133.296
1.6562	87.4875	1.6562	103.579	1.6562	87.8667	1.6562	87.5417	1.6562	48.8292	1.6562	31.85	1.6562	69.4583	1.6562	88.4583	1.6562	97.6125	1.6562	59.3833	1.6562	45.5417	1.6562	42.0292	1.6562	46.3208	1.6562	103.338	1.6562	118.963	1.6562	133.238	1.6562	133.858
1.7064	87.8542	1.7064	102.967	1.7064	85.9042	1.7064	87.7	1.7064	49.6833	1.7064	31.7667	1.7064	66.975	1.7064	87.2292	1.7064	97.7292	1.7064	58.7667	1.7064	46.6208	1.7064	41.3417	1.7064	44.7542	1.7064	99.6792	1.7064	119.45	1.7064	131.1	1.7064	134.233
1.7566	88.3167	1.7566	102.188	1.7566	84.5458	1.7566	87.6042	1.7566	50.2125	1.7566	31.5625	1.7566	63.9875	1.7566	86.0958	1.7566	98.2333	1.7566	57.5292	1.7566	47.4583	1.7566	40.8542	1.7566	42.3458	1.7566	98.1917	1.7566	119.029	1.7566	127.167	1.7566	135.104
1.8068	88.55	1.8068	100.846	1.8068	83.5625	1.8068	87.5	1.8068	49.5417	1.8068	31.2542	1.8068	61.2333	1.8068	85.0958	1.8068	98.6708	1.8068	56.025	1.8068	48.4625	1.8068	40.2792	1.8068	39.6375	1.8068	98.8625	1.8068	117.225	1.8068	121.537	1.8068	136.283
1.857	87.8042	1.857	98.2833	1.857	82.8792	1.857	87.0667	1.857	47.5	1.857	30.3958	1.857	58.6667	1.857	84.1125	1.857	98.4375	1.857	54.7792	1.857	49.7625	1.857	39.3208	1.857	36.2167	1.857	99.8958	1.857	115.171	1.857	115.479	1.857	137.504
1.9072	85.5958	1.9072	95.1	1.9072	82.3667	1.9072	86.0208	1.9072	45.3292	1.9072	28.5417	1.9072	55.3042	1.9072	83.25	1.9072	97.025	1.9072	53.9292	1.9072	51.2583	1.9072	38.4708	1.9072	33.1125	1.9072	99.8292	1.9072	113.25	1.9072	110.521	1.9072	138.133
1.9573	82.675	1.9573	91.7167	1.9573	82.2583	1.9573	85.1167	1.9573	44.0167	1.9573	26.525	1.9573	52.1625	1.9573	82.5583	1.9573	95.0625	1.9573	53.2042	1.9573	52.9333	1.9573	38.1875	1.9573	29.7792	1.9573	98.5583	1.9573	109.638	1.9573	106.667	1.9573	138.2
2.0075	80.3292	2.0075	88.35	2.0075	82.3792	2.0075	84.4375	2.0075	44.0833	2.0075	24.9667	2.0075	49.7042	2.0075	82.0042	2.0075	92.9417	2.0075	52.5125	2.0075	54.2958	2.0075	38.4417	2.0075	25.725	2.0075	96.8625	2.0075	105.763	2.0075	103.317	2.0075	138.479
2.0577	79.3167	2.0577	84.6375	2.0577	82.2583	2.0577	83.0542	2.0577	44.925	2.0577	24.05	2.0577	47.5375	2.0577	81.575	2.0577	91.0917	2.0577	51.7125	2.0577	55.5833	2.0577	39.2625	2.0577	21.8	2.0577	95.0458	2.0577	103.013	2.0577	100.512	2.0577	139.087
2.1079	79.0375	2.1079	80.9042	2.1079	81.3625	2.1079	81.8583	2.1079	46.0958	2.1079	23.7208	2.1079	45.8875	2.1079	81.2417	2.1079	89.3708	2.1079	50.9917	2.1079	56.9875	2.1079	40.7167	2.1079	19.325	2.1079	93.525	2.1079	102.4	2.1079	97.85	2.1079	140.158
2.1581	79.4875	2.1581	77.7167	2.1581	79.9875	2.1581	81.4667	2.1581	46.8375	2.1581	24.0375	2.1581	44.7	2.1581	80.8292	2.1581	87.4125	2.1581	50.1917	2.1581	58.0458	2.1581	42.3083	2.1581	18.625	2.1581	92.175	2.1581	103.588	2.1581	95.558	2.1581	141.625
2.2083	80.5625	2.2083	75.4083	2.2083	78.5833	2.2083	82.5958	2.2083	47.4875	2.2083	24.6208	2.2083	43.7208	2.2083	79.8667	2.2083	84.5625	2.2083	49.2375	2.2083	58.1	2.2083	44.0375	2.2083	20.0583	2.2083	89.9833	2.2083	105.392	2.2083	93.988	2.2083	142.933
2.2585	82.6167	2.2585	73.775	2.2585	77.275	2.2585	85.4542	2.2585	48.0667	2.2585	24.675	2.2585	42.9458	2.2585	78	2.2585	80.2417	2.2585	47.95	2.2585	57.5792	2.2585	46.2125	2.2585	22.9917	2.2585	87.1792	2.2585	106.308	2.2585	93.221	2.2585	143.096
2.3087	85.6042	2.3087	72.5333	2.3087	76.05	2.3087	88.1917	2.3087	48.5625	2.3087	24.8	2.3087	42.6	2.3087	75.9417	2.3087	75.0042	2.3087	46.2875	2.3087	56.5958	2.3087	48.3583	2.3087	25.5958	2.3087	83.2958	2.3087	106.458	2.3087	92.675	2.3087	142.558
2.3588	88.275	2.3588	71.5375	2.3588	74.7083	2.3588	89.025	2.3588	48.7917	2.3588	25.4625	2.3588	42.5917	2.3588	74.1417	2.3588	70.0333	2.3588	44.5167	2.3588	55.4042	2.3588	49.6958	2.3588	27.6875	2.3588	78.35	2.3588	106.858	2.3588	92.233	2.3588	142.033
2.409	89.6083	2.409	70.7833	2.409	73.0583	2.409	87.8917	2.409	48.95	2.409	26.8417	2.409	42.7083	2.409	73.0292	2.409	66.1667	2.409	42.5417	2.409	53.5458	2.409	50.4583	2.409	30.0792	2.409	73.4875	2.409	106.892	2.409	91.975	2.409	142.033
2.4592	89.5583	2.4592	70.3208	2.4592	70.925	2.4592	85.175	2.4592	48.9375	2.4592	29.2042	2.4592	42.9375	2.4592	72.3167	2.4592	63.1708	2.4592	40.1333	2.4592	51.2708	2.4592	50.9333	2.4592	32.5625	2.4592	69.9958	2.4592	105.429	2.4592	91.471	2.4592	142.55
2.5094	89.0208	2.5094	69.5667	2.5094	67.85	2.5094	81.375	2.5094	48.3167	2.5094	32.2208	2.5094	43.375	2.5094	71.75	2.5094	60.8083	2.5094	37.4208	2.5094	48.9292	2.5094	51.1417	2.5094	33.8958	2.5094	68.1375	2.5094	102.492	2.5094	90.062	2.5094	143.387
2.5596	88.3458	2.5596	67.8625	2.5596	64.55	2.5596	76.5625	2.5596	46.9667	2.5596	34.9042	2.5596	43.7667	2.5596	71.0833	2.5596	58.8417	2.5596	35.0417	2.5596	46.8208	2.5596	50.9708	2.5596	34.1708	2.5596	67.2333	2.5596	99.1958	2.5596	88.633	2.5596	144.283
2.6098	87.5875	2.6098	64.9958	2.6098	61.7042	2.6098	69.6208	2.6098	45.1792	2.6098	36.1542	2.6098	44.3292	2.6098	69.8292	2.6098	57.0375	2.6098	33.2667	2.6098	44.6667	2.6098	50.4208	2.6098	34.9208	2.6098	66.4	2.6098	96.2625	2.6098	88.1	2.6098	144.679
2.66	86.4083	2.66	62.05	2.66	59.45	2.66	61.925	2.66	43.05	2.66	36.5625	2.66	45.0042	2.66	68.3333	2.66	55.4792	2.66	31.9375	2.66	42.5333	2.66	49.6292	2.66	35.9333	2.66	64.8167	2.66	93.7375	2.66	89.254	2.66	143.946
2.7102	85.1958	2.7102	60.0208	2.7102	57.6333	2.7102	54.9292	2.7102	40.9083	2.7102	36.8917	2.7102	45.4292	2.7102	67.1875	2.7102	54.475	2.7102	31.0458	2.7102	40.5875	2.7102	48.6583	2.7102	37.575	2.7102	62.5167	2.7102	91.1042	2.7102	92.238	2.7102	142.842
2.7604	84.35	2.7604	59.7917	2.7604	56.1375	2.7604	49.05	2.7604	38.2667	2.7604	37.3625	2.7604	44.9583	2.7604	66.6917	2.7604	54.1125	2.7604	30.5667	2.7604	38.4792	2.7604	46.9708	2.7604	38.8875	2.7604	60.3208	2.7604	88.7458	2.7604	96.012	2.7604	141.321
2.8105	83.4625	2.8105	60.7833	2.8105	54.9083	2.8105	43.6208	2.8105	35.6375	2.8105	37.7792	2.8105	43.625	2.8105	66.925	2.8105	54.5042	2.8105	30.4667	2.8105	35.8958	2.8105	45.2	2.8105	39.9625	2.8105	58.7375	2.8105	86.6417	2.8105	99.292	2.8105	138.692
2.8607	82.8208	2.8607	61.6083	2.8607	53.8292	2.8607	39.2292	2.8607	33.325	2.8607	38.35	2.8607	42.0625	2.8607	67.375	2.8607	55.5625	2.8607	30.8583	2.8607	33.5833	2.8607	43.9375	2.8607	40.3375	2.8607	57.3917	2.8607	84.8625	2.8607	101.942	2.8607	135.337
2.9109	82.6083	2.9109	60.9042	2.9109	53.0417	2.9109	36.2375	2.9109	31.3292	2.9109	38.9833	2.9109	40.8625	2.9109	67.3292	2.9109	56.9917	2.9109	31.4458	2.9109	32.0667	2.9109	43.7167	2.9109	39.8583	2.9109	56.4042	2.9109	83.4625	2.9109	104.621	2.9109	131.812
2.9611	83.2042	2.9611	58.4208	2.9611	52.725	2.9611	34.6625	2.9611	29.6167	2.9611	39.1708	2.9611	39.55	2.9611	66.3292	2.9611	58.4917	2.9611	31.775	2.9611	31.3208	2.9611	44.3667	2.9611	39.0208	2.9611	56.2333	2.9611	82.7375	2.9611	106.892	2.9611	128.538
3.0113	84.6292	3.0113	55.0625	3.0113	53.1042	3.0113	34.2458	3.0113	28.425	3.0113	39.0458	3.0113	38.3833	3.0113	64.8042	3.0113	60.1708	3.0113	31.8292	3.0113	31.0375	3.0113	45.6583	3.0113	38.35	3.0113	57.075	3.0113	82.6667	3.0113	107.975	3.0113	124.704
3.0615	86.4083	3.0615	51.9125	3.0615	54.1792	3.0615	34.65	3.0615	27.9125	3.0615	38.725	3.0615	37.2792	3.0615	63.2125	3.0615	62.1583	3.0615	31.8417	3.0615	30.9208	3.0615	46.8833	3.0615	37.7	3.0615	59.2542	3.0615	83.2875	3.0615	107.967	3.0615	120.463
3.1117	87.85	3.1117	49.3792	3.1117	55.6875	3.1117	35.8542	3.1117	28.3583	3.1117	37.9042	3.1117	36.125	3.1117	61.7458	3.1117	64.5875	3.1117	32.0583	3.1117	30.5375	3.1117	48.0083	3.1117	36.7625	3.1117	62.2625	3.1117	84.5417	3.1117	107.267	3.1117	117.113
3.1619	88.9625	3.1619	46.8958	3.1619	57.0917	3.1619	38.1792	3.1619	29.2875	3.1619	35.825	3.1619	35.0375	3.1619	60.1833	3.1619	67.6167	3.1619	32.5917	3.1619	30.0833	3.1619	49.2292	3.1619	35.9417	3.1619	64.8958	3.1619	86.3333	3.1619	106.192	3.1619	115.529
3.212	90.2292	3.212	44.9333	3.212	58.5542	3.212	41.0708	3.212	30.275	3.212	32.8708	3.212	33.9875	3.212	58.7208	3.212	71.1333	3.212	33.3292	3.212	29.7958	3.212	50.1292	3.212	35.0583	3.212	65.7292	3.212	89.3708	3.212	104.442	3.212	115.558
3.2622	91.1375	3.2622	43.6708	3.2622	60.2833	3.2622	43.7167	3.2622	31.0583	3.2622	30.3	3.2622	32.7625	3.2622	57.7333	3.2622	74.725	3.2622	34.3792	3.2622	29.6292	3.2622	49.5917	3.2622	33.6042	3.2622	65.525	3.2622	93.2875	3.2622	102.071	3.2622	116.742
3.3124	90.975	3.3124	43.3792	3.3124	61.7375	3.3124	45.5667	3.3124	31.9583	3.3124	28.9167	3.3124	30.9125	3.3124	57.5917	3.3124	77.5292	3.3124	35.8583	3.3124	29.7542	3.3124	47.3417	3.3124	32.0167	3.3124	65.1042	3.3124	96.5542	3.3124	99.179	3.3124	118.175
3.3626	89.6167	3.3626	43.6833	3.3626	61.8875	3.3626	47.2208	3.3626	32.7667	3.3626	28.425	3.3626	28.6	3.3626	58.0583	3.3626	80.1917	3.3626	37.825	3.3626	30.1417	3.3626	44.65	3.3626	30.4125	3.3626	65.1417	3.3626	97.3625	3.3626	95.625	3.3626	120.004
3.4128	87.6833	3.4128	44.2875	3.4128	61.4958	3.4128	49.1917	3.4128	33.2583	3.4128	28.55	3.4128	26.6583	3.4128	58.9792	3.4128	82.5875	3.4128	40.1833	3.4128	30.4	3.4128	42.7708	3.4128	28.3375	3.4128	66.325	3.4128	95.9333	3.4128	89.529	3.4128	122.542
3.463	85.9583	3.463	44.6167	3.463	60.9625	3.463	52.0042	3.463	33.275	3.463	28.8667	3.463	25.5	3.463	60.0375	3.463	83.9667	3.463	42.7583	3.463	29.9875	3.463	41.8208	3.463	25.625	3.463	67.9833	3.463	93.5958	3.463	82.475	3.463	125.117
3.5132	84.7417	3.5132	44.8083	3.5132	60.2583	3.5132	56.2458	3.5132	32.9792	3.5132	28.6417	3.5132	25.075	3.5132	61.575	3.5132	83.4375	3.5132	45.075	3.5132	28.7417	3.5132	41.5958	3.5132	22.725	3.5132	68.8042	3.5132	91.275	3.5132	76.679	3.5132	126.767
3.5634	83.8208	3.5634	45.1458	3.5634	58.9292	3.5634	60.7792	3.5634	32.7	3.5634	28.4458	3.5634	25.075	3.5634	63.4708	3.5634	81.4625	3.5634	47.4792	3.5634	27.2583	3.5634	41.8333	3.5634	19.5208	3.5634	67.6625	3.5634	89.55	3.5634	73.904	3.5634	127.55
3.6136	82.9833	3.6136	45.6667	3.6136	56.75	3.6136	63.8833	3.6136	32.4667	3.6136	28.5625	3.6136	24.9917	3.6136	64.9417	3.6136	79.1667	3.6136	49.975	3.6136	26.1792	3.6136	41.925	3.6136	17.1208	3.6136	64.0375	3.6136	88.075	3.6136	73.458	3.6136	127.883
3.6637	81.9833	3.6637	46.4792	3.6637	54.5833	3.6637	64.0042	3.6637	32.2292	3.6637	28.8083	3.6637	24.0417	3.6637	65.3792	3.6637	77.75	3.6637	51.8958	3.6637	25.7375	3.6637	42.0708	3.6637	16.2833	3.6637	58.8333	3.6637	86.6	3.6637	74.204	3.6637	127.15
3.7139	80.4958	3.7139	47.6708	3.7139	52.7958	3.7139	62.4	3.7139	32.0708	3.7139	28.8333	3.7139	22.4792	3.7139	64.9542	3.7139	77.55	3.7139	52.4833	3.7139	25.675	3.7139	42.3125	3.7139	16.5667	3.7139	54.5667	3.7139	84.9167	3.7139	74.921	3.7139	124.708
3.7641	78.8083	3.7641	48.8208	3.7641	51.425	3.7641	60.0667	3.7641	32.1417	3.7641	29.0833	3.7641	21.1125	3.7641	64.0083	3.7641	77.8792	3.7641	51.9417	3.7641	25.8792	3.7641	41.9542	3.7641	16.2833	3.7641	53.075	3.7641	81.9167	3.7641	75.354	3.7641	120.654
3.8143	77.6333	3.8143	49.6167	3.8143	49.9667	3.8143	57.8458	3.8143	32.5708	3.8143	29.5583	3.8143	20.4125	3.8143	62.725	3.8143	77.7708	3.8143	51.2292	3.8143	25.9583	3.8143	40.0042	3.8143	15.3458	3.8143	53.2583	3.8143	78.4333	3.8143	76.058	3.8143	115.933
3.8645	77.3042	3.8645	50.1458	3.8645	48.725	3.8645	55.2042	3.8645	33.325	3.8645	29.6417	3.8645	20.6375	3.8645	60.8083	3.8645	76.3625	3.8645	51.4375	3.8645	25.9042	3.8645	36.2	3.8645	14.6917	3.8645	54.0625	3.8645	75.6042	3.8645	76.421	3.8645	111.25
3.9147	77.7333	3.9147	50.4542	3.9147	47.5083	3.9147	52.0417	3.9147	33.9667	3.9147	29.5083	3.9147	21.5125	3.9147	58.2583	3.9147	73.6667	3.9147	53.1125	3.9147	25.8625	3.9147	32.4208	3.9147	14.5458	3.9147	54.325	3.9147	73.5792	3.9147	75.346	3.9147	105.421
3.9649	78.5833	3.9649	50.0792	3.9649	46.4042	3.9649	48.8292	3.9649	34.0917	3.9649	29.3667	3.9649	22.5958	3.9649	55.8917	3.9649	70.5542	3.9649	55.5042	3.9649	25.9958	3.9649	30.0458	3.9649	14.15	3.9649	54.0958	3.9649	71.5167	3.9649	72.625	3.9649	98.863
4.0151	79.5875	4.0151	48.7333	4.0151	45.5292	4.0151	45.3833	4.0151	33.2375	4.0151	29.0542	4.0151	22.9083	4.0151	54.3583	4.0151	67.6333	4.0151	57.2708	4.0151	26.4083	4.0151	29.7375	4.0151	13.7125	4.0151	53.9333	4.0151	69.9375	4.0151	69.621	4.0151	93.092
4.0652	80.7875	4.0652	46.0375	4.0652	44.6667	4.0652	41.3667	4.0652	32.0542	4.0652	27.8917	4.0652	22.775	4.0652	53.7667	4.0652	64.7083	4.0652	57.3667	4.0652	27.3167	4.0652	30.7042	4.0652	13.7167	4.0652	53.8708	4.0652	68.6417	4.0652	67.613	4.0652	88.954
4.1154	82.4458	4.1154	43.15	4.1154	43.9333	4.1154	37.5625	4.1154	31.35	4.1154	26.575	4.1154	22.5625	4.1154	53.5833	4.1154	61.4375	4.1154	55.725	4.1154	28.3125	4.1154	32.3083	4.1154	13.7208	4.1154	54.0458	4.1154	67.7625	4.1154	67.333	4.1154	86.325
4.1656	83.8167	4.1656	41.025	4.1656	43.3333	4.1656	34.825	4.1656	31.7667	4.1656	25.65	4.1656	22.3333	4.1656	53.4583	4.1656	58.2875	4.1656	53.4083	4.1656	28.8833	4.1656	33.3333	4.1656	12.8292	4.1656	54.4375	4.1656	67.3417	4.1656	67.783	4.1656	84.596
4.2158	84.2792	4.2158	39.975	4.2158	42.65	4.2158	33.725	4.2158	33.1	4.2158	25.0083	4.2158	21.8167	4.2158	52.9375	4.2158	55.5	4.2158	51.5667	4.2158	28.7292	4.2158	34.3083	4.2158	12.1167	4.2158	54.95	4.2158	66.8583	4.2158	69.062	4.2158	83.183
4.266	84.0083	4.266	39.6167	4.266	41.5083	4.266	33.6292	4.266	34.7583	4.266	24.2417	4.266	21.3417	4.266	52.4167	4.266	52.9958	4.266	50.6083	4.266	28.1958	4.266	35.5208	4.266	12.1542	4.266	55.2625	4.266	65.9333	4.266	70.742	4.266	81.671
4.3162	83.1333	4.3162	39.5833	4.3162	39.65	4.3162	33.9042	4.3162	36.1875	4.3162	23.8	4.3162	21.1542	4.3162	51.7792	4.3162	50.6833	4.3162	50.0833	4.3162	27.6083	4.3162	36.5458	4.3162	12.6042	4.3162	55.1417	4.3162	64.5875	4.3162	73.25	4.3162	80.417
4.3664	81.8042	4.3664	39.45	4.3664	37.5583	4.3664	33.5625	4.3664	37.0417	4.3664	23.7083	4.3664	20.9208	4.3664	50.8583	4.3664	48.4875	4.3664	49.5375	4.3664	27.15	4.3664	36.9417	4.3664	13.5458	4.3664	54.8083	4.3664	62.9958	4.3664	76.363	4.3664	79.717
4.4166	79.5583	4.4166	39.5083	4.4166	35.7875	4.4166	32.8333	4.4166	37.7875	4.4166	23.5458	4.4166	20.1833	4.4166	49.425	4.4166	46.1542	4.4166	48.4667	4.4166	26.7	4.4166	36.7833	4.4166	15.2958	4.4166	54.525	4.4166	61.1458	4.4166	78.996	4.4166	79.637
4.4668	76.175	4.4668	39.6375	4.4668	34.4375	4.4668	32.0875	4.4668	38.5792	4.4668	23.425	4.4668	19.5125	4.4668	47.7792	4.4668	43.6625	4.4668	47.025	4.4668	26.2417	4.4668	36.8292	4.4668	17.2958	4.4668	54.0792	4.4668	58.65	4.4668	79.838	4.4668	80.262
4.5169	72.8708	4.5169	39.7042	4.5169	33.5333	4.5169	31.4458	4.5169	39.3667	4.5169	23.6333	4.5169	19.45	4.5169	46.2542	4.5169	41.4167	4.5169	45.3417	4.5169	25.7208	4.5169	37.3417	4.5169	18.6792	4.5169	53.4042	4.5169	55.4667	4.5169	79.517	4.5169	81.521
4.5671	70.8542	4.5671	39.55	4.5671	32.8375	4.5671	30.8958	4.5671	40.2625	4.5671	24.0042	4.5671	19.6375	4.5671	45.1167	4.5671	39.7625	4.5671	43.5417	4.5671	24.95	4.5671	38.4875	4.5671	20.1583	4.5671	52.7	4.5671	52.4917	4.5671	78.546	4.5671	82.958
4.6173	70.4667	4.6173	39.25	4.6173	32.2792	4.6173	30.4167	4.6173	41.2833	4.6173	24.4333	4.6173	20.1208	4.6173	44.3958	4.6173	38.7125	4.6173	41.4333	4.6173	23.9667	4.6173	40.1125	4.6173	22.125	4.6173	52.35	4.6173	50.5167	4.6173	77.046	4.6173	84.346
4.6675	70.8708	4.6675	38.9333	4.6675	31.8125	4.6675	30.2	4.6675	42.4375	4.6675	25.2292	4.6675	20.7917	4.6675	43.9417	4.6675	38.1875	4.6675	38.9625	4.6675	23.175	4.6675	41.7375	4.6675	23.3125	4.6675	52.3833	4.6675	49.575	4.6675	73.917	4.6675	85.675
4.7177	71.5833	4.7177	38.8583	4.7177	31.55	4.7177	30.3125	4.7177	43.65	4.7177	26.1542	4.7177	21.2333	4.7177	43.65	4.7177	38.0417	4.7177	36.5208	4.7177	22.7333	4.7177	42.6833	4.7177	23.0125	4.7177	52.8	4.7177	49.2875	4.7177	69.321	4.7177	87.275
4.7679	71.8958	4.7679	38.9083	4.7679	31.2833	4.7679	30.7833	4.7679	45.0375	4.7679	26.4292	4.7679	21.1167	4.7679	43.4833	4.7679	38.3125	4.7679	34.55	4.7679	22.4125	4.7679	43.2292	4.7679	22.5542	4.7679	53.2375	4.7679	49.8667	4.7679	65.379	4.7679	89.246
4.8181	71.8958	4.8181	39.1417	4.8181	30.8667	4.8181	31.5458	4.8181	46.275	4.8181	26.1	4.8181	20.8625	4.8181	43.4708	4.8181	39.2	4.8181	33.2417	4.8181	22.4333	4.8181	43.55	4.8181	22.2125	4.8181	53.0917	4.8181	51.2333	4.8181	63.525	4.8181	92.033
4.8683	71.9333	4.8683	39.25	4.8683	30.225	4.8683	32.5625	4.8683	46.9375	4.8683	25.8042	4.8683	20.7708	4.8683	43.6292	4.8683	40.3042	4.8683	32.2542	4.8683	23.025	4.8683	44.1042	4.8683	21.1625	4.8683	52.0458	4.8683	53.8167	4.8683	63.938	4.8683	95.321
4.9184	72.5333	4.9184	38.7792	4.9184	29.5875	4.9184	33.775	4.9184	47.2125	4.9184	25.5917	4.9184	20.575	4.9184	43.6458	4.9184	41.025	4.9184	31.4583	4.9184	24.5792	4.9184	45.0083	4.9184	19.5542	4.9184	50.6625	4.9184	56.9792	4.9184	65.696	4.9184	98.438
4.9686	74.1333	4.9686	37.6667	4.9686	29.1167	4.9686	35.2833	4.9686	46.9583	4.9686	25.1333	4.9686	20.225	4.9686	43.5208	4.9686	40.8333	4.9686	30.4875	4.9686	26.9875	4.9686	46.2917	4.9686	18.4292	4.9686	49.55	4.9686	59.6542	4.9686	67.546	4.9686	100.938
5.0188	76.6292	5.0188	36.725	5.0188	28.7917	5.0188	37.0375	5.0188	46.1917	5.0188	24.6208	5.0188	20.0958	5.0188	43.4292	5.0188	40.2875	5.0188	29.3458	5.0188	30.1083	5.0188	47.3542	5.0188	17.775	5.0188	48.825	5.0188	61.1333	5.0188	68.579	5.0188	103.129
5.069	78.9625	5.069	37.0083	5.069	28.5833	5.069	38.5917	5.069	44.1667	5.069	24.525	5.069	20.1833	5.069	43.3292	5.069	39.4542	5.069	28.225	5.069	33.5792	5.069	48.0208	5.069	17.1708	5.069	48.3417	5.069	61.9583	5.069	69.192	5.069	105.258
5.1192	79.9875	5.1192	39.3042	5.1192	28.5917	5.1192	39.7875	5.1192	40.6708	5.1192	24.5875	5.1192	20.3083	5.1192	43.1292	5.1192	38.45	5.1192	27.3708	5.1192	37.6167	5.1192	46.4583	5.1192	16.85	5.1192	48.2667	5.1192	63.1708	5.1192	70.029	5.1192	107.2
5.1694	79.6792	5.1694	43.1375	5.1694	28.8625	5.1694	40.8292	5.1694	36.9708	5.1694	24.7708	5.1694	20.8167	5.1694	42.9292	5.1694	37.0083	5.1694	26.4125	5.1694	42.6208	5.1694	44.1042	5.1694	17.2417	5.1694	48.5542	5.1694	65.1917	5.1694	71.692	5.1694	108.45
5.2196	78.6625	5.2196	46.8792	5.2196	29.425	5.2196	42.075	5.2196	34.1458	5.2196	25.15	5.2196	21.5833	5.2196	42.8167	5.2196	35.4	5.2196	25.6333	5.2196	47.5333	5.2196	42.3667	5.2196	17.6833	5.2196	49.5333	5.2196	68.3833	5.2196	74.904	5.2196	109.258
5.2698	77.3625	5.2698	48.9042	5.2698	30.2583	5.2698	43.6708	5.2698	32.6625	5.2698	25.3417	5.2698	21.7667	5.2698	42.8167	5.2698	33.9875	5.2698	25.0042	5.2698	50.7875	5.2698	41.3167	5.2698	18.1542	5.2698	51.1083	5.2698	72.1833	5.2698	78.754	5.2698	109.637
5.3199	75.9	5.3199	49.375	5.3199	31.0667	5.3199	45.5292	5.3199	31.9875	5.3199	24.7417	5.3199	21.0875	5.3199	43.0417	5.3199	32.9458	5.3199	24.6667	5.3199	52.6708	5.3199	40.4708	5.3199	19.0458	5.3199	52.3792	5.3199	75.6583	5.3199	82.308	5.3199	108.95
5.3701	74.0292	5.3701	49.3625	5.3701	31.7583	5.3701	47.6542	5.3701	31.4083	5.3701	23.3292	5.3701	20.1458	5.3701	43.3208	5.3701	32.2417	5.3701	24.6708	5.3701	54.15	5.3701	39.9875	5.3701	19.8958	5.3701	52.1375	5.3701	78.225	5.3701	84.096	5.3701	106.262
5.4203	72.0792	5.4203	49.2	5.4203	32.425	5.4203	49.9833	5.4203	30.2667	5.4203	22.0542	5.4203	19.525	5.4203	43.7292	5.4203	31.6458	5.4203	24.8708	5.4203	55.3708	5.4203	39.7583	5.4203	19.8917	5.4203	49.9875	5.4203	80.3833	5.4203	84.363	5.4203	102.971
5.4705	70.4083	5.4705	49.0333	5.4705	33.1167	5.4705	52.5875	5.4705	28.4	5.4705	21.2167	5.4705	19.15	5.4705	44.0042	5.4705	31.1042	5.4705	25.0708	5.4705	56.05	5.4705	39.8333	5.4705	19.6958	5.4705	47.3333	5.4705	82.1667	5.4705	83.988	5.4705	100.383
5.5207	68.8417	5.5207	48.575	5.5207	33.875	5.5207	55.9375	5.5207	26.4	5.5207	20.3292	5.5207	18.9083	5.5207	44.275	5.5207	30.4125	5.5207	25.1375	5.5207	56.3417	5.5207	40.3583	5.5207	19.7417	5.5207	45.675	5.5207	82.975	5.5207	83.908	5.5207	99.096
5.5709	67.4083	5.5709	48.1333	5.5709	34.8	5.5709	59.2583	5.5709	24.8875	5.5709	19.6875	5.5709	19.0125	5.5709	44.55	5.5709	29.7208	5.5709	25.1083	5.5709	56.2375	5.5709	40.8833	5.5709	19.8792	5.5709	45.7167	5.5709	82.1833	5.5709	84.537	5.5709	98.579
5.6211	66.4833	5.6211	47.4958	5.6211	35.7667	5.6211	61.7875	5.6211	24.2375	5.6211	19.6542	5.6211	19.2125	5.6211	44.7417	5.6211	29.2083	5.6211	25.15	5.6211	55.3167	5.6211	40.8542	5.6211	19.9667	5.6211	46.8292	5.6211	80.575	5.6211	85.588	5.6211	98.425
5.6713	65.925	5.6713	45.5292	5.6713	36.7042	5.6713	63.25	5.6713	24.275	5.6713	19.55	5.6713	19	5.6713	44.7708	5.6713	28.9375	5.6713	25.1333	5.6713	53.0458	5.6713	40.1167	5.6713	20.15	5.6713	48.5917	5.6713	78.6208	5.6713	86.412	5.6713	97.675
5.7215	65.5708	5.7215	43.1583	5.7215	36.9958	5.7215	64.3333	5.7215	24.45	5.7215	19.5333	5.7215	18.5708	5.7215	44.6708	5.7215	29.0083	5.7215	25.15	5.7215	49.9167	5.7215	39.25	5.7215	20.4583	5.7215	50.2417	5.7215	76.375	5.7215	86.275	5.7215	96.583
5.7716	65.45	5.7716	40.9792	5.7716	36.95	5.7716	65.325	5.7716	24.1958	5.7716	20.175	5.7716	18.3708	5.7716	44.6	5.7716	29.2792	5.7716	25.1458	5.7716	46.8208	5.7716	38.7083	5.7716	20.0292	5.7716	52.0375	5.7716	73.4458	5.7716	84.767	5.7716	95.092
5.8218	65.5542	5.8218	39.3333	5.8218	36.8292	5.8218	66.4167	5.8218	23.3	5.8218	20.9583	5.8218	18.1792	5.8218	44.55	5.8218	29.5042	5.8218	25.2083	5.8218	44.1292	5.8218	38.9625	5.8218	19.2167	5.8218	54.0583	5.8218	70.6583	5.8218	82.704	5.8218	93.075
5.872	65.9	5.872	37.9958	5.872	36.5833	5.872	67.425	5.872	22.2125	5.872	21.2083	5.872	17.8083	5.872	44.4875	5.872	29.475	5.872	25.35	5.872	41.1583	5.872	39.8708	5.872	19.2083	5.872	55.3958	5.872	69.2833	5.872	80.963	5.872	90.067
5.9222	66.6333	5.9222	36.8667	5.9222	36.1125	5.9222	68.55	5.9222	21.3583	5.9222	21.2792	5.9222	18.1	5.9222	44.4125	5.9222	29.3458	5.9222	25.5875	5.9222	38.4958	5.9222	41.0917	5.9222	19.6042	5.9222	54.8333	5.9222	70.1292	5.9222	80.113	5.9222	85.646
5.9724	67.125	5.9724	35.8333	5.9724	35.5667	5.9724	69.6708	5.9724	21.1042	5.9724	21.3333	5.9724	18.5917	5.9724	44.5167	5.9724	29.225	5.9724	25.9333	5.9724	36.8417	5.9724	42.0333	5.9724	20.0792	5.9724	52.1417	5.9724	72.5542	5.9724	80.192	5.9724	80.725
6.0226	66.8083	6.0226	34.8125	6.0226	34.975	6.0226	70.4583	6.0226	21.5583	6.0226	21.325	6.0226	18.6708	6.0226	44.8042	6.0226	29.3083	6.0226	26.2	6.0226	36.7083	6.0226	42.7333	6.0226	21.2417	6.0226	49.1958	6.0226	75.2292	6.0226	80.796	6.0226	76.229
6.0728	65.1333	6.0728	33.9042	6.0728	34.475	6.0728	71.4542	6.0728	22.125	6.0728	20.7208	6.0728	18.6458	6.0728	45.2167	6.0728	29.5042	6.0728	26.3917	6.0728	37.825	6.0728	43.0833	6.0728	22.9833	6.0728	47.7833	6.0728	76.35	6.0728	81.05	6.0728	72.938
6.123	62.9083	6.123	33.1125	6.123	34.0208	6.123	72.0875	6.123	22.3875	6.123	20.2417	6.123	18.6375	6.123	45.7708	6.123	29.825	6.123	26.575	6.123	39.1375	6.123	43.2042	6.123	24.2208	6.123	49.2167	6.123	74.8042	6.123	80.475	6.123	70.179
6.1731	60.8875	6.1731	32.5083	6.1731	33.4042	6.1731	71.4083	6.1731	21.7125	6.1731	20.05	6.1731	18.55	6.1731	46.2208	6.1731	30.0583	6.1731	26.6708	6.1731	39.6208	6.1731	42.5	6.1731	24.9083	6.1731	52.5292	6.1731	72.4125	6.1731	79.517	6.1731	68.088
6.2233	59.55	6.2233	32.1083	6.2233	32.5583	6.2233	69.1417	6.2233	20.575	6.2233	20.175	6.2233	17.8458	6.2233	46.6167	6.2233	29.8542	6.2233	26.6542	6.2233	39.0917	6.2233	40.6458	6.2233	25.6	6.2233	55.6042	6.2233	69.95	6.2233	78.45	6.2233	66.5
6.2735	58.55	6.2735	31.7833	6.2735	31.1792	6.2735	66.075	6.2735	19.6167	6.2735	20.6083	6.2735	17.1542	6.2735	47.0375	6.2735	29.2833	6.2735	26.275	6.2735	38.2333	6.2735	37.4208	6.2735	26.2875	6.2735	56.0792	6.2735	67.6167	6.2735	77.438	6.2735	65.704
6.3237	57.95	6.3237	31.3667	6.3237	29.2708	6.3237	62.9792	6.3237	19.3833	6.3237	21.35	6.3237	16.9917	6.3237	47.375	6.3237	28.6542	6.3237	25.8	6.3237	37.1042	6.3237	35.2375	6.3237	26.2167	6.3237	53.7583	6.3237	65.075	6.3237	75.875	6.3237	65.533
6.3739	57.8083	6.3739	30.6625	6.3739	27.2958	6.3739	59.9958	6.3739	19.8833	6.3739	22.2083	6.3739	17.5208	6.3739	47.4708	6.3739	28.0458	6.3739	25.6125	6.3739	36.025	6.3739	34.1458	6.3739	25.825	6.3739	50.3625	6.3739	62.8	6.3739	74.371	6.3739	65.525
6.4241	57.9	6.4241	29.7708	6.4241	25.4917	6.4241	55.9875	6.4241	20.7625	6.4241	22.475	6.4241	19.0667	6.4241	47.3208	6.4241	27.525	6.4241	25.9042	6.4241	34.9042	6.4241	33.9125	6.4241	25.8042	6.4241	47.6583	6.4241	61.4417	6.4241	72.896	6.4241	64.988
6.4743	58.3583	6.4743	28.8208	6.4743	24.05	6.4743	52.3	6.4743	21.4083	6.4743	22.5	6.4743	20.9167	6.4743	47.0083	6.4743	27.1125	6.4743	26.7875	6.4743	33.7333	6.4743	33.8708	6.4743	25.8708	6.4743	46.6333	6.4743	60.9583	6.4743	71.429	6.4743	64.225
6.5245	59.1583	6.5245	27.7333	6.5245	22.7708	6.5245	49.8792	6.5245	21.3083	6.5245	22.8458	6.5245	22.2625	6.5245	46.5042	6.5245	26.65	6.5245	27.8167	6.5245	32.5875	6.5245	33.1958	6.5245	26.1708	6.5245	46.6208	6.5245	61.0208	6.5245	69.917	6.5245	63.483
6.5747	60.2458	6.5747	26.475	6.5747	21.7	6.5747	49.0833	6.5747	20.75	6.5747	23.1958	6.5747	21.8333	6.5747	45.65	6.5747	26.0833	6.5747	28.825	6.5747	31.1583	6.5747	31.8042	6.5747	26.7583	6.5747	47.1667	6.5747	61.0958	6.5747	68.417	6.5747	63.204
6.6248	61.775	6.6248	25.1	6.6248	20.7	6.6248	49.3625	6.6248	20.0292	6.6248	23.6167	6.6248	20.425	6.6248	44.3167	6.6248	25.2	6.6248	29.5917	6.6248	29.6958	6.6248	30.4625	6.6248	27.5208	6.6248	47.6	6.6248	60.425	6.6248	66.796	6.6248	63.583
6.675	63.6458	6.675	23.9708	6.675	19.6708	6.675	50.1875	6.675	19.3333	6.675	24.4625	6.675	19.2917	6.675	43.3583	6.675	24.3333	6.675	30.2792	6.675	28.4958	6.675	29.525	6.675	27.2708	6.675	47.65	6.675	59.0083	6.675	65.346	6.675	64.529
6.7252	65.6042	6.7252	23.3542	6.7252	18.7833	6.7252	50.5125	6.7252	18.4792	6.7252	25.1083	6.7252	18.7042	6.7252	43.35	6.7252	23.8333	6.7252	31.1833	6.7252	27.7917	6.7252	29.1875	6.7252	25.975	6.7252	47.6625	6.7252	57.4375	6.7252	64.012	6.7252	65.55
6.7754	67.4542	6.7754	23.0833	6.7754	18.1	6.7754	51.35	6.7754	17.6	6.7754	25	6.7754	18.5083	6.7754	45.0208	6.7754	23.8	6.7754	32.4042	6.7754	27.6833	6.7754	29.2333	6.7754	24.6375	6.7754	48.05	6.7754	56.2208	6.7754	62.463	6.7754	66.025
6.8256	69.6125	6.8256	23.1375	6.8256	17.8	6.8256	52.3042	6.8256	16.9583	6.8256	24.325	6.8256	19.0792	6.8256	47.525	6.8256	24.2042	6.8256	34.0292	6.8256	27.7042	6.8256	29.5375	6.8256	23.4333	6.8256	48.7292	6.8256	55.3458	6.8256	59.521	6.8256	65.546
6.8758	71.7333	6.8758	23.2375	6.8758	17.7917	6.8758	52.85	6.8758	16.9083	6.8758	23.6458	6.8758	19.7917	6.8758	49.5708	6.8758	24.7833	6.8758	35.8917	6.8758	27.4333	6.8758	29.6667	6.8758	22.0875	6.8758	49.9667	6.8758	54.7792	6.8758	54.646	6.8758	64.938
6.926	73.2375	6.926	23.0458	6.926	17.9125	6.926	52.4458	6.926	17.3333	6.926	23.075	6.926	20.2708	6.926	49.8458	6.926	25.4042	6.926	37.4625	6.926	26.3542	6.926	29.5	6.926	20.7583	6.926	51.4333	6.926	54.6458	6.926	49.846	6.926	65.192
6.9762	74.1167	6.9762	22.725	6.9762	17.9167	6.9762	51.4417	6.9762	18.0125	6.9762	21.8875	6.9762	20.7125	6.9762	48.5	6.9762	25.975	6.9762	38.175	6.9762	24.7708	6.9762	29.475	6.9762	19.7167	6.9762	52.5667	6.9762	55.175	6.9762	46.975	6.9762	67.233
7.0263	74.7708	7.0263	22.7458	7.0263	17.5083	7.0263	50.3542	7.0263	18.6083	7.0263	20.9458	7.0263	21.2667	7.0263	46.7333	7.0263	26.7	7.0263	38.3625	7.0263	23.2417	7.0263	29.8	7.0263	18.8375	7.0263	52.8708	7.0263	56.7542	7.0263	46.754	7.0263	71.025
7.0765	75.3292	7.0765	23.4	7.0765	17.0333	7.0765	49.4458	7.0765	18.8625	7.0765	20.6333	7.0765	21.7958	7.0765	45.9833	7.0765	27.4333	7.0765	38.5083	7.0765	22.1958	7.0765	30.275	7.0765	18.0958	7.0765	52.8292	7.0765	58.8792	7.0765	48.263	7.0765	75.162
7.1267	75.675	7.1267	24.7583	7.1267	16.7708	7.1267	48.4583	7.1267	19.0583	7.1267	20.975	7.1267	22.0333	7.1267	47.1083	7.1267	28.1708	7.1267	39.0708	7.1267	21.8292	7.1267	31.1167	7.1267	17.7583	7.1267	52.65	7.1267	60.75	7.1267	50.608	7.1267	78.037
7.1769	75.3667	7.1769	26.6042	7.1769	16.8375	7.1769	47.6208	7.1769	19.1333	7.1769	22.1667	7.1769	22.5708	7.1769	49.3833	7.1769	28.7958	7.1769	40.3333	7.1769	21.6875	7.1769	32	7.1769	17.45	7.1769	52.2417	7.1769	61.4083	7.1769	52.879	7.1769	79.271
7.2271	74.9292	7.2271	28.2	7.2271	17.2917	7.2271	47.1208	7.2271	18.9208	7.2271	24.2917	7.2271	23.2333	7.2271	51.5	7.2271	29.5667	7.2271	41.8833	7.2271	21.5417	7.2271	32.3417	7.2271	16.525	7.2271	51.4125	7.2271	61.2583	7.2271	55.271	7.2271	79.642
7.2773	74.6125	7.2773	28.8083	7.2773	17.9708	7.2773	46.8958	7.2773	18.2333	7.2773	26.1542	7.2773	23.275	7.2773	52.175	7.2773	30.4875	7.2773	43.125	7.2773	20.8083	7.2773	31.6167	7.2773	15.1708	7.2773	50.4958	7.2773	60.8	7.2773	58.092	7.2773	79.254
7.3275	74.2375	7.3275	28.7875	7.3275	18.6917	7.3275	46.8083	7.3275	17.3333	7.3275	27.5417	7.3275	22.825	7.3275	51.2958	7.3275	31.6667	7.3275	43.5	7.3275	19.6333	7.3275	30.45	7.3275	14.1625	7.3275	49.7458	7.3275	60.5083	7.3275	61.146	7.3275	78.537
7.3777	73.8875	7.3777	28.7083	7.3777	19.4167	7.3777	47.1833	7.3777	16.6667	7.3777	29.075	7.3777	22.7083	7.3777	49.7375	7.3777	33.1375	7.3777	42.9667	7.3777	18.4542	7.3777	29.5625	7.3777	13.4125	7.3777	49.1	7.3777	60.3	7.3777	64.825	7.3777	77.275
7.4279	73.6333	7.4279	29.2583	7.4279	20.2333	7.4279	48.4792	7.4279	16.4958	7.4279	30.3583	7.4279	22.7625	7.4279	48.4375	7.4279	34.6125	7.4279	42.1042	7.4279	18.0708	7.4279	28.9708	7.4279	12.5667	7.4279	48.3958	7.4279	60.1667	7.4279	69.287	7.4279	75.454
7.478	73.6208	7.478	30.9708	7.478	20.975	7.478	51.2167	7.478	16.6833	7.478	30.5542	7.478	22.6417	7.478	47.9667	7.478	35.95	7.478	41.2958	7.478	18.6	7.478	28.5125	7.478	11.8375	7.478	48.0667	7.478	60.3333	7.478	73.208	7.478	73.496
7.5282	73.8417	7.5282	33.4417	7.5282	21.2625	7.5282	55.1042	7.5282	17.0417	7.5282	28.9375	7.5282	22.55	7.5282	47.8167	7.5282	37.0417	7.5282	40.3708	7.5282	19.7833	7.5282	28.5708	7.5282	11.6792	7.5282	48.4333	7.5282	60.9583	7.5282	75.175	7.5282	71.317
7.5784	74.425	7.5784	35.5375	7.5784	21.0292	7.5784	58.7083	7.5784	17.2083	7.5784	26.7708	7.5784	22.5583	7.5784	48.0125	7.5784	38.1208	7.5784	39.4292	7.5784	21.125	7.5784	28.7917	7.5784	11.5	7.5784	49.9208	7.5784	62.2375	7.5784	74.863	7.5784	68.917
7.6286	75.1167	7.6286	36.4167	7.6286	20.6292	7.6286	60.6792	7.6286	17.25	7.6286	25.3667	7.6286	22.3375	7.6286	48.4125	7.6286	39.3625	7.6286	38.5292	7.6286	22.0333	7.6286	28.9	7.6286	11.4417	7.6286	52.2417	7.6286	63.7958	7.6286	72.925	7.6286	66.596
7.6788	75.4542	7.6788	36.4417	7.6788	20.4875	7.6788	61.15	7.6788	17.275	7.6788	25.3458	7.6788	21.6583	7.6788	48.9833	7.6788	41.0667	7.6788	37.7667	7.6788	22.825	7.6788	29.1875	7.6788	11.7542	7.6788	54.375	7.6788	64.85	7.6788	70.188	7.6788	64.342
7.729	75.9292	7.729	35.8042	7.729	20.9542	7.729	61.0708	7.729	17.2542	7.729	26.4042	7.729	21.1	7.729	49.8167	7.729	43.075	7.729	37.1375	7.729	23.4792	7.729	29.5625	7.729	11.9833	7.729	55.1667	7.729	64.7917	7.729	67.225	7.729	61.775
7.7792	76.4083	7.7792	34.7833	7.7792	21.9833	7.7792	61.3417	7.7792	17.2125	7.7792	27.8708	7.7792	20.8833	7.7792	50.8292	7.7792	45.3	7.7792	36.65	7.7792	23.7125	7.7792	29.6875	7.7792	11.4792	7.7792	54.6167	7.7792	64.0042	7.7792	63.242	7.7792	59.346
7.8294	76.1042	7.8294	33.2167	7.8294	23.1125	7.8294	62.6833	7.8294	17.1667	7.8294	28.9042	7.8294	20.65	7.8294	51.9042	7.8294	47.1833	7.8294	36.2458	7.8294	23.2	7.8294	29.0917	7.8294	10.8583	7.8294	53.775	7.8294	63.0208	7.8294	59.129	7.8294	57.879
7.8795	75.2875	7.8795	31	7.8795	23.8958	7.8795	65.0708	7.8795	17.1	7.8795	28.95	7.8795	20.5125	7.8795	53.2292	7.8795	49.2375	7.8795	35.9333	7.8795	22.1542	7.8795	28.4125	7.8795	10.475	7.8795	53.3	7.8795	62.35	7.8795	55.838	7.8795	58.054
7.9297	74.2333	7.9297	29.0833	7.9297	23.7833	7.9297	67.3583	7.9297	17.1667	7.9297	28.6417	7.9297	20.5958	7.9297	54.6333	7.9297	51.375	7.9297	35.8875	7.9297	20.9542	7.9297	28.2	7.9297	10.1083	7.9297	53.625	7.9297	61.8708	7.9297	53.737	7.9297	59.717
7.9799	72.8833	7.9799	27.7875	7.9799	23.3542	7.9799	68.2542	7.9799	17.3375	7.9799	28.4708	7.9799	20.6833	7.9799	55.5292	7.9799	53.1167	7.9799	35.9208	7.9799	20.1583	7.9799	28.575	7.9799	9.4042	7.9799	54.3833	7.9799	61.5083	7.9799	52.417	7.9799	62.117
8.0301	70.8792	8.0301	27.2375	8.0301	23.2	8.0301	67.5167	8.0301	17.7333	8.0301	28.4292	8.0301	20.3833	8.0301	55.5792	8.0301	53.8167	8.0301	35.8083	8.0301	19.5125	8.0301	29.625	8.0301	8.975	8.0301	55.325	8.0301	61.3833	8.0301	51.725	8.0301	64.379
8.0803	68.2292	8.0803	26.9583	8.0803	23.7292	8.0803	65.75	8.0803	18.1708	8.0803	28.6083	8.0803	20.0375	8.0803	54.9583	8.0803	53.6	8.0803	35.1875	8.0803	19.0542	8.0803	31.0083	8.0803	9.0042	8.0803	55.7958	8.0803	61.3542	8.0803	51.396	8.0803	66.8
8.1305	65.2333	8.1305	26.5667	8.1305	25.125	8.1305	63.5208	8.1305	18.6375	8.1305	29.0708	8.1305	20.0042	8.1305	54.4708	8.1305	52.9167	8.1305	34.4167	8.1305	19.1083	8.1305	31.9125	8.1305	9.0792	8.1305	55.6417	8.1305	61.4042	8.1305	51.692	8.1305	69.496
8.1807	62.2125	8.1807	25.3708	8.1807	26.7708	8.1807	61.2542	8.1807	18.8917	8.1807	29.3833	8.1807	20.2833	8.1807	54.7417	8.1807	52.2917	8.1807	33.925	8.1807	19.8833	8.1807	31.7667	8.1807	9.5458	8.1807	55.4	8.1807	61.6917	8.1807	52.458	8.1807	71.25
8.2309	58.3917	8.2309	23.4708	8.2309	27.725	8.2309	58.5708	8.2309	19.2375	8.2309	28.9292	8.2309	20.9292	8.2309	55.9583	8.2309	51.6917	8.2309	34.1333	8.2309	21.6167	8.2309	31.1375	8.2309	10.2208	8.2309	55.2792	8.2309	62.075	8.2309	53.237	8.2309	70.846
8.2811	53.9875	8.2811	21.5458	8.2811	27.75	8.2811	56.2375	8.2811	19.5958	8.2811	27.9042	8.2811	22.0583	8.2811	57.5583	8.2811	50.8417	8.2811	35.1208	8.2811	23.6417	8.2811	30.6542	8.2811	10.325	8.2811	55.3833	8.2811	62.6958	8.2811	53.442	8.2811	68.412
8.3312	50.0792	8.3312	20.2875	8.3312	27.2792	8.3312	54.7875	8.3312	19.9417	8.3312	27.0208	8.3312	22.9417	8.3312	58.8167	8.3312	50.0208	8.3312	36.3042	8.3312	25.2333	8.3312	30.1542	8.3312	9.1417	8.3312	55.9042	8.3312	63.5042	8.3312	53.567	8.3312	64.971
8.3814	47.6042	8.3814	19.7375	8.3814	26.45	8.3814	54.2958	8.3814	20.4167	8.3814	26.4	8.3814	22.9417	8.3814	59.0958	8.3814	49.2583	8.3814	37.075	8.3814	25.9417	8.3814	29.8708	8.3814	7.7792	8.3814	56.4208	8.3814	63.8333	8.3814	53.746	8.3814	61.65
8.4316	46.5792	8.4316	19.7208	8.4316	25.7875	8.4316	54.7083	8.4316	20.8167	8.4316	25.8625	8.4316	22.4542	8.4316	58.6917	8.4316	48.1333	8.4316	36.8042	8.4316	26.2292	8.4316	29.6042	8.4316	7.3292	8.4316	56.5167	8.4316	62.8375	8.4316	54.013	8.4316	58.604
8.4818	46.4292	8.4818	19.9875	8.4818	24.9875	8.4818	55.525	8.4818	20.9875	8.4818	25.5292	8.4818	22.0833	8.4818	58.0667	8.4818	46.8042	8.4818	35.9667	8.4818	26.3625	8.4818	29.1708	8.4818	7.1875	8.4818	55.4833	8.4818	60.1417	8.4818	54.829	8.4818	55.471
8.532	46.2833	8.532	20.275	8.532	24.25	8.532	55.8667	8.532	20.8375	8.532	25.55	8.532	21.9875	8.532	57.9167	8.532	45.4542	8.532	35.0958	8.532	26.5917	8.532	27.9292	8.532	7.1875	8.532	53.9167	8.532	56.8417	8.532	55.808	8.532	52.612
8.5822	45.5458	8.5822	20.7833	8.5822	23.8583	8.5822	56.45	8.5822	20.425	8.5822	25.8083	8.5822	21.8917	8.5822	58.2792	8.5822	44.0542	8.5822	34.4958	8.5822	27.0708	8.5822	26.0417	8.5822	7.8	8.5822	52.4042	8.5822	53.9833	8.5822	56.183	8.5822	50.229
8.6324	44.5875	8.6324	21.5	8.6324	24.0417	8.6324	57.4917	8.6324	20.0667	8.6324	26.4417	8.6324	21.9458	8.6324	58.9333	8.6324	42.4708	8.6324	34.1	8.6324	27.7208	8.6324	24.25	8.6324	8.7417	8.6324	51.3417	8.6324	52.15	8.6324	54.933	8.6324	48.179
8.6826	43.4375	8.6826	22.2167	8.6826	24.7	8.6826	58.55	8.6826	19.8333	8.6826	27.3583	8.6826	22.2042	8.6826	59.5292	8.6826	40.9417	8.6826	33.8458	8.6826	28.1625	8.6826	23.1458	8.6826	9.5167	8.6826	50.6125	8.6826	50.975	8.6826	51.858	8.6826	46.425
8.7327	41.9958	8.7327	22.775	8.7327	25.6167	8.7327	59.3917	8.7327	19.4625	8.7327	28.0875	8.7327	22.4667	8.7327	59.7667	8.7327	39.35	8.7327	33.6625	8.7327	28.2625	8.7327	22.9333	8.7327	10.4167	8.7327	50.2917	8.7327	50.0875	8.7327	48.287	8.7327	45.033
8.7829	39.8167	8.7829	23.2917	8.7829	26.4167	8.7829	60.2208	8.7829	19.3333	8.7829	28.4125	8.7829	22.8208	8.7829	59.7458	8.7829	37.7083	8.7829	33.5042	8.7829	28.1583	8.7829	23.2042	8.7829	11.5333	8.7829	49.8417	8.7829	49.0625	8.7829	45.525	8.7829	44.117
8.8331	37.3083	8.8331	23.6917	8.8331	26.925	8.8331	61.0417	8.8331	19.7792	8.8331	28.725	8.8331	23.4417	8.8331	59.5792	8.8331	35.9667	8.8331	33.3708	8.8331	27.9333	8.8331	23.5958	8.8331	11.925	8.8331	48.7958	8.8331	47.7292	8.8331	44.146	8.8331	43.704
8.8833	34.9667	8.8833	23.9208	8.8833	27.3125	8.8833	61.6708	8.8833	21.1625	8.8833	29.0292	8.8833	24.1292	8.8833	59.025	8.8833	34.625	8.8833	33.3292	8.8833	27.3958	8.8833	23.3375	8.8833	11.0417	8.8833	47.3375	8.8833	46.425	8.8833	43.513	8.8833	43.629
8.9335	33.25	8.9335	23.9792	8.9335	27.9167	8.9335	62.3167	8.9335	23.4583	8.9335	29.1708	8.9335	24.55	8.9335	57.7625	8.9335	33.8	8.9335	33.2167	8.9335	26.3375	8.9335	22.4083	8.9335	10.2625	8.9335	46.1	8.9335	45.1583	8.9335	43.388	8.9335	43.688
8.9837	31.9375	8.9837	23.9125	8.9837	28.7417	8.9837	63.0167	8.9837	26.075	8.9837	28.9417	8.9837	25.1458	8.9837	55.95	8.9837	33.6542	8.9837	32.8542	8.9837	24.8708	8.9837	21.5667	8.9837	10.2417	8.9837	45.4708	8.9837	43.9208	8.9837	43.375	8.9837	43.283
9.0339	30.9042	9.0339	23.7375	9.0339	29.8208	9.0339	63.4042	9.0339	28.5125	9.0339	28.775	9.0339	25.7625	9.0339	54.1875	9.0339	33.8583	9.0339	32.4792	9.0339	23.6083	9.0339	21.1167	9.0339	10.7	9.0339	45.5917	9.0339	42.5083	9.0339	43.737	9.0339	42.763
9.0841	30.0083	9.0841	23.2667	9.0841	31.0125	9.0841	62.8542	9.0841	31.1792	9.0841	28.8958	9.0841	25.8417	9.0841	53	9.0841	33.7875	9.0841	32.1667	9.0841	22.8292	9.0841	21.0125	9.0841	11.4625	9.0841	46.1667	9.0841	41.25	9.0841	44.417	9.0841	43.096
9.1343	29.075	9.1343	22.6042	9.1343	32.3083	9.1343	61.6	9.1343	33.8208	9.1343	29.2042	9.1343	25.2917	9.1343	52.4375	9.1343	33.225	9.1343	32.0125	9.1343	22.3708	9.1343	21.3292	9.1343	12.525	9.1343	46.95	9.1343	40.2167	9.1343	45.079	9.1343	45.179
9.1844	28.3083	9.1844	21.8375	9.1844	33.6458	9.1844	59.8792	9.1844	35.8125	9.1844	29.6583	9.1844	24.5583	9.1844	52.2042	9.1844	32.4333	9.1844	32.1875	9.1844	22.1042	9.1844	22.0083	9.1844	13.3708	9.1844	47.3542	9.1844	39.4333	9.1844	45.425	9.1844	49.604
9.2346	27.6333	9.2346	21.0917	9.2346	35.1375	9.2346	57.925	9.2346	36.3	9.2346	30.3958	9.2346	24.0917	9.2346	52.0667	9.2346	31.5292	9.2346	32.4125	9.2346	21.8375	9.2346	22.55	9.2346	13.2833	9.2346	47.6667	9.2346	38.8125	9.2346	45.621	9.2346	55.062
9.2848	26.9958	9.2848	20.1625	9.2848	36.3667	9.2848	55.5	9.2848	35.6708	9.2848	30.8958	9.2848	23.9417	9.2848	51.9042	9.2848	30.4917	9.2848	32.3292	9.2848	21.3875	9.2848	22.9375	9.2848	13.0208	9.2848	48.0083	9.2848	38.55	9.2848	45.696	9.2848	59.987
9.335	26.3125	9.335	19.0958	9.335	36.975	9.335	52.775	9.335	34.6292	9.335	31.1833	9.335	24.05	9.335	51.9	9.335	28.9375	9.335	31.425	9.335	20.8167	9.335	23.6542	9.335	13.1958	9.335	48.1542	9.335	38.7375	9.335	45.463	9.335	63.508
9.3852	25.7292	9.3852	18.3333	9.3852	36.6292	9.3852	50.2667	9.3852	33.375	9.3852	31.5333	9.3852	24.4333	9.3852	51.9	9.3852	27.2917	9.3852	29.9625	9.3852	20.5	9.3852	24.4	9.3852	13.4792	9.3852	47.8792	9.3852	39.5917	9.3852	44.746	9.3852	66.546
9.4354	25.3625	9.4354	18.0792	9.4354	35.8167	9.4354	48.1583	9.4354	31.5875	9.4354	31.5708	9.4354	24.6917	9.4354	51.7458	9.4354	26.125	9.4354	28.6125	9.4354	20.5708	9.4354	24.75	9.4354	13.3583	9.4354	47.4083	9.4354	40.8208	9.4354	43.737	9.4354	68.825
9.4856	25.0667	9.4856	18.3292	9.4856	34.9958	9.4856	45.5833	9.4856	29.2542	9.4856	30.8417	9.4856	24.475	9.4856	51.2375	9.4856	25.7167	9.4856	28.0792	9.4856	21.2625	9.4856	24.9042	9.4856	13.8625	9.4856	46.8917	9.4856	42.025	9.4856	42.883	9.4856	69.787
9.5358	24.85	9.5358	18.9458	9.5358	34.5708	9.5358	43.0125	9.5358	27.0875	9.5358	29.0208	9.5358	24.2667	9.5358	50.5417	9.5358	26.1708	9.5358	28.2083	9.5358	22.2958	9.5358	25	9.5358	14.825	9.5358	46.1417	9.5358	42.825	9.5358	42.475	9.5358	68.637
9.5859	24.9208	9.5859	19.7375	9.5859	34.1333	9.5859	40.9833	9.5859	25.7125	9.5859	27.3292	9.5859	24.1875	9.5859	49.9708	9.5859	26.8792	9.5859	28.8583	9.5859	23.2542	9.5859	24.8625	9.5859	15.0625	9.5859	44.9292	9.5859	43.4708	9.5859	42.242	9.5859	66.383
9.6361	25.1708	9.6361	20.6292	9.6361	33.9583	9.6361	39.2458	9.6361	25.0917	9.6361	26.5958	9.6361	23.9417	9.6361	49.825	9.6361	27.475	9.6361	29.8875	9.6361	23.7625	9.6361	24.1167	9.6361	15.1083	9.6361	43.7	9.6361	44.0667	9.6361	42.208	9.6361	64.475
9.6863	25.7792	9.6863	21.7625	9.6863	34.3375	9.6863	37.675	9.6863	24.8167	9.6863	26.7667	9.6863	23.4292	9.6863	50.2375	9.6863	27.6833	9.6863	31.1542	9.6863	24.15	9.6863	23.2458	9.6863	15.6583	9.6863	42.9417	9.6863	44.575	9.6863	42.071	9.6863	63.925
9.7365	26.6083	9.7365	23.0125	9.7365	35.4833	9.7365	36.7083	9.7365	24.3958	9.7365	27.8083	9.7365	23.1125	9.7365	50.7708	9.7365	27.7875	9.7365	33.1125	9.7365	24.3167	9.7365	22.7667	9.7365	16.6292	9.7365	42.8833	9.7365	44.8208	9.7365	41.508	9.7365	64.562
9.7867	27.6583	9.7867	24	9.7867	37.2875	9.7867	36.6542	9.7867	23.55	9.7867	29.3042	9.7867	22.9917	9.7867	50.9583	9.7867	27.95	9.7867	35.0458	9.7867	24.225	9.7867	22.85	9.7867	17.7917	9.7867	43.3458	9.7867	45	9.7867	40.592	9.7867	65.717
9.8369	28.5917	9.8369	24.525	9.8369	39.3708	9.8369	37.6083	9.8369	22.4917	9.8369	30.6417	9.8369	22.6	9.8369	50.1083	9.8369	28.1042	9.8369	36.5417	9.8369	23.6125	9.8369	23.6542	9.8369	19.8208	9.8369	44.2417	9.8369	45.2292	9.8369	39.983	9.8369	66.396
9.8871	29.5125	9.8871	24.8625	9.8871	41.15	9.8871	39.3625	9.8871	21.4458	9.8871	31.9583	9.8871	22.3958	9.8871	48.6125	9.8871	28.1333	9.8871	37.1417	9.8871	22.7042	9.8871	24.7708	9.8871	22.075	9.8871	44.875	9.8871	45.85	9.8871	40.204	9.8871	66.242
9.9373	30.5375	9.9373	25.225	9.9373	42.7625	9.9373	41.45	9.9373	20.5292	9.9373	33.4875	9.9373	22.4917	9.9373	47.2	9.9373	28.3042	9.9373	37.2708	9.9373	21.875	9.9373	25.3167	9.9373	23.4917	9.9373	45.0125	9.9373	46.6	9.9373	41.279	9.9373	65.762
9.9875	31.75	9.9875	25.65	9.9875	44.4667	9.9875	43.4917	9.9875	19.5	9.9875	34.7333	9.9875	22.6417	9.9875	46.8042	9.9875	28.8292	9.9875	37.4167	9.9875	21.4292	9.9875	24.475	9.9875	24.7417	9.9875	44.9042	9.9875	47.625	9.9875	42.942	9.9875	64.904
10.0376	33.2167	10.0376	25.9583	10.0376	46.45	10.0376	45.9625	10.0376	18.5292	10.0376	35.1667	10.0376	22.8125	10.0376	47.7083	10.0376	30.1583	10.0376	37.9958	10.0376	21.15	10.0376	22.7875	10.0376	26.3208	10.0376	45.1083	10.0376	48.8125	10.0376	45.046	10.0376	63.713
10.0878	34.8333	10.0878	26.4	10.0878	48.8167	10.0878	48.4458	10.0878	18.1	10.0878	35.0167	10.0878	23.3167	10.0878	49.2875	10.0878	32.3458	10.0878	39.075	10.0878	21.0542	10.0878	21.475	10.0878	27.6542	10.0878	45.5125	10.0878	50.075	10.0878	47.258	10.0878	62.2
10.138	36.6833	10.138	26.925	10.138	51.8542	10.138	50.2792	10.138	18.5625	10.138	35.0333	10.138	23.9208	10.138	50.6583	10.138	34.3125	10.138	40.325	10.138	21.075	10.138	21.5167	10.138	28.175	10.138	46.2083	10.138	51.4458	10.138	49.954	10.138	60.362
10.1882	38.5708	10.1882	27.525	10.1882	54.7625	10.1882	50.9917	10.1882	20.0708	10.1882	35.4792	10.1882	24.2417	10.1882	51.0625	10.1882	35.1875	10.1882	41.2042	10.1882	21.225	10.1882	22.9625	10.1882	28.4625	10.1882	47.0667	10.1882	53.0708	10.1882	52.688	10.1882	58.267
10.2384	40.775	10.2384	28.225	10.2384	56.6708	10.2384	50.9833	10.2384	21.9625	10.2384	36.2083	10.2384	24.4333	10.2384	50.7083	10.2384	34.3583	10.2384	41.1667	10.2384	21.6167	10.2384	25.4417	10.2384	29.0708	10.2384	47.6625	10.2384	54.95	10.2384	55.133	10.2384	55.383
10.2886	43.1917	10.2886	28.8417	10.2886	56.8292	10.2886	50.4875	10.2886	23.3542	10.2886	37.1083	10.2886	25.1208	10.2886	50.0542	10.2886	32.8083	10.2886	40.6375	10.2886	22.1417	10.2886	27.5958	10.2886	29.6125	10.2886	47.6125	10.2886	57.2583	10.2886	56.804	10.2886	51.767
10.3388	45.5208	10.3388	29.1958	10.3388	56.0292	10.3388	49.825	10.3388	23.7	10.3388	37.8625	10.3388	25.95	10.3388	49.3542	10.3388	31.2542	10.3388	39.9542	10.3388	22.7542	10.3388	28.2958	10.3388	29.9625	10.3388	47.3	10.3388	59.8458	10.3388	58.05	10.3388	48.25
10.389	47.2333	10.389	29.2083	10.389	55.2083	10.389	48.8958	10.389	23.5292	10.389	37.8417	10.389	26.5417	10.389	48.5917	10.389	30.2667	10.389	39.5667	10.389	23.4917	10.389	28.0542	10.389	30.2833	10.389	47.0708	10.389	62.0708	10.389	59.617	10.389	45.888
10.4391	48.8167	10.4391	29.1542	10.4391	54.6875	10.4391	47.6875	10.4391	23.225	10.4391	37.0667	10.4391	27.2	10.4391	47.8042	10.4391	29.5458	10.4391	39.4583	10.4391	24.3542	10.4391	27.5708	10.4391	29.975	10.4391	47.0458	10.4391	63.3708	10.4391	61.875	10.4391	44.821
10.4893	50.2333	10.4893	29.1167	10.4893	54.2375	10.4893	46.2458	10.4893	22.9583	10.4893	36.2125	10.4893	28.0333	10.4893	47.0833	10.4893	28.9417	10.4893	39.4833	10.4893	25.2292	10.4893	27.175	10.4893	28.725	10.4893	47.2333	10.4893	63.9792	10.4893	65.379	10.4893	44.542
10.5395	50.95	10.5395	29.0417	10.5395	53.9125	10.5395	44.0167	10.5395	22.6583	10.5395	35.3958	10.5395	28.7125	10.5395	46.525	10.5395	28.275	10.5395	39.55	10.5395	25.9375	10.5395	26.4333	10.5395	25.9833	10.5395	47.6375	10.5395	64.2333	10.5395	69.146	10.5395	44.542
10.5897	50.625	10.5897	28.875	10.5897	53.7958	10.5897	40.8958	10.5897	22.35	10.5897	34.3208	10.5897	29.1917	10.5897	46.1208	10.5897	27.325	10.5897	39.3083	10.5897	26.6333	10.5897	25.6875	10.5897	23.2083	10.5897	48.2167	10.5897	64.2833	10.5897	71.704	10.5897	44.283
10.6399	49.575	10.6399	28.9125	10.6399	53.8792	10.6399	37.7958	10.6399	22.0875	10.6399	33.1917	10.6399	29.7042	10.6399	45.8917	10.6399	26.2375	10.6399	38.8	10.6399	27.2958	10.6399	25.1375	10.6399	21.1417	10.6399	48.6292	10.6399	64.2167	10.6399	71.954	10.6399	43.85
10.6901	48.3708	10.6901	29.4083	10.6901	54.0417	10.6901	35.6958	10.6901	22.0542	10.6901	32.3958	10.6901	29.8792	10.6901	45.6333	10.6901	25.3458	10.6901	38.3417	10.6901	27.7	10.6901	24.6	10.6901	19.6958	10.6901	48.9583	10.6901	63.9292	10.6901	70.054	10.6901	43.638
10.7403	47.4333	10.7403	30.8375	10.7403	54.6917	10.7403	34.8917	10.7403	22.1542	10.7403	32.0708	10.7403	29.2792	10.7403	45.1708	10.7403	24.8208	10.7403	38.0167	10.7403	27.85	10.7403	24.2625	10.7403	18.9708	10.7403	49.35	10.7403	63.2583	10.7403	67.483	10.7403	43.608
10.7905	46.6625	10.7905	32.7708	10.7905	55.9583	10.7905	34.8667	10.7905	22.2458	10.7905	32.0833	10.7905	28.3417	10.7905	44.525	10.7905	24.6583	10.7905	37.8917	10.7905	27.8333	10.7905	24.1	10.7905	18.875	10.7905	49.5292	10.7905	61.8708	10.7905	65.408	10.7905	43.804
10.8407	45.975	10.8407	34.3167	10.8407	58.3958	10.8407	35.3417	10.8407	22.1542	10.8407	32.4958	10.8407	27.6333	10.8407	44.0542	10.8407	24.7125	10.8407	37.9208	10.8407	27.7917	10.8407	24.0958	10.8407	18.4958	10.8407	48.7083	10.8407	59.1125	10.8407	63.438	10.8407	44.229
10.8908	45.325	10.8908	34.5542	10.8908	61.225	10.8908	36.0917	10.8908	21.8167	10.8908	33.0125	10.8908	27.4458	10.8908	43.9458	10.8908	24.8792	10.8908	38.1625	10.8908	27.7667	10.8908	23.5792	10.8908	18.3125	10.8908	47.65	10.8908	56.3167	10.8908	61.562	10.8908	45.325
10.941	44.6958	10.941	33.4917	10.941	63.2125	10.941	37.3625	10.941	21.3625	10.941	33.2	10.941	27.7208	10.941	44.3042	10.941	25.0583	10.941	38.4792	10.941	27.75	10.941	22.7	10.941	18.5167	10.941	47.5167	10.941	54.7583	10.941	60.133	10.941	47.196
10.9912	43.9958	10.9912	31.9625	10.9912	63.2625	10.9912	38.9458	10.9912	20.95	10.9912	33.2917	10.9912	28.4292	10.9912	45.0083	10.9912	25.2583	10.9912	39.1042	10.9912	27.7875	10.9912	21.975	10.9912	18.2208	10.9912	48.8833	10.9912	55.1208	10.9912	59.554	10.9912	50.625
11.0414	43.3333	11.0414	30.5625	11.0414	61.9333	11.0414	40.4333	11.0414	20.6292	11.0414	33.4917	11.0414	29.0583	11.0414	45.7458	11.0414	25.6292	11.0414	39.8167	11.0414	27.6875	11.0414	21.4292	11.0414	16.3417	11.0414	52.075	11.0414	57.0708	11.0414	60.071	11.0414	54.562
11.0916	42.6167	11.0916	29.4042	11.0916	59.9875	11.0916	41.4583	11.0916	20.3583	11.0916	33.5333	11.0916	28.9333	11.0916	46.2125	11.0916	25.8625	11.0916	40.15	11.0916	27.4708	11.0916	20.7083	11.0916	13.5792	11.0916	56.0167	11.0916	59.8917	11.0916	60.717	11.0916	57.367
11.1418	41.9167	11.1418	28.25	11.1418	58.225	11.1418	42.3875	11.1418	20.15	11.1418	32.8042	11.1418	28.2292	11.1418	46.5292	11.1418	26.0458	11.1418	39.75	11.1418	27.2167	11.1418	20.1667	11.1418	11.6917	11.1418	59.1708	11.1418	62.3875	11.1418	60.425	11.1418	57.55
11.192	41.1125	11.192	27.35	11.192	56.2208	11.192	43.0042	11.192	19.9542	11.192	32.0417	11.192	27.7542	11.192	46.9458	11.192	26.1208	11.192	38.6833	11.192	26.8292	11.192	19.8833	11.192	10.9667	11.192	60.5667	11.192	64.775	11.192	58.325	11.192	55.642
11.2422	40.1167	11.2422	26.95	11.2422	54.075	11.2422	42.9708	11.2422	19.7125	11.2422	31.9542	11.2422	27.5458	11.2422	47.4708	11.2422	26.2542	11.2422	37.5167	11.2422	26.2	11.2422	19.7375	11.2422	11.1708	11.2422	61.0833	11.2422	67.1042	11.2422	55.208	11.2422	53.067
11.2923	38.5792	11.2923	26.875	11.2923	52.2875	11.2923	42.0167	11.2923	19.4583	11.2923	33	11.2923	27.5292	11.2923	48.1625	11.2923	26.425	11.2923	36.575	11.2923	25.1875	11.2923	19.75	11.2923	12.3542	11.2923	61.2875	11.2923	68.9375	11.2923	52.004	11.2923	50.838
11.3425	36.2083	11.3425	27.1958	11.3425	51.0667	11.3425	40.6292	11.3425	19.1958	11.3425	35.5083	11.3425	27.8042	11.3425	48.9917	11.3425	26.55	11.3425	35.8708	11.3425	23.9833	11.3425	20.0792	11.3425	13.7083	11.3425	61.6708	11.3425	69.5083	11.3425	49.438	11.3425	49.1
11.3927	33.6417	11.3927	27.9083	11.3927	50.3667	11.3927	39.1167	11.3927	18.9083	11.3927	38.5667	11.3927	28.7042	11.3927	49.8083	11.3927	26.75	11.3927	35.2792	11.3927	22.8208	11.3927	20.4542	11.3927	13.775	11.3927	61.9792	11.3927	69.1917	11.3927	47.154	11.3927	47.621
11.4429	31.4917	11.4429	29.3125	11.4429	50.0458	11.4429	37.6833	11.4429	18.5542	11.4429	41.0042	11.4429	30.0083	11.4429	50.4542	11.4429	26.975	11.4429	34.9542	11.4429	21.8583	11.4429	20.6958	11.4429	13.125	11.4429	62.2792	11.4429	68.8167	11.4429	45.196	11.4429	46.471
11.4931	29.7958	11.4931	31.5958	11.4931	50.0083	11.4931	35.7417	11.4931	18.1667	11.4931	41.9958	11.4931	32.3208	11.4931	50.825	11.4931	27.1125	11.4931	34.9042	11.4931	21.0125	11.4931	21.0708	11.4931	12.775	11.4931	62.7042	11.4931	68.6625	11.4931	43.779	11.4931	45.429
11.5433	28.4208	11.5433	33.9417	11.5433	50.1417	11.5433	34.2625	11.5433	17.8708	11.5433	42.2167	11.5433	34.9167	11.5433	51.1167	11.5433	27.2583	11.5433	35.2042	11.5433	20.3083	11.5433	21.5708	11.5433	12.6583	11.5433	62.8792	11.5433	68.475	11.5433	42.992	11.5433	44.263
11.5935	27.4208	11.5935	35.1417	11.5935	50.5042	11.5935	34.0875	11.5935	17.6792	11.5935	42.2667	11.5935	36.5292	11.5935	51.3833	11.5935	27.5125	11.5935	35.6375	11.5935	19.5542	11.5935	21.6042	11.5935	12.6417	11.5935	62.8542	11.5935	68.2958	11.5935	42.867	11.5935	43.071
11.6437	26.8792	11.6437	34.4667	11.6437	51.2333	11.6437	36	11.6437	17.7167	11.6437	42.6083	11.6437	36.2667	11.6437	51.5583	11.6437	27.8458	11.6437	35.8833	11.6437	18.7708	11.6437	21.2875	11.6437	12.9125	11.6437	63.1292	11.6437	68.4125	11.6437	42.987	11.6437	41.779
11.6939	26.9833	11.6939	32.725	11.6939	52.3	11.6939	39.3583	11.6939	17.7708	11.6939	43.0583	11.6939	34.7417	11.6939	51.7625	11.6939	28.3667	11.6939	35.7625	11.6939	17.9583	11.6939	20.9958	11.6939	13.4292	11.6939	63.8917	11.6939	69.1542	11.6939	42.908	11.6939	40.133
11.744	27.4583	11.744	30.875	11.744	53.8875	11.744	43.1042	11.744	17.7417	11.744	43.6125	11.744	32.9708	11.744	51.8375	11.744	29.0167	11.744	35.3292	11.744	17.4083	11.744	20.8542	11.744	13.5792	11.744	65.4667	11.744	70.5	11.744	42.662	11.744	38.246
11.7942	27.7333	11.7942	29.5583	11.7942	55.8	11.7942	46.0333	11.7942	17.5583	11.7942	44.1792	11.7942	31.7333	11.7942	51.3792	11.7942	29.3917	11.7942	35.0083	11.7942	17.075	11.7942	20.5625	11.7942	13.3792	11.7942	67.4917	11.7942	72.075	11.7942	42.325	11.7942	36.542
11.8444	27.475	11.8444	28.4	11.8444	57.9333	11.8444	48.6958	11.8444	17.2708	11.8444	44.4708	11.8444	30.3375	11.8444	50.4083	11.8444	29.075	11.8444	34.6667	11.8444	17.0542	11.8444	19.9875	11.8444	13.2583	11.8444	68.8875	11.8444	73.2958	11.8444	41.812	11.8444	35.121
11.8946	26.8833	11.8946	27.475	11.8946	60.0375	11.8946	51.1542	11.8946	16.8833	11.8946	44.575	11.8946	29.1708	11.8946	49.0125	11.8946	28.2958	11.8946	34.4083	11.8946	17.2083	11.8946	19.6083	11.8946	13.2417	11.8946	68.5792	11.8946	73.5375	11.8946	40.688	11.8946	33.796
11.9448	26.1958	11.9448	26.9375	11.9448	62.2958	11.9448	52.8833	11.9448	16.3625	11.9448	44.8417	11.9448	28.4583	11.9448	47.5917	11.9448	27.35	11.9448	34.1042	11.9448	17.3	11.9448	19.5125	11.9448	12.5	11.9448	66.2583	11.9448	73.2083	11.9448	38.896	11.9448	32.708
11.995	25.6958	11.995	26.9208	11.995	64.6375	11.995	53.375	11.995	15.6	11.995	45.675	11.995	28.2167	11.995	46.175	11.995	26.4167	11.995	33.9458	11.995	17.2208	11.995	19.4208	11.995	11.5167	11.995	62.4792	11.995	72.7292	11.995	36.942	11.995	31.75
						12.0452	52.8542	12.0452	14.7917	12.0452	47.2125	12.0452	28.6542	12.0452	44.5542	12.0452	25.2167	12.0452	33.8792	12.0452	16.8792	12.0452	19.6833	12.0452	11.125	12.0452	59.4792	12.0452	72.4375	12.0452	35.575	12.0452	30.883
						12.0954	51.975	12.0954	14.1333	12.0954	49.4208	12.0954	29.4042	12.0954	42.975	12.0954	23.9875	12.0954	33.9708	12.0954	16.6375	12.0954	20.2875	12.0954	11.125	12.0954	57.8375	12.0954	72.4042	12.0954	34.979	12.0954	30.188
						12.1455	51.3333	12.1455	13.6958	12.1455	51.3	12.1455	29.8208	12.1455	41.7875	12.1455	22.95	12.1455	33.9583	12.1455	16.5167	12.1455	21.0667	12.1455	11.1875	12.1455	57.1167	12.1455	72.575	12.1455	34.858	12.1455	29.517
						12.1957	50.5583	12.1957	13.4708	12.1957	51.3833	12.1957	29.1292	12.1957	41.0875	12.1957	22.4292	12.1957	33.2625	12.1957	16.275	12.1957	22.7667	12.1957	12.0292	12.1957	56.9083	12.1957	72.9625	12.1957	35.075	12.1957	28.65
						12.2459	49.7708	12.2459	13.3125	12.2459	49.625	12.2459	28.2	12.2459	40.7375	12.2459	22.3292	12.2459	31.5042	12.2459	16.1583	12.2459	24.75	12.2459	12.8125	12.2459	56.7667	12.2459	73.3042	12.2459	35.258	12.2459	27.404
						12.2961	49.4	12.2961	13.2292	12.2961	47.2125	12.2961	27.75	12.2961	40.725	12.2961	22.5375	12.2961	29.1	12.2961	16.3583	12.2961	25.8375	12.2961	12.3167	12.2961	56.6458	12.2961	74.1208	12.2961	35.542	12.2961	26.008
						12.3463	49.6417	12.3463	13.2	12.3463	45.4042	12.3463	27.9125	12.3463	40.6958	12.3463	22.6833	12.3463	26.9708	12.3463	17.0875	12.3463	25.0667	12.3463	11.0208	12.3463	56.7792	12.3463	75.0667	12.3463	35.871	12.3463	24.575
						12.3965	50.45	12.3965	13.225	12.3965	44.6083	12.3965	28.9542	12.3965	40.8083	12.3965	22.7167	12.3965	25.6208	12.3965	18.525	12.3965	23.3542	12.3965	10.3542	12.3965	57.0542	12.3965	75.2917	12.3965	36.067	12.3965	23.229
						12.4467	51.525	12.4467	13.2875	12.4467	44.45	12.4467	30.4333	12.4467	40.9833	12.4467	22.7708	12.4467	24.8083	12.4467	20.0875	12.4467	21.8708	12.4467	10.4292	12.4467	57.1625	12.4467	74.3167	12.4467	35.942	12.4467	21.704
						12.4969	51.8833	12.4969	13.3208	12.4969	44.6042	12.4969	31.6708			12.4969	22.7917	12.4969	24.3792	12.4969	21.025	12.4969	21.4375	12.4969	10.2708	12.4969	57.2833	12.4969	72.7625	12.4969	35.492	12.4969	20.296
						12.5471	50.9917	12.5471	13.3167	12.5471	44.6458	12.5471	31.7875			12.5471	22.4792	12.5471	24.0917	12.5471	21	12.5471	21.8917	12.5471	10.4458	12.5471	57.3	12.5471	71.3625	12.5471	35.092	12.5471	19.625
						12.5972	49.2917	12.5972	13.2875	12.5972	44.6208	12.5972	31.2875			12.5972	21.725	12.5972	23.8208	12.5972	20.3667	12.5972	22.8917	12.5972	11.35	12.5972	56.7542	12.5972	70.3125	12.5972	35.042	12.5972	20.004
						12.6474	47.35	12.6474	13.2083	12.6474	44.7167	12.6474	30.8792			12.6474	20.7417	12.6474	23.7083	12.6474	19.4542	12.6474	23.9833	12.6474	12.0542	12.6474	55.0333	12.6474	69.5458	12.6474	35.254	12.6474	21.25
						12.6976	45.5542	12.6976	12.9583	12.6976	44.7208	12.6976	31.05			12.6976	19.8583	12.6976	23.6667	12.6976	18.6667	12.6976	24.6833	12.6976	12.5542	12.6976	52.6208	12.6976	68.7417	12.6976	35.633	12.6976	22.888
						12.7478	43.4583	12.7478	12.5167	12.7478	44.125	12.7478	31.8417			12.7478	18.9792	12.7478	23.4208	12.7478	17.6583	12.7478	25.275	12.7478	13.5375	12.7478	50.3917	12.7478	67.1417	12.7478	36.583	12.7478	24.233
						12.798	41.425	12.798	12.2542	12.798	42.7667	12.798	33.0833			12.798	17.9833	12.798	22.7375	12.798	16.5625	12.798	25.9458	12.798	14.7833	12.798	49.0708	12.798	63.8458	12.798	38.521	12.798	25.275
						12.8482	40.1208	12.8482	12.2917	12.8482	41.4792	12.8482	34.2583			12.8482	17.2375	12.8482	21.9792	12.8482	15.8625	12.8482	26.3625	12.8482	15.6417	12.8482	48.4292	12.8482	58.3833	12.8482	41.662	12.8482	26.271
						12.8984	39.975	12.8984	12.6583	12.8984	41.0625	12.8984	34.7708			12.8984	16.9292	12.8984	21.4542	12.8984	15.6958	12.8984	26.45	12.8984	16.3375	12.8984	48.275	12.8984	52.9917	12.8984	45.267	12.8984	27.575
						12.9486	40.9208	12.9486	13.2167	12.9486	42.0208	12.9486	34.6625			12.9486	17.3	12.9486	21.0792	12.9486	16.15	12.9486	26.3917	12.9486	17.5792	12.9486	48.2042	12.9486	49.1875	12.9486	48.112	12.9486	29.362
						12.9987	42.2208	12.9987	13.6708	12.9987	44.0625	12.9987	34.7708			12.9987	18.1833	12.9987	20.975	12.9987	16.7125	12.9987	26.2167	12.9987	18.9583	12.9987	47.8625	12.9987	46.2958	12.9987	49.533	12.9987	31.737
						13.0489	42.8792	13.0489	13.7417	13.0489	45.825	13.0489	35.825			13.0489	19.0042	13.0489	21.0333	13.0489	17.075	13.0489	25.5	13.0489	19.9625	13.0489	47.5833	13.0489	43.9125	13.0489	50.121	13.0489	34.321
						13.0991	42.3458	13.0991	13.6	13.0991	46.0292	13.0991	38.3458			13.0991	19.2833	13.0991	20.975	13.0991	16.9917	13.0991	24.125	13.0991	21.1083	13.0991	47.4875	13.0991	41.7375	13.0991	50.421	13.0991	36.317
						13.1493	41.375	13.1493	13.4833	13.1493	44.25	13.1493	42.2375			13.1493	18.925	13.1493	20.7667	13.1493	16.7625	13.1493	22.9125	13.1493	22.2583	13.1493	47.5333	13.1493	39.5625	13.1493	50.421	13.1493	37.783
						13.1995	40.7667	13.1995	13.55	13.1995	41.9667	13.1995	45.475			13.1995	18.5333	13.1995	20.6167	13.1995	16.6375	13.1995	22.475	13.1995	22.7958	13.1995	47.7958	13.1995	37.0625	13.1995	49.95	13.1995	39.317
						13.2497	41.1292	13.2497	13.7208	13.2497	40.575	13.2497	46.4625			13.2497	18.4833	13.2497	20.3917	13.2497	16.7458	13.2497	22.8917	13.2497	22.9375	13.2497	48.2542	13.2497	34.85	13.2497	48.987	13.2497	40.475
						13.2999	42.2292	13.2999	14.0708	13.2999	40.5042	13.2999	45.2458			13.2999	19.0833	13.2999	20.1125	13.2999	17.0583	13.2999	24.1125	13.2999	23.1583	13.2999	48.5458	13.2999	33.5083	13.2999	48.312	13.2999	40.683
						13.3501	43.85	13.3501	14.5083	13.3501	41.5125	13.3501	43.2458			13.3501	20.1792	13.3501	19.5542	13.3501	17.4917	13.3501	25.7583	13.3501	23.2125	13.3501	47.925	13.3501	33.2917	13.3501	48.342	13.3501	39.479
						13.4003	45.5208	13.4003	14.8	13.4003	42.9083	13.4003	41.5167			13.4003	21.3083	13.4003	18.975	13.4003	17.6167	13.4003	26.5875	13.4003	22.475	13.4003	46.2083	13.4003	33.9292	13.4003	48.85	13.4003	37.608
						13.4504	47.3125	13.4504	14.9292	13.4504	43.9792	13.4504	40.3958			13.4504	22.2042	13.4504	18.8708	13.4504	17.2125	13.4504	27.1167	13.4504	21.3958	13.4504	44.4667	13.4504	35.0333	13.4504	49.425	13.4504	35.6
						13.5006	49.375	13.5006	15.1833	13.5006	44.0708	13.5006	39.5			13.5006	22.8708	13.5006	19.4542	13.5006	16.4125	13.5006	27.8875	13.5006	20.6417	13.5006	43.4083	13.5006	36.1792	13.5006	49.583	13.5006	33.621
						13.5508	51.0917	13.5508	15.8708	13.5508	44.1542	13.5508	39.0042			13.5508	23.4125	13.5508	20.5958	13.5508	15.75	13.5508	28.5292	13.5508	19.7292	13.5508	43.3375	13.5508	37.7	13.5508	49.258	13.5508	31.271
						13.601	51.675	13.601	17.0458	13.601	44.825	13.601	38.5708			13.601	23.6	13.601	21.8875	13.601	15.5708	13.601	28.3	13.601	18.5583	13.601	44.0625	13.601	39.3792	13.601	48.442	13.601	29.129
						13.6512	50.75	13.6512	18.6875	13.6512	46.7333	13.6512	37.575			13.6512	23.0958	13.6512	22.9583	13.6512	15.9125	13.6512	27.1875	13.6512	17.9583	13.6512	44.7958	13.6512	40.9042	13.6512	47.854	13.6512	27.671
						13.7014	49.2292	13.7014	20.3333	13.7014	49.8958	13.7014	36.7375			13.7014	21.9625	13.7014	23.7917	13.7014	16.5708	13.7014	26.3833	13.7014	17.6333	13.7014	44.5208	13.7014	41.8625	13.7014	47.692	13.7014	26.85
						13.7516	48.0292	13.7516	20.9042	13.7516	53.4667	13.7516	36.4417			13.7516	20.5917	13.7516	24.5583	13.7516	17.3375	13.7516	26.8333	13.7516	16.85	13.7516	42.9708	13.7516	42.675	13.7516	47.992	13.7516	26.362
						13.8018	47.6917	13.8018	21.1458	13.8018	56.3208	13.8018	37.0167			13.8018	19.5	13.8018	24.9417	13.8018	17.9375	13.8018	28.95	13.8018	15.8625	13.8018	41.2333	13.8018	43.225	13.8018	48.479	13.8018	25.862
						13.8519	48.175	13.8519	21.4458	13.8519	57.75	13.8519	38.4458			13.8519	18.875	13.8519	24.5917	13.8519	18.5708	13.8519	32.275	13.8519	15.6708	13.8519	39.8083	13.8519	43.5125	13.8519	48.704	13.8519	25.146
						13.9021	48.8833	13.9021	21.7	13.9021	58.5083	13.9021	40.3417			13.9021	18.45	13.9021	23.575	13.9021	19.1875	13.9021	34.4458	13.9021	15.35	13.9021	38.7833	13.9021	43.2667	13.9021	48.233	13.9021	24.271
						13.9523	49.35	13.9523	21.525	13.9523	59.1792	13.9523	41.9792			13.9523	18.1042	13.9523	22.2417	13.9523	19.9167	13.9523	35.2208	13.9523	14.6458	13.9523	38.1667	13.9523	42.6208	13.9523	47.362	13.9523	23.371
						14.0025	49.6292	14.0025	20.9167	14.0025	60.4125	14.0025	42.8167			14.0025	17.575	14.0025	21.2708	14.0025	20.6208	14.0025	35.4208					14.0025	42.1125	14.0025	46.404	14.0025	22.367
						14.0527	49.7917	14.0527	20.0375	14.0527	62.0542	14.0527	43.4417			14.0527	16.8333	14.0527	20.7125	14.0527	21.4	14.0527	35.5625					14.0527	42.0333	14.0527	45.604	14.0527	21.117
						14.1029	49.7167	14.1029	18.95	14.1029	63.4708	14.1029	44.2542			14.1029	16.15	14.1029	20.4042	14.1029	22.325	14.1029	35.8583					14.1029	42.3542	14.1029	44.975	14.1029	19.671
						14.1531	48.7333	14.1531	17.425	14.1531	64.75	14.1531	45.4667			14.1531	15.5875	14.1531	20.2917	14.1531	23.4667	14.1531	36.0208					14.1531	42.8083	14.1531	44.375	14.1531	18.621
						14.2033	46.6542	14.2033	15.6667	14.2033	65.7042	14.2033	47.2667			14.2033	15.275	14.2033	20.1	14.2033	25.175	14.2033	36.3333					14.2033	42.95	14.2033	43.608	14.2033	18.513
						14.2535	44.2958	14.2535	14.1042	14.2535	66.2708	14.2535	48.8292			14.2535	15.0375	14.2535	19.9792	14.2535	26.9458	14.2535	37.075					14.2535	42.4875	14.2535	42.213	14.2535	19.688
						14.3036	42.3417	14.3036	13.0292	14.3036	67.0208	14.3036	50.1167			14.3036	14.9208			14.3036	27.9125	14.3036	37.9417					14.3036	41.7042	14.3036	40.158	14.3036	21.346
						14.3538	40.825	14.3538	12.3333	14.3538	68.6	14.3538	50.5958			14.3538	14.7833			14.3538	27.4042	14.3538	39.1375					14.3538	40.6917	14.3538	38.112	14.3538	22.671
						14.404	39.3917	14.404	11.8833	14.404	71.9167	14.404	50.5208			14.404	14.6417			14.404	25.875	14.404	40.6792					14.404	39.2125	14.404	36.504	14.404	22.633
						14.4542	37.9917	14.4542	11.525	14.4542	76.3208	14.4542	50.4167			14.4542	14.5375			14.4542	24.0583	14.4542	41.7125					14.4542	36.8917	14.4542	35.267	14.4542	21.7
						14.5044	36.3792	14.5044	11.2375	14.5044	80.0042	14.5044	50.8458			14.5044	14.4458					14.5044	41.1333					14.5044	34.3625	14.5044	34.3	14.5044	20.696
						14.5546	34.1292	14.5546	10.9625	14.5546	81.5625	14.5546	52.3417			14.5546	14.2875					14.5546	38.1208					14.5546	32.3083	14.5546	33.833	14.5546	20.425
						14.6048	31.7	14.6048	10.9333	14.6048	81.6333	14.6048	54.3			14.6048	14.175					14.6048	34.3417					14.6048	31.1625	14.6048	34.062	14.6048	21.067
						14.655	30.0208	14.655	11	14.655	80.0958	14.655	55.9917			14.655	14.0458					14.655	32.5958					14.655	30.8417	14.655	35.029	14.655	22.225
						14.7051	29.3583	14.7051	11.3375	14.7051	78.1375	14.7051	56.8792			14.7051	13.9333					14.7051	33.45					14.7051	30.8125	14.7051	36.592	14.7051	23.883
						14.7553	29.7	14.7553	11.85	14.7553	75.3333	14.7553	56.8167			14.7553	13.8167					14.7553	35.9708					14.7553	30.4583	14.7553	38.254	14.7553	25.817
						14.8055	30.5292	14.8055	12.3958	14.8055	71.6208	14.8055	55.8208			14.8055	13.6542					14.8055	38.85					14.8055	29.3583	14.8055	39.838	14.8055	28.521
						14.8557	31.1667	14.8557	12.875	14.8557	68.2917	14.8557	55			14.8557	13.6167					14.8557	40.325					14.8557	27.9625	14.8557	41.633	14.8557	31.417
						14.9059	31.6	14.9059	13.4042	14.9059	65.9792	14.9059	54.0875									14.9059	40.6917					14.9059	26.9917	14.9059	43.463	14.9059	33.75
						14.9561	32.0542	14.9561	13.9875	14.9561	64.225	14.9561	53.0292									14.9561	40.7625					14.9561	27.0958	14.9561	44.921	14.9561	35.037
						15.0063	32.3125	15.0063	14.3625	15.0063	63.2167	15.0063	52.5125									15.0063	41.0792					15.0063	28.3083	15.0063	46.075	15.0063	36.267
						15.0565	32.0417	15.0565	14.4792	15.0565	63.2125	15.0565	52.7208									15.0565	41.9333					15.0565	30.0125	15.0565	47.046	15.0565	37.442
						15.1067	31.0792	15.1067	14.3708	15.1067	64.0667	15.1067	53.4208									15.1067	43.175					15.1067	31.8875	15.1067	48.017	15.1067	38.271
						15.1568	29.9125	15.1568	14.2292	15.1568	65.2625	15.1568	54.8292									15.1568	44.4167					15.1568	33.3708	15.1568	48.833	15.1568	38.158
						15.207	28.8333	15.207	13.8583	15.207	66.7583	15.207	57.1958									15.207	45.1417					15.207	34.8042	15.207	49.6	15.207	37.562
						15.2572	27.9458	15.2572	13.2875	15.2572	68.1208	15.2572	60.9417									15.2572	45.3708					15.2572	36.3958	15.2572	50.3	15.2572	37.204
						15.3074	27.1292	15.3074	12.6292	15.3074	69.1792	15.3074	63.9417									15.3074	45.325					15.3074	38.3292	15.3074	50.763	15.3074	37.346
						15.3576	26.5125	15.3576	12.2583	15.3576	70.2125	15.3576	66.1625									15.3576	44.9333					15.3576	40.5625	15.3576	50.75	15.3576	37.779
						15.4078	26.5	15.4078	12.3667	15.4078	70.925	15.4078	67.2292									15.4078	43.6125					15.4078	43.1167	15.4078	50.388	15.4078	38.65
						15.458	27.3542	15.458	12.8333	15.458	71.3833	15.458	66.2583									15.458	41.2125					15.458	45.9417	15.458	50.092	15.458	39.562
						15.5082	28.675	15.5082	13.35	15.5082	71.8167	15.5082	64.2458									15.5082	38.825					15.5082	49.0125	15.5082	49.983	15.5082	40.588
						15.5583	29.625	15.5583	13.5708	15.5583	72.1333	15.5583	62.4375									15.5583	37.3625					15.5583	52.6042	15.5583	50.008	15.5583	42.133
						15.6085	29.4542	15.6085	13.5208	15.6085	72.7167	15.6085	61.4333									15.6085	37.1875					15.6085	56.3042	15.6085	50.237	15.6085	43.829
						15.6587	28.2417	15.6587	13.3167	15.6587	73.4333	15.6587	60.5083									15.6587	37.8208					15.6587	59.4708	15.6587	50.487	15.6587	44.817
						15.7089	26.7917	15.7089	13.3375	15.7089	74.5333	15.7089	60.0542									15.7089	38.6042					15.7089	61.6583	15.7089	50.642	15.7089	45.671
						15.7591	25.7625	15.7591	13.8125	15.7591	75.5167	15.7591	60.7042									15.7591	38.525					15.7591	63.4083	15.7591	50.921	15.7591	46.346
						15.8093	25.4875	15.8093	14.525	15.8093	75.6417	15.8093	63.1542									15.8093	37.5708					15.8093	65.0417	15.8093	51.283	15.8093	46.308
						15.8595	25.6583	15.8595	15.4458	15.8595	75.8875	15.8595	66.2458									15.8595	36.4958					15.8595	66.6542	15.8595	51.671	15.8595	45.004
						15.9097	25.7458	15.9097	16.2208	15.9097	76.1708	15.9097	67.9542									15.9097	35.4542					15.9097	68.5083	15.9097	51.796	15.9097	42.888
						15.9598	25.275	15.9598	16.8333	15.9598	76.0875	15.9598	67.3375									15.9598	34.2708					15.9598	70.3708	15.9598	51.825	15.9598	40.996
						16.01	24.1458	16.01	17.4458	16.01	75.3792	16.01	65.1417									16.01	33.0042					16.01	71.6	16.01	51.596	16.01	40.067
						16.0602	22.7625	16.0602	17.8958	16.0602	73.625	16.0602	63.0417									16.0602	31.9667					16.0602	71.2708	16.0602	50.875	16.0602	39.958
										16.1104	71.3458	16.1104	61.8042									16.1104	31.3208					16.1104	70.2833	16.1104	49.525	16.1104	40.112
										16.1606	69.3917	16.1606	61.9583									16.1606	30.9667					16.1606	69.0792	16.1606	48.112	16.1606	40.467
										16.2108	68.0083	16.2108	63.4333									16.2108	30.95					16.2108	68.2083	16.2108	47.258	16.2108	40.3
										16.261	67.1167	16.261	64.6292									16.261	31.1333					16.261	67.1458	16.261	47.062	16.261	39.463
										16.3112	67.05	16.3112	65.3042									16.3112	31.1042					16.3112	66.0292	16.3112	47.292	16.3112	39.021
										16.3614	68.0333	16.3614	64.9083									16.3614	30.8167					16.3614	65.3333	16.3614	48.258	16.3614	39.571
										16.4115	70.5417	16.4115	63.85									16.4115	30.4417					16.4115	65.2208	16.4115	50.154	16.4115	41.721
										16.4617	73.7375	16.4617	62.8417									16.4617	29.9417					16.4617	65.65	16.4617	53.588	16.4617	44.954
										16.5119	76.1875	16.5119	61.9708									16.5119	29.0292					16.5119	66.5792	16.5119	57.754	16.5119	48.042
										16.5621	76.7917	16.5621	60.8125									16.5621	27.9958					16.5621	67.9375	16.5621	61.404	16.5621	49.2
										16.6123	76.4375	16.6123	59.5542									16.6123	27.3375					16.6123	69.5042	16.6123	63.604	16.6123	49.325
										16.6625	75.7458	16.6625	58.2417									16.6625	27.1792					16.6625	71.6125	16.6625	65.083	16.6625	49.408
										16.7127	74.8917	16.7127	57.4833									16.7127	27.5083					16.7127	73.9292	16.7127	66.088	16.7127	49.604
										16.7629	74.1792	16.7629	57.1917									16.7629	28.3042					16.7629	76.325	16.7629	66.517	16.7629	50.108
										16.813	73.525	16.813	56.7792									16.813	29.2292					16.813	79.2583	16.813	66.254	16.813	50.867
										16.8632	72.4042	16.8632	55.675									16.8632	29.7125					16.8632	82.3375	16.8632	65.542	16.8632	51.733
										16.9134	70.5458	16.9134	53.7542									16.9134	29.9792					16.9134	84.9125	16.9134	64.592	16.9134	52.225
										16.9636	67.8167	16.9636	51.9375									16.9636	30.625					16.9636	86.325	16.9636	63.412	16.9636	50.892
										17.0138	64.9833	17.0138	51.1875									17.0138	31.5292					17.0138	87.2667	17.0138	61.854	17.0138	48.675
										17.064	62.5375	17.064	52.1292									17.064	32.9667					17.064	88.1958	17.064	60.329	17.064	45.942
										17.1142	60.425	17.1142	54.4292									17.1142	34.7583					17.1142	88.8417	17.1142	59.138	17.1142	42.225
										17.1644	58.5875	17.1644	58.0667									17.1644	36.325					17.1644	89.1917	17.1644	58.717	17.1644	36.642
										17.2146	57.2333	17.2146	62.7667									17.2146	36.5958					17.2146	89.575	17.2146	58.854	17.2146	31.308
										17.2647	56.3583	17.2647	69.6125									17.2647	35.7333					17.2647	89.6083	17.2647	58.846	17.2647	28.204
										17.3149	55.9417	17.3149	77.2708									17.3149	34.5083					17.3149	89.0583	17.3149	57.829	17.3149	28.229
										17.3651	55.9875	17.3651	83.225									17.3651	33.7167					17.3651	87.6	17.3651	55.617	17.3651	30.233
										17.4153	56.4	17.4153	85.1708									17.4153	33.5125					17.4153	85.9167	17.4153	52.858	17.4153	33.083
										17.4655	57.2458	17.4655	82.3167									17.4655	33.6458					17.4655	84.6917	17.4655	49.917	17.4655	35.467
										17.5157	58.7833	17.5157	77.0292									17.5157	34.175					17.5157	83.9333	17.5157	47.221	17.5157	38.263
										17.5659	60.475	17.5659	73.0542									17.5659	34.6917					17.5659	83.1417	17.5659	44.267	17.5659	40.996
										17.6161	61.3083	17.6161	72.6458									17.6161	34.925					17.6161	82.2208	17.6161	41.479	17.6161	42.688
										17.6662	61.1667	17.6662	73.8542									17.6662	35.2167					17.6662	80.6375	17.6662	39.112	17.6662	42.542
										17.7164	60.7375	17.7164	75.0208									17.7164	35.7333					17.7164	77.9583	17.7164	37.388	17.7164	41.117
										17.7666	60.6125	17.7666	75.4									17.7666	35.9417					17.7666	74.7458	17.7666	36.092	17.7666	39.046
										17.8168	61.0792	17.8168	75.3125									17.8168	36.0625					17.8168	71.6375	17.8168	35.108	17.8168	36.692
										17.867	62.3583	17.867	75.1167									17.867	36.2583					17.867	68.5208	17.867	34.358	17.867	33.688
										17.9172	63.8042	17.9172	74.4708									17.9172	36.3167					17.9172	65.075	17.9172	33.75	17.9172	30.071
										17.9674	64.325	17.9674	73.35									17.9674	35.5292					17.9674	61.8792	17.9674	33.446	17.9674	26.329
										18.0176	62.8	18.0176	71.9042									18.0176	34.4333					18.0176	59.3167	18.0176	33.421	18.0176	22.729
										18.0678	60.1958	18.0678	70.2708									18.0678	34.2167					18.0678	57.2042	18.0678	33.767	18.0678	18.796
										18.1179	58.1667	18.1179	67.8708									18.1179	35.8292					18.1179	55.4	18.1179	34.483	18.1179	15.2
										18.1681	57.7792	18.1681	63.7667									18.1681	39.8917					18.1681	54.0458	18.1681	35.492	18.1681	12.508
										18.2183	58.6917	18.2183	58.3125									18.2183	44.8125
										18.2685	60.6875	18.2685	53.0542									18.2685	48.4917
										18.3187	63.3208	18.3187	48.8167									18.3187	48.9333
										18.3689	66.3333	18.3689	44.7708									18.3689	47.0625
										18.4191	70.3125	18.4191	41.4083									18.4191	44.8625
										18.4693	74.3208	18.4693	39.3167									18.4693	43.65
										18.5194	77.075	18.5194	39.0958									18.5194	43.3708
										18.5696	77.7458	18.5696	40.8208									18.5696	43.5917
										18.6198	77.3375	18.6198	42.9333									18.6198	43.6875
										18.67	76.5625	18.67	43.6708									18.67	42.6333
										18.7202	76.6083	18.7202	42.2208									18.7202	39.9417
										18.7704	76.825	18.7704	39.7583									18.7704	36.475
										18.8206	76.9	18.8206	37.4042									18.8206	33.9333
										18.8708	77.1417	18.8708	35.8458									18.8708	32.5333
										18.921	76.8667	18.921	34.5292									18.921	31.8083
										18.9711	76.1125	18.9711	33.6542									18.9711	31.6208
										19.0213	76.5708	19.0213	33.3708									19.0213	31.4833
										19.0715	79.7375	19.0715	33.6417									19.0715	30.8167
																						19.1217	30.7042
																						19.1719	32.2
																						19.2221	36.6583
																						19.2723	43.0375
																						19.3225	46.5333
																						19.3726	48.6125
																						19.4228	49.2333
																						19.473	49.4667
																						19.5232	50.0875
																						19.5734	51.5542
																						19.6236	53.95
																						19.6738	56.6125
																						19.724	58.6208
																						19.7742	59.2125
																						19.8243	58.9958
[truncated: 66 more columns]

## Sheet: Transporter localisation MRP1
Distance_(µm)	Gray_Value	Distance_(µm)	Gray_Value	Distance_(µm)	Gray_Value	Distance_(µm)	Gray_Value	Distance_(µm)	Gray_Value	Distance_(µm)	Gray_Value	Distance_(µm)	Gray_Value	Distance_(µm)	Gray_Value	Distance_(µm)	Gray_Value	Distance_(µm)	Gray_Value	Distance_(µm)	Gray_Value	Distance_(µm)	Gray_Value	Distance_(µm)	Gray_Value	Distance_(µm)	Gray_Value	Distance_(µm)	Gray_Value	Distance_(µm)	Gray_Value	Distance_(µm)	Gray_Value														MAX	Distance_(µm)	Gray_Value
0	68.8958	0	86.4	0	66.396	0	54.7083	0	39.4083	0	17.975	0	60.671	0	38.9833	0	33.6708	0	39.1042	0	51.8458	0	21.9875	0	45.3708	0	76.225	0	72.083	0	41.621	0	29.025															14.0527	98.7125
0.0502	69.875	0.0502	84.196	0.0502	68.858	0.0502	56.7708	0.0502	44.7125	0.0502	18.9583	0.0502	64.325	0.0502	41.3875	0.0502	35.7542	0.0502	39.3708	0.0502	52.2792	0.05019	23.4167	0.0502	50.0125	0.0502	83.908	0.0502	80.463	0.0502	45.767	0.0502	34.292
0.1004	70.775	0.1004	82.412	0.1004	70.221	0.1004	59.5042	0.1004	49.9	0.1004	20.375	0.1004	68.696	0.1004	43.1375	0.1004	38.2583	0.1004	39.4625	0.1004	52.1792	0.10038	25.5333	0.1004	54.4125	0.1004	90.825	0.1004	89.179	0.1004	50.958	0.1004	40.254														COUNT	Distance_(µm)	Gray_Value
0.1506	71.9125	0.1506	81.863	0.1506	70.95	0.1506	63.0083	0.1506	54.3208	0.1506	22	0.1506	72.787	0.1506	43.6917	0.1506	40.7958	0.1506	39.95	0.1506	51.8375	0.15056	28.3375	0.1506	57.8042	0.1506	97.117	0.1506	98.504	0.1506	57.263	0.1506	46.579															281	281
0.2008	73.4583	0.2008	82.738	0.2008	71.717	0.2008	67.7292	0.2008	58.4	0.2008	23.7708	0.2008	75.829	0.2008	43.3042	0.2008	42.7708	0.2008	40.8458	0.2008	51.7417	0.20075	31.6042	0.2008	59.7833	0.2008	103.688	0.2008	108.371	0.2008	65.242	0.2008	53.862
0.2509	75.2625	0.2509	84.2	0.2509	72.637	0.2509	73.4042	0.2509	62.8208	0.2509	25.7292	0.2509	78.188	0.2509	42.7167	0.2509	44.1542	0.2509	41.9958	0.2509	52.0708	0.25094	35.3708	0.2509	61.1333	0.2509	109.85	0.2509	119.025	0.2509	74.95	0.2509	61.725														Normalized intensity
0.3011	77.7417	0.3011	85.054	0.3011	73.662	0.3011	79.2167	0.3011	67.9625	0.3011	27.8042	0.3011	80.471	0.3011	42.2333	0.3011	45.2208	0.3011	43.275	0.3011	52.9708	0.30113	39.65	0.3011	62.6958	0.3011	115.242	0.3011	130.946	0.3011	85.154	0.3011	68.787														Luminal	Distance_(µm)	Gray_Value
0.3513	80.8958	0.3513	84.667	0.3513	74.738	0.3513	84.3958	0.3513	74.1583	0.3513	30.0167	0.3513	82.975	0.3513	41.7917	0.3513	46.0125	0.3513	44.4083	0.3513	54.0583	0.35132	44.6208	0.3513	65.1875	0.3513	120.075	0.3513	142.942	0.3513	94.179	0.3513	73.596														Row	2	2
0.4015	84.15	0.4015	83.425	0.4015	75.717	0.4015	89.225	0.4015	80.8958	0.4015	32.2833	0.4015	86.121	0.4015	41.3625	0.4015	46.5542	0.4015	45.5625	0.4015	54.8917	0.40151	49.5667	0.4015	68.2708	0.4015	124.371	0.4015	153.671	0.4015	102.071	0.4015	77.646														Row	94.6667	94.6667
0.4517	87.8958	0.4517	82.05	0.4517	76.358	0.4517	93.8542	0.4517	87.6042	0.4517	34.7083	0.4517	89.904	0.4517	41.0625	0.4517	46.8292	0.4517	46.6833	0.4517	55.0125	0.45169	53.7208	0.4517	71.6708	0.4517	128.071	0.4517	163.092	0.4517	109.854	0.4517	80.883														Column	97	98
0.5019	92.45	0.5019	81.004	0.5019	76.867	0.5019	98.15	0.5019	93.9375	0.5019	37.2083	0.5019	93.321	0.5019	40.875	0.5019	47.0167	0.5019	47.7542	0.5019	54.8042	0.50188	57.0042	0.5019	75.075	0.5019	130.567	0.5019	172.371	0.5019	117.45	0.5019	82.896															0.164286	0.531584
0.5521	96.4958	0.5521	80.092	0.5521	77.642	0.5521	102.096	0.5521	100.667	0.5521	39.6042	0.5521	94.979	0.5521	40.7917	0.5521	47.075	0.5521	48.5667	0.5521	54.5208	0.55207	59.8292	0.5521	78.9917	0.5521	132.479	0.5521	180.462	0.5521	124.383	0.5521	82.671
0.6023	98.3958	0.6023	79.442	0.6023	79.121	0.6023	105.804	0.6023	106.675	0.6023	41.1875	0.6023	95.275	0.6023	40.875	0.6023	46.2917	0.6023	49.2458	0.6023	54.4083	0.60226	62.1458	0.6023	83.3792	0.6023	134.467	0.6023	185.871	0.6023	131.625	0.6023	81.062														Middle	Distance_(µm)	Gray_Value
0.6524	98.7125	0.6524	79.733	0.6524	81.375	0.6524	109.062	0.6524	110.675	0.6524	42.0958	0.6524	95.317	0.6524	41.0917	0.6524	44.9125	0.6524	49.9958	0.6524	54.5375	0.65245	63.8208	0.6524	87.1125	0.6524	137.363	0.6524	188.896	0.6524	138.804	0.6524	79.771														Row	95.6667	95.6667
0.7026	98.4292	0.7026	81.725	0.7026	83.967	0.7026	111.496	0.7026	111.529	0.7026	42.7	0.7026	95.537	0.7026	41.1208	0.7026	43.8708	0.7026	50.8417	0.7026	54.6708	0.70263	64.8208	0.7026	88.8708	0.7026	141.442	0.7026	190.8	0.7026	145.587	0.7026	80.329														Row	188.333	188.333
0.7528	97.8625	0.7528	85.517	0.7528	86.683	0.7528	113.242	0.7528	110.321	0.7528	43.15	0.7528	96.037	0.7528	41.1625	0.7528	43.6625	0.7528	51.7833	0.7528	54.925	0.75282	65.5458	0.7528	88.6625	0.7528	145.7	0.7528	192.183	0.7528	151.712	0.7528	81.971														Column	97	98
0.803	96.9208	0.803	90	0.803	89.025	0.803	114.608	0.803	109.058	0.803	43.55	0.803	96.717	0.803	41.6958	0.803	44.2583	0.803	52.8542	0.803	55.175	0.80301	66.075	0.803	87.6	0.803	148.396	0.803	192.446	0.803	157.175	0.803	84.796															0.498214	0.363121
0.8532	95.6958	0.8532	93.779	0.8532	91.392	0.8532	115.388	0.8532	109.546	0.8532	43.6833	0.8532	97.65	0.8532	43.3917	0.8532	45.3667	0.8532	53.9042	0.8532	55.4875	0.8532	66.2042	0.8532	86.3417	0.8532	148.175	0.8532	191.821	0.8532	162.008	0.8532	88.75
0.9034	94.3583	0.9034	96.017	0.9034	93.775	0.9034	114.917	0.9034	111.425	0.9034	43.9333	0.9034	98.817	0.9034	46.4958	0.9034	46.5708	0.9034	54.8125	0.9034	55.8208	0.90339	66.0375	0.9034	84.7	0.9034	145.296	0.9034	190.8	0.9034	165.692	0.9034	93.433
0.9536	92.8708	0.9536	97.475	0.9536	95.917	0.9536	113.008	0.9536	113.787	0.9536	44.5167	0.9536	99.975	0.9536	50.3208	0.9536	47.575	0.9536	55.4833	0.9536	55.9458	0.95358	66.1958	0.9536	82.4792	0.9536	141.867	0.9536	189.413	0.9536	167.821	0.9536	99.717														Abluminal	Distance_(µm)	Gray_Value
1.0038	90.9958	1.0038	98.758	1.0038	98.117	1.0038	110.938	1.0038	115.817	1.0038	45.5	1.0038	101.35	1.0038	53.8625	1.0038	48.7042	1.0038	56.2542	1.0038	55.6667	1.00376	67.625	1.0038	80.0792	1.0038	139.671	1.0038	186.958	1.0038	169.242	1.0038	107.137														Row	189.333	189.333
1.054	88.65	1.054	100.287	1.054	100.492	1.054	109.642	1.054	116.604	1.054	46.7208	1.054	103.117	1.054	56.4958	1.054	50.0667	1.054	57.4667	1.054	55.1542	1.05395	70.3583	1.054	77.8875	1.054	139.229	1.054	184.45	1.054	170.567	1.054	114.729														Row	282	282
1.1041	85.75	1.1041	102.242	1.1041	102.733	1.1041	109.388	1.1041	117.196	1.1041	47.9417	1.1041	104.85	1.1041	59.0375	1.1041	51.7792	1.1041	59.1292	1.1041	54.7	1.10414	73.7167	1.1041	76.0292	1.1041	139.725	1.1041	182.446	1.1041	171.625	1.1041	124.017														Column	97	98
1.1543	81.5375	1.1543	104.042	1.1543	104.1	1.1543	109.763	1.1543	117.679	1.1543	48.9542	1.1543	106.408	1.1543	61.2125	1.1543	53.7792	1.1543	61.125	1.1543	54.4125	1.15433	76.5958	1.1543	74.1708	1.1543	140.325	1.1543	180.738	1.1543	172.408	1.1543	134.092															0.833928	0.549068
1.2045	75.2333	1.2045	104.908	1.2045	105.292	1.2045	110.346	1.2045	118.058	1.2045	49.7333	1.2045	108.262	1.2045	62.4042	1.2045	56.0958	1.2045	63.3333	1.2045	54.35	1.20452	78.5333	1.2045	72.425	1.2045	139.938	1.2045	179.212	1.2045	173.404	1.2045	142.908
1.2547	69.0458	1.2547	103.642	1.2547	106.488	1.2547	110.65	1.2547	117.938	1.2547	50.4958	1.2547	110.608	1.2547	62.3292	1.2547	58.5917	1.2547	65.5875	1.2547	54.2667	1.25471	80.1	1.2547	70.5417	1.2547	139.142	1.2547	178.371	1.2547	174.875	1.2547	147.121
1.3049	64.5375	1.3049	100.442	1.3049	107.579	1.3049	110.483	1.3049	117.746	1.3049	51.1292	1.3049	113.408	1.3049	61.8167	1.3049	61.1458	1.3049	68.2375	1.3049	53.9833	1.30489	81.0542	1.3049	68.4917	1.3049	138.438	1.3049	178.575	1.3049	177.204	1.3049	148.521														Luminal	0.531584	0.710594
1.3551	61.8	1.3551	96.983	1.3551	107.904	1.3551	110.158	1.3551	117.829	1.3551	51.9083	1.3551	116.742	1.3551	61.3167	1.3551	63.9708	1.3551	70.8583	1.3551	52.9208	1.35508	80.9875	1.3551	66.6167	1.3551	138.104	1.3551	179.904	1.3551	180.033	1.3551	149.192														Middle	0.363121	0.377103
1.4053	59.8958	1.4053	94.658	1.4053	107.588	1.4053	109.779	1.4053	118.804	1.4053	53	1.4053	120.221	1.4053	61.0958	1.4053	66.8125	1.4053	72.7	1.4053	51.3958	1.40527	79.8542	1.4053	65.3125	1.4053	138.125	1.4053	182.087	1.4053	182.738	1.4053	149.979														Abluminal	0.549068	0.382763
1.4555	58.0083	1.4555	93.867	1.4555	107.383	1.4555	109.329	1.4555	120.433	1.4555	53.9292	1.4555	123.058	1.4555	60.9917	1.4555	69.2917	1.4555	72.9833	1.4555	50.0083	1.45546	77.9667	1.4555	64.4958	1.4555	138.554	1.4555	184.1	1.4555	184.554	1.4555	151.267
1.5056	55.1542	1.5056	94.1	1.5056	107.517	1.5056	108.996	1.5056	122.404	1.5056	54.2208	1.5056	125.838	1.5056	60.9208	1.5056	71.2458	1.5056	72.1167	1.5056	49.2208	1.50565	75.5333	1.5056	64.2083	1.5056	138.525	1.5056	184.671	1.5056	186.175	1.5056	153.238
1.5558	51.2	1.5558	94.55	1.5558	108.154	1.5558	108.617	1.5558	124.033	1.5558	54	1.5558	128.454	1.5558	60.3625	1.5558	72.7667	1.5558	71.0542	1.5558	49.2167	1.55583	72.2667	1.5558	64.3667	1.5558	136.796	1.5558	184.637	1.5558	187.387	1.5558	154.675
1.606	47.0708	1.606	94.463	1.606	109.154	1.606	108.083	1.606	125.404	1.606	53.3708	1.606	130.038	1.606	58.6875	1.606	74.3125	1.606	70.8375	1.606	49.6917	1.60602	67.85	1.606	65.0625	1.606	133.008	1.606	184.188	1.606	187.729	1.606	154.113
1.6562	43.7333	1.6562	94.1	1.6562	110.358	1.6562	107.083	1.6562	126.767	1.6562	52.475	1.6562	129.5	1.6562	56.0458	1.6562	76	1.6562	71.7125	1.6562	50.3667	1.65621	63.3667	1.6562	66.6958	1.6562	128.446	1.6562	182.646	1.6562	186.408	1.6562	151.279
1.7064	41.6333	1.7064	94.075	1.7064	111.688	1.7064	105.85	1.7064	127.763	1.7064	51.1083	1.7064	128.042	1.7064	54.2208	1.7064	77.8208	1.7064	72.9917	1.7064	51.0333	1.7064	59.75	1.7064	68.6583	1.7064	124.592	1.7064	178.438	1.7064	184.008	1.7064	147.946
1.7566	40.3583	1.7566	94.942	1.7566	113.113	1.7566	104.621	1.7566	127.787	1.7566	49.4542	1.7566	126.588	1.7566	54.8375	1.7566	79.7833	1.7566	73.8208	1.7566	52.025	1.75659	57.1125	1.7566	70.075	1.7566	122.287	1.7566	172.188	1.7566	181.133	1.7566	145.129
1.8068	39.5208	1.8068	97.158	1.8068	114.933	1.8068	103.133	1.8068	126.487	1.8068	47.7667	1.8068	125.367	1.8068	58.725	1.8068	81.9333	1.8068	73.1958	1.8068	52.875	1.80678	55.0333	1.8068	70.3833	1.8068	121.113	1.8068	166.046	1.8068	177.796	1.8068	143.554
1.857	38.6042	1.857	100.333	1.857	116.742	1.857	101.121	1.857	124.729	1.857	46.3208	1.857	123.229	1.857	64.0958	1.857	84.2042	1.857	71.4667	1.857	53.375	1.85696	53.5958	1.857	69.9625	1.857	120.504	1.857	161.529	1.857	173.171	1.857	142.783
1.9072	37.7542	1.9072	104.004	1.9072	118.342	1.9072	99.1458	1.9072	123.471	1.9072	44.9375	1.9072	120.662	1.9072	68.475	1.9072	86.5458	1.9072	69.4625	1.9072	53.1125	1.90715	52.8083	1.9072	69.0333	1.9072	119.95	1.9072	159.017	1.9072	168.325	1.9072	142.517
1.9573	36.9875	1.9573	107.625	1.9573	120.021	1.9573	97.6458	1.9573	123.138	1.9573	43.6	1.9573	118.729	1.9573	69.2792	1.9573	89.4458	1.9573	67.9042	1.9573	52.4333	1.95734	53.1542	1.9573	67.575	1.9573	119.083	1.9573	157.637	1.9573	164.962	1.9573	142.137
2.0075	36.1917	2.0075	111.704	2.0075	121.633	2.0075	96.9333	2.0075	123.625	2.0075	42.4625	2.0075	117.692	2.0075	68.5792	2.0075	93.3542	2.0075	66.8417	2.0075	51.8042	2.00753	53.9458	2.0075	65.1875	2.0075	118.45	2.0075	156.012	2.0075	163.554	2.0075	140.067
2.0577	35.0917	2.0577	116.058	2.0577	122.85	2.0577	96.8375	2.0577	124.05	2.0577	41.5958	2.0577	117.233	2.0577	67.2917	2.0577	99.0458	2.0577	66.0417	2.0577	51.5	2.05772	54.0667	2.0577	62.2792	2.0577	118.242	2.0577	153.083	2.0577	163.621	2.0577	137.592
2.1079	33.7417	2.1079	119.85	2.1079	123.558	2.1079	96.7208	2.1079	123.175	2.1079	41.0875	2.1079	117.471	2.1079	65.925	2.1079	105.879	2.1079	65.6458	2.1079	51.3042	2.1079	52.4333	2.1079	59.275	2.1079	118.533	2.1079	149.279	2.1079	164.342	2.1079	135.283
2.1581	32.5333	2.1581	122.458	2.1581	123.875	2.1581	95.7375	2.1581	121.104	2.1581	40.65	2.1581	118.446	2.1581	64.4	2.1581	111.967	2.1581	65.7708	2.1581	51.2583	2.15809	49.5	2.1581	56.6833	2.1581	119.383	2.1581	145.808	2.1581	164.379	2.1581	133.342
2.2083	31.7042	2.2083	124.292	2.2083	124.008	2.2083	93.8125	2.2083	118.354	2.2083	40.0667	2.2083	119.504	2.2083	62.6083	2.2083	115.312	2.2083	66.5833	2.2083	51.4042	2.20828	46.3667	2.2083	54.0542	2.2083	120.542	2.2083	143.458	2.2083	163.617	2.2083	131.038
2.2585	31.3167	2.2585	125.317	2.2585	123.558	2.2585	91.5083	2.2585	115.583	2.2585	39.1667	2.2585	120.933	2.2585	60.7042	2.2585	117.192	2.2585	67.8167	2.2585	51.7542	2.25847	44.075	2.2585	51.7167	2.2585	121.475	2.2585	142.583	2.2585	162.483	2.2585	128.783
2.3087	31.275	2.3087	124.988	2.3087	122.85	2.3087	89.4625	2.3087	113.108	2.3087	38.1667	2.3087	122.262	2.3087	58.525	2.3087	118.342	2.3087	69.0917	2.3087	52.325	2.30866	42.4	2.3087	49.9208	2.3087	121.542	2.3087	142.587	2.3087	161.079	2.3087	126.575
2.3588	31.3667	2.3588	122.729	2.3588	121.688	2.3588	88.075	2.3588	110.612	2.3588	37.0708	2.3588	122.588	2.3588	55.5417	2.3588	118.904	2.3588	69.8917	2.3588	52.925	2.35885	41.2167	2.3588	48.8708	2.3588	121.204	2.3588	143.004	2.3588	158.896	2.3588	123.096
2.409	31.2708	2.409	119.525	2.409	120.146	2.409	87.0667	2.409	108.054	2.409	35.9625	2.409	122.408	2.409	52.425	2.409	118.317	2.409	70.5333	2.409	53.2875	2.40903	40.475	2.409	48.3792	2.409	121.15	2.409	142.837	2.409	155.104	2.409	118.792
2.4592	31.1	2.4592	116.275	2.4592	118	2.4592	86.2542	2.4592	105.171	2.4592	34.525	2.4592	122.1	2.4592	49.875	2.4592	116.55	2.4592	71.4625	2.4592	53.2458	2.45922	40.3083	2.4592	48.1833	2.4592	121.85	2.4592	142.312	2.4592	151.004	2.4592	115.171
2.5094	31.0042	2.5094	113.092	2.5094	115.188	2.5094	85.2375	2.5094	101.588	2.5094	33.1333	2.5094	121.554	2.5094	47.8167	2.5094	114.517	2.5094	72.975	2.5094	53.0708	2.50941	40.5792	2.5094	47.7125	2.5094	124.137	2.5094	141.8	2.5094	147.804	2.5094	113.383
2.5596	30.975	2.5596	109.921	2.5596	112.133	2.5596	83.9292	2.5596	97.3875	2.5596	31.9667	2.5596	120.429	2.5596	45.7083	2.5596	112.679	2.5596	75.5542	2.5596	52.9542	2.5596	41.3958	2.5596	47.3042	2.5596	127.037	2.5596	141.329	2.5596	145.812	2.5596	113.912
2.6098	30.9958	2.6098	106.988	2.6098	107.979	2.6098	82.5167	2.6098	93.2292	2.6098	31.1625	2.6098	118.854	2.6098	44.15	2.6098	110.054	2.6098	78.8583	2.6098	52.9083	2.60979	42.5875	2.6098	46.8792	2.6098	129.012	2.6098	140.233	2.6098	144.35	2.6098	115.825
2.66	31.1833	2.66	104.608	2.66	102.333	2.66	81.3458	2.66	89.3	2.66	30.7333	2.66	116.721	2.66	43.4	2.66	107.046	2.66	81.8042	2.66	53.0375	2.65997	44.3125	2.66	46.3875	2.66	127.979	2.66	138.508	2.66	143.258	2.66	117.371
2.7102	31.3167	2.7102	102.713	2.7102	97.242	2.7102	80.7375	2.7102	85.2083	2.7102	30.3833	2.7102	113.979	2.7102	43.5875	2.7102	104.2	2.7102	83.3375	2.7102	53.225	2.71016	46.5167	2.7102	45.4542	2.7102	124.271	2.7102	136.325	2.7102	141.667	2.7102	116.783
2.7604	31.4042	2.7604	101.213	2.7604	94.613	2.7604	80.5583	2.7604	81.2208	2.7604	29.9917	2.7604	109.45	2.7604	44.4333	2.7604	101.496	2.7604	83.6833	2.7604	53.35	2.76035	49.225	2.7604	44.1292	2.7604	119.838	2.7604	133.433	2.7604	139.629	2.7604	115.325
2.8105	31.1208	2.8105	99.621	2.8105	95.108	2.8105	80.775	2.8105	77.95	2.8105	29.3083	2.8105	103.954	2.8105	45.2708	2.8105	98.6417	2.8105	83.7583	2.8105	53.3958	2.81054	52.3417	2.8105	42.9875	2.8105	115.762	2.8105	129.304	2.8105	137.454	2.8105	113.821
2.8607	30.7792	2.8607	97.021	2.8607	97.7	2.8607	81.075	2.8607	75.3542	2.8607	28.6583	2.8607	98.929	2.8607	45.5708	2.8607	95.9583	2.8607	84.6792	2.8607	53.5083	2.86073	56.0208	2.8607	42.5708	2.8607	112.383	2.8607	124.5	2.8607	135.404	2.8607	113
2.9109	30.8667	2.9109	92.254	2.9109	101.062	2.9109	81.4583	2.9109	73.3125	2.9109	28.0625	2.9109	95.071	2.9109	45.4917	2.9109	93.6042	2.9109	87.0583	2.9109	53.5333	2.91092	60.1458	2.9109	43.3	2.9109	109.183	2.9109	119.958	2.9109	133.163	2.9109	113.329
2.9611	31.7208	2.9611	86.692	2.9611	103.938	2.9611	82.125	2.9611	71.8917	2.9611	27.7292	2.9611	91.725	2.9611	45.4042	2.9611	91.5208	2.9611	90.4417	2.9611	53.4167	2.9611	64.2458	2.9611	44.6	2.9611	105.838	2.9611	116.154	2.9611	130.9	2.9611	114.275
3.0113	33.4792	3.0113	81.838	3.0113	107.029	3.0113	82.6542	3.0113	70.8708	3.0113	27.7583	3.0113	88.675	3.0113	45.4	3.0113	89.85	3.0113	93.8667	3.0113	53.0167	3.01129	68.2458	3.0113	45.6167	3.0113	102.033	3.0113	112.704	3.0113	128.788	3.0113	114.95
3.0615	35.4917	3.0615	78.608	3.0615	110.292	3.0615	82.7208	3.0615	70.5083	3.0615	27.8875	3.0615	85.467	3.0615	45.2667	3.0615	88.425	3.0615	96.2125	3.0615	52.5417	3.06148	72.7167	3.0615	45.4292	3.0615	97.6	3.0615	109.65	3.0615	126.679	3.0615	114.296
3.1117	36.8083	3.1117	76.433	3.1117	113.492	3.1117	82.2417	3.1117	70.6375	3.1117	27.8333	3.1117	81.492	3.1117	45.125	3.1117	86.9458	3.1117	97.8083	3.1117	52.1875	3.11167	76.475	3.1117	44.2417	3.1117	93.012	3.1117	106.983	3.1117	125.058	3.1117	112.35
3.1619	36.9792	3.1619	75.008	3.1619	116.2	3.1619	81.5083	3.1619	70.5875	3.1619	27.3583	3.1619	77.204	3.1619	45.175	3.1619	85.6958	3.1619	98.9917	3.1619	51.7125	3.16186	78.2208	3.1619	42.8083	3.1619	88.537	3.1619	105.042	3.1619	123.654	3.1619	109.917
3.212	36.5125	3.212	74.296	3.212	119.287	3.212	80.4458	3.212	69.6625	3.212	26.6167	3.212	73.404	3.212	45.5542	3.212	84.825	3.212	99.35	3.212	51.3833	3.21205	77.2042	3.212	41.6958	3.212	84.092	3.212	103.533	3.212	122.042	3.212	107.646
3.2622	35.9667	3.2622	74.787	3.2622	122.642	3.2622	79.1792	3.2622	67.8042	3.2622	25.9333	3.2622	70.854	3.2622	46.2833	3.2622	84.1958	3.2622	98.5333	3.2622	51	3.26223	74.65	3.2622	41.325	3.2622	79.583	3.2622	102.154	3.2622	119.05	3.2622	105.129
3.3124	35.875	3.3124	76.158	3.3124	125.9	3.3124	77.6167	3.3124	65.8708	3.3124	25.275	3.3124	69.658	3.3124	47.2333	3.3124	83.4125	3.3124	96.4917	3.3124	50.775	3.31242	71.7917	3.3124	41.175	3.3124	75.292	3.3124	100.579	3.3124	114.908	3.3124	102.483
3.3626	36.3667	3.3626	77.233	3.3626	129.342	3.3626	75.7917	3.3626	64.6625	3.3626	24.775	3.3626	69.304	3.3626	48.2	3.3626	82.6333	3.3626	94.1458	3.3626	50.7667	3.36261	69.2625	3.3626	41.0833	3.3626	71.267	3.3626	98.592	3.3626	110.675	3.3626	100.008
3.4128	36.9375	3.4128	76.704	3.4128	133.137	3.4128	73.5875	3.4128	64.8792	3.4128	24.4042	3.4128	69.154	3.4128	49.0792	3.4128	82.1	3.4128	92.4708	3.4128	50.8375	3.4128	66.5125	3.4128	40.4375	3.4128	67.246	3.4128	96.5	3.4128	106.975	3.4128	97.512
3.463	37.1292	3.463	74.575	3.463	136.85	3.463	70.5667	3.463	66.025	3.463	24.1917	3.463	68.787	3.463	50.0542	3.463	81.6333	3.463	91.2917	3.463	50.7792	3.46299	63.6042	3.463	39.1583	3.463	63.542	3.463	94.667	3.463	104.083	3.463	94.504
3.5132	36.4833	3.5132	71.85	3.5132	140	3.5132	67.0708	3.5132	67.1417	3.5132	24.0708	3.5132	68.633	3.5132	50.9292	3.5132	80.9083	3.5132	90.3583	3.5132	50.0875	3.51317	60.5917	3.5132	37.7	3.5132	60.771	3.5132	93.304	3.5132	101.787	3.5132	91.446
3.5634	35.1708	3.5634	69.483	3.5634	143.229	3.5634	64.0125	3.5634	67.0917	3.5634	24.2042	3.5634	68.396	3.5634	51.5958	3.5634	80.3333	3.5634	89.1417	3.5634	48.6125	3.56336	57.4792	3.5634	36.4458	3.5634	59.4	3.5634	92.4	3.5634	99.842	3.5634	88.958
3.6136	33.8083	3.6136	67.746	3.6136	145.996	3.6136	62.225	3.6136	65.7042	3.6136	24.4833	3.6136	67.554	3.6136	51.6583	3.6136	80.2208	3.6136	86.9667	3.6136	47.1708	3.61355	54.0667	3.6136	35.5833	3.6136	59.529	3.6136	91.35	3.6136	97.625	3.6136	87.442
3.6637	33.1917	3.6637	66.1	3.6637	147.458	3.6637	61.8	3.6637	63.8042	3.6637	24.725	3.6637	65.471	3.6637	51.5167	3.6637	80.95	3.6637	83.5917	3.6637	46.6667	3.66374	50.8333	3.6637	35.025	3.6637	60.417	3.6637	89.425	3.6637	94.046	3.6637	86.7
3.7139	33.2417	3.7139	65.092	3.7139	146.887	3.7139	61.9	3.7139	62.3542	3.7139	24.8542	3.7139	62.862	3.7139	51.4792	3.7139	82.9875	3.7139	79.9042	3.7139	47.7333	3.71393	47.5708	3.7139	34.6542	3.7139	61.167	3.7139	86.175	3.7139	90.075	3.7139	86.504
3.7641	33.7458	3.7641	65.2	3.7641	145.275	3.7641	61.6583	3.7641	62.175	3.7641	24.975	3.7641	60.592	3.7641	51.6542	3.7641	85.1917	3.7641	76.7083	3.7641	50.0125	3.76412	44.0542	3.7641	34.3958	3.7641	61.625	3.7641	82.312	3.7641	86.412	3.7641	86.121
3.8143	34.6333	3.8143	66.817	3.8143	143.2	3.8143	60.45	3.8143	62.975	3.8143	25.2167	3.8143	59.379	3.8143	52.2625	3.8143	86.3875	3.8143	74.1625	3.8143	52.4458	3.8143	40.6292	3.8143	34.3958	3.8143	62.112	3.8143	78.613	3.8143	83.3	3.8143	85.408
3.8645	35.7917	3.8645	69.396	3.8645	141.104	3.8645	58.6958	3.8645	63.8458	3.8645	25.5375	3.8645	58.967	3.8645	52.9042	3.8645	85.6875	3.8645	72.0042	3.8645	53.7917	3.86449	37.7667	3.8645	34.55	3.8645	62.504	3.8645	75.692	3.8645	80.512	3.8645	84.6
3.9147	37.35	3.9147	71.646	3.9147	138.788	3.9147	56.9208	3.9147	63.9708	3.9147	25.9542	3.9147	58.987	3.9147	52.7458	3.9147	84.1167	3.9147	70.275	3.9147	53.9292	3.91468	35.925	3.9147	34.6458	3.9147	62.412	3.9147	73.296	3.9147	78.137	3.9147	83.95
3.9649	39.3042	3.9649	72.446	3.9649	136.371	3.9649	55.4875	3.9649	62.6667	3.9649	26.325	3.9649	58.942	3.9649	51.4208	3.9649	82.5583	3.9649	69.1875	3.9649	53.5667	3.96487	34.7792	3.9649	34.2625	3.9649	61.775	3.9649	71.333	3.9649	76.229	3.9649	83.796
4.0151	41.2917	4.0151	71.825	4.0151	133.533	4.0151	54.3208	4.0151	60.6625	4.0151	26.5333	4.0151	58.642	4.0151	49.3	4.0151	81.6167	4.0151	69.3292	4.0151	53.2792	4.01506	34.1958	4.0151	33.4542	4.0151	61.025	4.0151	69.679	4.0151	75.279	4.0151	84.15
4.0652	43.3792	4.0652	70.779	4.0652	129.542	4.0652	53.3958	4.0652	58.9917	4.0652	26.2792	4.0652	58.425	4.0652	46.9292	4.0652	81.5167	4.0652	69.95	4.0652	53.5167	4.06524	33.8875	4.0652	32.4792	4.0652	60.638	4.0652	67.896	4.0652	74.938	4.0652	84.733
4.1154	45.6208	4.1154	69.808	4.1154	124.733	4.1154	52.6833	4.1154	58.3958	4.1154	25.7208	4.1154	58.042	4.1154	44.6125	4.1154	82.0167	4.1154	69.7875	4.1154	54.075	4.11543	33.9667	4.1154	31.675	4.1154	60.621	4.1154	66.054	4.1154	74.383	4.1154	85.175
4.1656	47.7167	4.1656	68.867	4.1656	119.925	4.1656	52.3833	4.1656	58.6792	4.1656	25.075	4.1656	57.171	4.1656	41.9792	4.1656	82.4833	4.1656	67.475	4.1656	54.6208	4.16562	34.4458	4.1656	31.0667	4.1656	60.821	4.1656	64.583	4.1656	72.492	4.1656	85.042
4.2158	49.1167	4.2158	67.863	4.2158	115.588	4.2158	52.4917	4.2158	59.4917	4.2158	24.7042	4.2158	55.779	4.2158	39.3583	4.2158	82.1833	4.2158	63.3875	4.2158	54.6125	4.21581	35.0625	4.2158	30.4417	4.2158	61.017	4.2158	63.8	4.2158	68.958	4.2158	84.642
4.266	49.8958	4.266	67.5	4.266	110.446	4.266	52.7333	4.266	60.1625	4.266	24.2792	4.266	54.067	4.266	37.4875	4.266	81.475	4.266	59.2625	4.266	53.8667	4.266	35.5125	4.266	30.05	4.266	60.725	4.266	63.821	4.266	65.008	4.266	84.117
4.3162	50.4208	4.3162	68.558	4.3162	105.2	4.3162	52.8833	4.3162	60.3667	4.3162	23.975	4.3162	52.287	4.3162	36.7	4.3162	80.8583	4.3162	56.825	4.3162	52.7583	4.31619	35.8792	4.3162	29.8125	4.3162	59.737	4.3162	64.417	4.3162	61.867	4.3162	83.679
4.3664	50.8	4.3664	71.488	4.3664	100.833	4.3664	52.7542	4.3664	60.3917	4.3664	23.9208	4.3664	50.546	4.3664	36.8042	4.3664	80.5458	4.3664	56.8542	4.3664	51.3208	4.36637	36.2792	4.3664	29.9083	4.3664	58.433	4.3664	64.996	4.3664	60.279	4.3664	83.254
4.4166	51.1917	4.4166	75.1	4.4166	97.592	4.4166	52.4792	4.4166	60.3708	4.4166	24.175	4.4166	48.65	4.4166	37.3625	4.4166	79.85	4.4166	58.2042	4.4166	49.6708	4.41656	36.9667	4.4166	30.25	4.4166	57.158	4.4166	65.012	4.4166	59.65	4.4166	82.8
4.4668	51.525	4.4668	77.567	4.4668	95.442	4.4668	52.2208	4.4668	60.4667	4.4668	24.7958	4.4668	46.875	4.4668	37.6833	4.4668	79.0125	4.4668	59.3042	4.4668	47.5833	4.46675	37.8417	4.4668	30.4708	4.4668	56.133	4.4668	64.75	4.4668	59.567	4.4668	82.55
4.5169	51.8583	4.5169	77.379	4.5169	93.625	4.5169	52.2	4.5169	60.6708	4.5169	25.5333	4.5169	45.354	4.5169	37.7708	4.5169	78.25	4.5169	58.4958	4.5169	45.35	4.51694	38.9667	4.5169	30.375	4.5169	55.046	4.5169	64.429	4.5169	59.592	4.5169	82.588
4.5671	52.2958	4.5671	75.733	4.5671	91.321	4.5671	52.3125	4.5671	61.0083	4.5671	25.7417	4.5671	44.183	4.5671	37.8333	4.5671	77.3708	4.5671	55.9958	4.5671	43.5042	4.56713	40.1375	4.5671	30.1042	4.5671	54.125	4.5671	63.95	4.5671	59.783	4.5671	82.933
4.6173	53.2208	4.6173	73.429	4.6173	88.162	4.6173	52.5625	4.6173	60.9083	4.6173	25.1	4.6173	43.312	4.6173	38.0458	4.6173	76.775	4.6173	53.0583	4.6173	42.2167	4.61731	40.8667	4.6173	29.7875	4.6173	53.546	4.6173	63.513	4.6173	60.225	4.6173	83.338
4.6675	54.2292	4.6675	71.021	4.6675	84.858	4.6675	52.8083	4.6675	59.9958	4.6675	23.975	4.6675	42.388	4.6675	38.475	4.6675	76.2708	4.6675	50.8625	4.6675	41.3417	4.6675	40.9708	4.6675	29.3583	4.6675	53.525	4.6675	62.95	4.6675	60.679	4.6675	83.267
4.7177	54.8167	4.7177	67.875	4.7177	81.817	4.7177	52.8	4.7177	58.475	4.7177	22.9292	4.7177	41.287	4.7177	39.0917	4.7177	75.3458	4.7177	50.0333	4.7177	40.6625	4.71769	40.875	4.7177	28.7125	4.7177	53.925	4.7177	62.071	4.7177	60.85	4.7177	82.367
4.7679	54.0625	4.7679	64.387	4.7679	79.246	4.7679	52.8542	4.7679	56.6708	4.7679	22.5625	4.7679	39.983	4.7679	39.8583	4.7679	73.2208	4.7679	50.1125	4.7679	39.9917	4.76788	40.9917	4.7679	27.8042	4.7679	54.379	4.7679	60.467	4.7679	60.729	4.7679	81
4.8181	51.3833	4.8181	61.287	4.8181	76.725	4.8181	52.7375	4.8181	55.2375	4.8181	22.925	4.8181	38.658	4.8181	40.7958	4.8181	70.4917	4.8181	50.475	4.8181	39.125	4.81807	41.325	4.8181	27.2542	4.8181	54.333	4.8181	57.925	4.8181	60.65	4.8181	79.4
4.8683	48.2208	4.8683	59.358	4.8683	74.433	4.8683	52.25	4.8683	54.1792	4.8683	23.6042	4.8683	37.263	4.8683	41.85	4.8683	67.8542	4.8683	50.4542	4.8683	38.4417	4.86826	41.4792	4.8683	27.2167	4.8683	53.763	4.8683	55.133	4.8683	60.758	4.8683	77.758
4.9184	45.7042	4.9184	58.496	4.9184	72.65	4.9184	51.0708	4.9184	53.35	4.9184	24.1667	4.9184	35.621	4.9184	43.1125	4.9184	65.9458	4.9184	49.9417	4.9184	37.8208	4.91844	42.2208	4.9184	27.8083	4.9184	53.017	4.9184	52.896	4.9184	61.108	4.9184	75.471
4.9686	44.5292	4.9686	58.075	4.9686	71.392	4.9686	49.5542	4.9686	52.5417	4.9686	24.3333	4.9686	33.75	4.9686	44.4542	4.9686	64.3625	4.9686	49.4292	4.9686	37.5042	4.96863	44.4792	4.9686	28.725	4.9686	52.454	4.9686	51.312	4.9686	61.717	4.9686	73.046
5.0188	44.0458	5.0188	57.575	5.0188	70.637	5.0188	48.2625	5.0188	51.8292	5.0188	24.3167	5.0188	32.108	5.0188	45.7125	5.0188	63.2458	5.0188	49.1333	5.0188	37.4292	5.01882	49.2417	5.0188	29.4125	5.0188	52.221	5.0188	50.183	5.0188	62.242	5.0188	71.146
5.069	43.775	5.069	56.688	5.069	69.992	5.069	47.3958	5.069	51.0708	5.069	24.2333	5.069	31.175	5.069	46.975	5.069	62.2917	5.069	49.3167	5.069	37.4917	5.06901	55.7042	5.069	29.6833	5.069	52.154	5.069	49.796	5.069	62.433	5.069	70.058
5.1192	43.2208	5.1192	55.517	5.1192	68.892	5.1192	47.1167	5.1192	50.3917	5.1192	24.2333	5.1192	30.975	5.1192	48.1583	5.1192	61.35	5.1192	49.975	5.1192	37.4458	5.1192	62.1167	5.1192	29.6292	5.1192	52.358	5.1192	50.267	5.1192	61.933	5.1192	69.479
5.1694	42.0875	5.1694	54.592	5.1694	66.675	5.1694	46.8875	5.1694	50.0375	5.1694	24.3125	5.1694	31.233	5.1694	49.1542	5.1694	60.9583	5.1694	50.7125	5.1694	37.2083	5.16938	66.1708	5.1694	29.5333	5.1694	53.075	5.1694	52.267	5.1694	61.467	5.1694	69.158
5.2196	40.9458	5.2196	53.979	5.2196	64.183	5.2196	46.35	5.2196	50.2	5.2196	24.425	5.2196	31.683	5.2196	49.4833	5.2196	60.8542	5.2196	51.1167	5.2196	36.9	5.21957	68.7625	5.2196	29.325	5.2196	54.617	5.2196	55.008	5.2196	61.588	5.2196	68.358
5.2698	40.0542	5.2698	53.942	5.2698	62.725	5.2698	44.8375	5.2698	50.9875	5.2698	24.7042	5.2698	32.042	5.2698	49.1833	5.2698	60.5292	5.2698	50.8292	5.2698	36.5833	5.26976	70.9583	5.2698	28.5458	5.2698	56.7	5.2698	57.308	5.2698	63.096	5.2698	67.158
5.3199	39.5375	5.3199	54.183	5.3199	63.621	5.3199	42.825	5.3199	51.6792	5.3199	25.1292	5.3199	32.604	5.3199	48.9625	5.3199	59.7333	5.3199	50.2667	5.3199	36.3167	5.31995	73.2625	5.3199	27.7333	5.3199	58.404	5.3199	58.096	5.3199	65.642	5.3199	65.854
5.3701	39.4042	5.3701	54.017	5.3701	66.808	5.3701	41.0083	5.3701	51.6292	5.3701	25.7292	5.3701	33.196	5.3701	49.2708	5.3701	58.6958	5.3701	49.7375	5.3701	35.8958	5.37014	75.9333	5.3701	27.35	5.3701	58.804	5.3701	57.713	5.3701	68.608	5.3701	64.537
5.4203	39.5208	5.4203	53.142	5.4203	70.804	5.4203	40.1	5.4203	50.5458	5.4203	26.4292	5.4203	33.696	5.4203	50.4583	5.4203	58.0042	5.4203	49.5042	5.4203	35.575	5.42033	79.1667	5.4203	27.7833	5.4203	58.171	5.4203	57.071	5.4203	71.167	5.4203	63.258
5.4705	39.6333	5.4705	51.633	5.4705	73.767	5.4705	39.9125	5.4705	49.0625	5.4705	26.9417	5.4705	33.917	5.4705	52.1458	5.4705	57.9	5.4705	49.4708	5.4705	35.5125	5.47051	82.4083	5.4705	28.9833	5.4705	56.879	5.4705	56.704	5.4705	73.471	5.4705	61.688
5.5207	39.7583	5.5207	50	5.5207	74.696	5.5207	40.2042	5.5207	47.6917	5.5207	27.1792	5.5207	34.104	5.5207	53.5375	5.5207	57.9083	5.5207	49.5583	5.5207	35.9042	5.5207	85.05	5.5207	30.6375	5.5207	55.596	5.5207	56.933	5.5207	75.671	5.5207	60.296
5.5709	39.8792	5.5709	48.342	5.5709	74.604	5.5709	40.5625	5.5709	47.1375	5.5709	27.2875	5.5709	34.388	5.5709	53.5958	5.5709	58.375	5.5709	49.6417	5.5709	36.7292	5.57089	86.8958	5.5709	32.3542	5.5709	54.183	5.5709	57.321	5.5709	77.117	5.5709	59.483
5.6211	40.3042	5.6211	46.567	5.6211	74.258	5.6211	40.8	5.6211	47.025	5.6211	27.1875	5.6211	34.883	5.6211	52.6083	5.6211	59.7458	5.6211	49.6583	5.6211	37.5	5.62108	88.3625	5.6211	34.3625	5.6211	52.562	5.6211	57.638	5.6211	77.208	5.6211	59.575
5.6713	41.1917	5.6713	44.7	5.6713	74.175	5.6713	41.0417	5.6713	47.175	5.6713	26.7917	5.6713	35.662	5.6713	51.5792	5.6713	62.6125	5.6713	49.6708	5.6713	37.85	5.67127	89.9458	5.6713	36.6792	5.6713	50.987	5.6713	57.162	5.6713	75.8	5.6713	60.325
5.7215	42.75	5.7215	43.042	5.7215	74.521	5.7215	41.3208	5.7215	47.3375	5.7215	25.8083	5.7215	36.558	5.7215	51.1708	5.7215	66.6	5.7215	49.6458	5.7215	37.4417	5.72146	91.7625	5.7215	38.9833	5.7215	49.542	5.7215	55.721	5.7215	73.758	5.7215	60.975
5.7716	44.5042	5.7716	41.713	5.7716	74.854	5.7716	41.6708	5.7716	47.225	5.7716	24.7417	5.7716	37.188	5.7716	52.1208	5.7716	70.6792	5.7716	49.3417	5.7716	36.7458	5.77164	93.9708	5.7716	40.8167	5.7716	48.083	5.7716	54.225	5.7716	71.692	5.7716	60.879
5.8218	45.6792	5.8218	40.596	5.8218	74.925	5.8218	42.0542	5.8218	46.9792	5.8218	23.975	5.8218	37.192	5.8218	54.0583	5.8218	73.3	5.8218	48.4958	5.8218	36.1167	5.82183	96.2583	5.8218	42.3458	5.8218	46.812	5.8218	53.517	5.8218	69.675	5.8218	59.713
5.872	45.4125	5.872	39.737	5.872	74.475	5.872	42.55	5.872	47.1208	5.872	23.9708	5.872	36.896	5.872	56.0083	5.872	75.2375	5.872	47.4583	5.872	35.8542	5.87202	97.9667	5.872	43.7375	5.872	45.771	5.872	54.354	5.872	67.454	5.872	58.233
5.9222	44.5708	5.9222	39.104	5.9222	73.412	5.9222	42.9333	5.9222	47.7792	5.9222	24.4833	5.9222	36.483	5.9222	56.7375	5.9222	77.0333	5.9222	46.7458	5.9222	35.8083	5.92221	98.3917	5.9222	44.8	5.9222	45.079	5.9222	56.408	5.9222	65.446	5.9222	57.142
5.9724	43.6375	5.9724	38.642	5.9724	71.808	5.9724	42.9875	5.9724	49.2708	5.9724	25.1292	5.9724	36.312	5.9724	55.6708	5.9724	78.3917	5.9724	46.5833	5.9724	35.9208	5.9724	98.075	5.9724	45.1542	5.9724	44.75	5.9724	58.546	5.9724	63.95	5.9724	57.008
6.0226	43.1792	6.0226	38.408	6.0226	69.504	6.0226	42.7583	6.0226	50.975	6.0226	25.4667	6.0226	36.037	6.0226	53.775	6.0226	78.8708	6.0226	46.8667	6.0226	36.1583	6.02258	97.5875	6.0226	45.1417	6.0226	44.742	6.0226	59.883	6.0226	62.925	6.0226	57.642
6.0728	43.3417	6.0728	38.171	6.0728	65.904	6.0728	42.3792	6.0728	52.2875	6.0728	25.1833	6.0728	35.833	6.0728	51.825	6.0728	78.775	6.0728	47.4083	6.0728	36.3917	6.07277	97.3458	6.0728	44.9167	6.0728	44.654	6.0728	59.929	6.0728	62.217	6.0728	58.6
6.123	43.6708	6.123	37.579	6.123	61.646	6.123	42.1417	6.123	52.3542	6.123	24.6875	6.123	36.2	6.123	50.0167	6.123	78.3083	6.123	48.0125	6.123	36.7792	6.12296	97.25	6.123	44.5458	6.123	44.517	6.123	59.492	6.123	61.429	6.123	59.321
6.1731	43.8125	6.1731	36.567	6.1731	57.683	6.1731	41.8792	6.1731	51.55	6.1731	24.4125	6.1731	37.537	6.1731	48.0875	6.1731	77.5917	6.1731	48.8	6.1731	37.1167	6.17315	96.9583	6.1731	43.3708	6.1731	44.458	6.1731	59.375	6.1731	60.054	6.1731	59.725
6.2233	43.4625	6.2233	35.392	6.2233	54.737	6.2233	41.6625	6.2233	50.5875	6.2233	24.825	6.2233	40.096	6.2233	46.2375	6.2233	76.35	6.2233	49.8333	6.2233	37.0833	6.22334	95.9667	6.2233	41.7417	6.2233	44.162	6.2233	59.996	6.2233	58.525	6.2233	60.062
6.2735	42.6875	6.2735	34.475	6.2735	52.571	6.2735	41.5083	6.2735	50.1333	6.2735	25.8958	6.2735	42.854	6.2735	44.3833	6.2735	74.8	6.2735	50.6625	6.2735	36.55	6.27353	93.2958	6.2735	39.8417	6.2735	43.117	6.2735	61.283	6.2735	56.992	6.2735	60.546
6.3237	41.8625	6.3237	34.008	6.3237	50.912	6.3237	41.4333	6.3237	50.3417	6.3237	27.225	6.3237	44.708	6.3237	42.2792	6.3237	73.0542	6.3237	50.75	6.3237	35.8792	6.32371	88.825	6.3237	37.55	6.3237	41.183	6.3237	62.746	6.3237	55.537	6.3237	61.629
6.3739	41.3125	6.3739	33.754	6.3739	49.475	6.3739	41.6625	6.3739	50.8208	6.3739	28.1333	6.3739	45.275	6.3739	40.0667	6.3739	71.0917	6.3739	49.7583	6.3739	35.4458	6.3739	83.8708	6.3739	34.4583	6.3739	39.008	6.3739	63.871	6.3739	53.917	6.3739	63.487
6.4241	41.1958	6.4241	33.725	6.4241	48.1	6.4241	41.9458	6.4241	51.3167	6.4241	28.2042	6.4241	45.083	6.4241	38.4667	6.4241	68.7708	6.4241	48.5625	6.4241	35.4292	6.42409	79.2958	6.4241	31.5042	6.4241	37.325	6.4241	64.529	6.4241	52.354	6.4241	65.425
6.4743	41.2958	6.4743	33.888	6.4743	46.933	6.4743	42.1083	6.4743	51.3958	6.4743	27.725	6.4743	44.383	6.4743	38.0333	6.4743	66.2708	6.4743	47.6042	6.4743	35.7083	6.47428	74.6417	6.4743	29.4458	6.4743	36.55	6.4743	64.996	6.4743	50.892	6.4743	66.15
6.5245	41.4167	6.5245	34.025	6.5245	45.987	6.5245	41.8875	6.5245	51.0958	6.5245	27.3333	6.5245	43.237	6.5245	38.7333	6.5245	63.9333	6.5245	47.2667	6.5245	36.1625	6.52447	70.0625	6.5245	28.6292	6.5245	36.408	6.5245	64.975	6.5245	49.638	6.5245	64.583
6.5747	41.1917	6.5747	34.192	6.5747	44.779	6.5747	41.2667	6.5747	50.8458	6.5747	27.5458	6.5747	41.054	6.5747	40.0792	6.5747	61.4958	6.5747	47.3458	6.5747	36.5375	6.57466	66.1833	6.5747	28.7208	6.5747	36.321	6.5747	63.975	6.5747	48.517	6.5747	61.367
6.6248	40.0917	6.6248	34.921	6.6248	43.233	6.6248	40.7	6.6248	51.0125	6.6248	28.4	6.6248	38.529	6.6248	41.5208	6.6248	58.7667	6.6248	47.4875	6.6248	36.8208	6.62484	63.6542	6.6248	29.2	6.6248	35.662	6.6248	61.817	6.6248	47.6	6.6248	58.104
6.675	38.8167	6.675	36.537	6.675	41.829	6.675	40.475	6.675	52	6.675	29.5833	6.675	36.442	6.675	42.7917	6.675	56.475	6.675	47.3125	6.675	37.125	6.67503	62.3958	6.675	29.6667	6.675	34.025	6.675	59.1	6.675	46.742	6.675	56.233
6.7252	37.4667	6.7252	39.138	6.7252	40.929	6.7252	40.7583	6.7252	53.7	6.7252	30.6125	6.7252	35.233	6.7252	44.2042	6.7252	55.0417	6.7252	46.5917	6.7252	37.3875	6.72522	61.8833	6.7252	30.1958	6.7252	32.129	6.7252	56.463	6.7252	45.904	6.7252	55.704
6.7754	35.9208	6.7754	42.467	6.7754	41.058	6.7754	41.3917	6.7754	55.1208	6.7754	31.3542	6.7754	34.575	6.7754	45.6833	6.7754	54.1917	6.7754	45.6792	6.7754	37.5458	6.77541	61.5208	6.7754	30.9125	6.7754	30.883	6.7754	54.271	6.7754	45.146	6.7754	55.829
6.8256	34.1917	6.8256	45.796	6.8256	42.312	6.8256	42	6.8256	55.3292	6.8256	31.9125	6.8256	34.142	6.8256	47.1833	6.8256	54.025	6.8256	44.9333	6.8256	37.7125	6.8256	61.0958	6.8256	31.6417	6.8256	30.992	6.8256	52.1	6.8256	44.583	6.8256	56.283
6.8758	32.55	6.8758	49.158	6.8758	43.758	6.8758	42.1875	6.8758	53.8458	6.8758	32.4417	6.8758	33.742	6.8758	48.4917	6.8758	54.6208	6.8758	44.5083	6.8758	37.7958	6.87578	60.8458	6.8758	32.2833	6.8758	32.25	6.8758	50.071	6.8758	44.487	6.8758	56.475
6.926	31.2875	6.926	52.846	6.926	44.617	6.926	41.8417	6.926	51.9292	6.926	33.225	6.926	33.275	6.926	50.0167	6.926	56.3125	6.926	44.3417	6.926	37.6833	6.92597	60.8375	6.926	32.95	6.926	34.121	6.926	47.954	6.926	44.688	6.926	56.621
6.9762	30.3833	6.9762	56.221	6.9762	44.537	6.9762	41.4958	6.9762	50.6083	6.9762	34.1542	6.9762	32.929	6.9762	51.6792	6.9762	59.1375	6.9762	44.3208	6.9762	37.2	6.97616	60.8833	6.9762	33.6083	6.9762	35.95	6.9762	45.175	6.9762	45.237	6.9762	57.142
7.0263	29.7958	7.0263	58.412	7.0263	44.004	7.0263	41.3	7.0263	50.7625	7.0263	35.3167	7.0263	32.425	7.0263	53.3125	7.0263	62.6417	7.0263	44.425	7.0263	36.3292	7.02635	61.2458	7.0263	33.9375	7.0263	37.688	7.0263	42.375	7.0263	46.033	7.0263	58.354
7.0765	29.2708	7.0765	59.263	7.0765	43.583	7.0765	41.5792	7.0765	52.1542	7.0765	36.3667	7.0765	31.521	7.0765	55.5	7.0765	65.7583	7.0765	44.6417	7.0765	35.6667	7.07654	61.7833	7.0765	34.0042	7.0765	39.504	7.0765	40.713	7.0765	47.179	7.0765	60.867
7.1267	28.7875	7.1267	59.792	7.1267	43.542	7.1267	42.1083	7.1267	53.6583	7.1267	36.975	7.1267	30.104	7.1267	57.725	7.1267	68.7583	7.1267	45.0917	7.1267	35.5458	7.12673	61.9917	7.1267	33.9083	7.1267	41.354	7.1267	41.221	7.1267	49.008	7.1267	64.283
7.1769	28.3583	7.1769	60.071	7.1769	43.858	7.1769	42.8167	7.1769	54.2	7.1769	37.0792	7.1769	28.617	7.1769	59.2375	7.1769	72.1083	7.1769	45.3625	7.1769	36.2542	7.17691	61.5125	7.1769	33.575	7.1769	42.888	7.1769	43.792	7.1769	50.696	7.1769	67.137
7.2271	28.0875	7.2271	60	7.2271	44.388	7.2271	43.1583	7.2271	53.2292	7.2271	37.1542	7.2271	27.358	7.2271	59.7125	7.2271	75.0833	7.2271	44.9708	7.2271	37.2792	7.2271	60.4833	7.2271	32.9583	7.2271	44.154	7.2271	47.354	7.2271	51.425	7.2271	68.213
7.2773	27.7	7.2773	59.479	7.2773	44.875	7.2773	43.0792	7.2773	51.5667	7.2773	37.2708	7.2773	26.242	7.2773	59.625	7.2773	76.6292	7.2773	43.6167	7.2773	37.9917	7.27729	59.25	7.2773	31.9375	7.2773	45.338	7.2773	50.679	7.2773	50.529	7.2773	67.396
7.3275	27.0417	7.3275	58.55	7.3275	45.158	7.3275	42.8917	7.3275	49.925	7.3275	37.8625	7.3275	25.179	7.3275	59.2417	7.3275	77.1833	7.3275	41.975	7.3275	37.8333	7.32748	58.1333	7.3275	30.8458	7.3275	46.333	7.3275	53.513	7.3275	48.754	7.3275	65.733
7.3777	26.2417	7.3777	57.429	7.3777	45.371	7.3777	43.0375	7.3777	49.0208	7.3777	38.625	7.3777	24.408	7.3777	58.7875	7.3777	77.3333	7.3777	41.0375	7.3777	36.95	7.37767	57.0625	7.3777	29.7458	7.3777	47.317	7.3777	56.771	7.3777	46.733	7.3777	64.162
7.4279	25.5625	7.4279	55.371	7.4279	45.492	7.4279	43.6	7.4279	48.5458	7.4279	39.3333	7.4279	24.129	7.4279	58.0833	7.4279	77.1125	7.4279	41.3417	7.4279	35.925	7.42785	55.9625	7.4279	28.4833	7.4279	48.25	7.4279	59.567	7.4279	45.067	7.4279	62.846
7.478	25.1708	7.478	52.758	7.478	45.404	7.478	44.7375	7.478	48.35	7.478	39.3417	7.478	24.175	7.478	57.2042	7.478	75.8125	7.478	42.8833	7.478	35.2375	7.47804	54.9292	7.478	27.1125	7.478	48.908	7.478	60.858	7.478	43.275	7.478	61.417
7.5282	25.0333	7.5282	50.412	7.5282	44.704	7.5282	45.8583	7.5282	48.1125	7.5282	38.5208	7.5282	24.579	7.5282	56.4125	7.5282	73.4083	7.5282	44.5417	7.5282	34.85	7.52823	54.0083	7.5282	25.95	7.5282	49.125	7.5282	60.713	7.5282	41.592	7.5282	60.088
7.5784	25.0958	7.5784	48.912	7.5784	43.875	7.5784	46.5167	7.5784	47.7208	7.5784	37.3375	7.5784	25.246	7.5784	55.7375	7.5784	70.9917	7.5784	45.3417	7.5784	34.6583	7.57842	53.0125	7.5784	25.3917	7.5784	48.592	7.5784	59.787	7.5784	40.287	7.5784	59.146
7.6286	25.3875	7.6286	47.879	7.6286	43.704	7.6286	46.5167	7.6286	47.3	7.6286	36.2417	7.6286	26.021	7.6286	55.1167	7.6286	69.2292	7.6286	44.7125	7.6286	34.825	7.62861	52.1208	7.6286	25.3583	7.6286	47.662	7.6286	58.475	7.6286	39.521	7.6286	58.617
7.6788	25.8375	7.6788	47.321	7.6788	44.754	7.6788	46.1125	7.6788	46.8292	7.6788	35.5167	7.6788	26.95	7.6788	54.5667	7.6788	67.9792	7.6788	43.5208	7.6788	35.3667	7.6788	51.6792	7.6788	25.6917	7.6788	46.908	7.6788	56.362	7.6788	39.188	7.6788	58.379
7.729	26.625	7.729	47.092	7.729	47.017	7.729	45.5292	7.729	46.1958	7.729	35.0292	7.729	28.237	7.729	54.0792	7.729	67.0917	7.729	42.4625	7.729	36.6167	7.72898	51.9542	7.729	26.3875	7.729	46.638	7.729	53.092	7.729	39.075	7.729	58.158
7.7792	27.4708	7.7792	47.125	7.7792	49.696	7.7792	44.9833	7.7792	45.1208	7.7792	34.7458	7.7792	29.983	7.7792	53.5125	7.7792	66.8792	7.7792	42.225	7.7792	38.0625	7.77917	52.6625	7.7792	27.5333	7.7792	46.758	7.7792	49.546	7.7792	38.708	7.7792	57.638
7.8294	27.975	7.8294	47.321	7.8294	51.767	7.8294	44.1292	7.8294	43.9917	7.8294	34.6792	7.8294	32.379	7.8294	53.0292	7.8294	67.3708	7.8294	42.7333	7.8294	39.1292	7.82936	53.6292	7.8294	29.15	7.8294	46.967	7.8294	46.467	7.8294	37.862	7.8294	56.888
7.8795	28.05	7.8795	47.642	7.8795	52.812	7.8795	43.3708	7.8795	43.3333	7.8795	34.6708	7.8795	35.346	7.8795	52.675	7.8795	68.1333	7.8795	43.4833	7.8795	39.3083	7.87955	54.225	7.8795	30.875	7.8795	46.696	7.8795	43.654	7.8795	36.954	7.8795	56.158
7.9297	28.0083	7.9297	47.85	7.9297	53.504	7.9297	43.05	7.9297	43.6667	7.9297	34.8458	7.9297	38.008	7.9297	52.1333	7.9297	69.5792	7.9297	44	7.9297	38.9417	7.92974	54.4833	7.9297	32.3042	7.9297	45.517	7.9297	41.1	7.9297	36.487	7.9297	55.854
7.9799	27.925	7.9799	48.046	7.9799	54.008	7.9799	43.6583	7.9799	45.0167	7.9799	35.3917	7.9799	39.429	7.9799	50.8542	7.9799	71.5417	7.9799	44.1167	7.9799	38.5292	7.97992	54.6708	7.9799	33.225	7.9799	43.667	7.9799	38.971	7.9799	36.796	7.9799	56.046
8.0301	27.8333	8.0301	48.258	8.0301	54.054	8.0301	45.0583	8.0301	46.4375	8.0301	36.5333	8.0301	40.138	8.0301	49.6375	8.0301	74.0208	8.0301	44.0417	8.0301	38.3083	8.03011	54.8417	8.0301	33.9375	8.0301	41.95	8.0301	37.358	8.0301	38.242	8.0301	56.721
8.0803	27.6833	8.0803	48.317	8.0803	53.75	8.0803	46.5	8.0803	46.9458	8.0803	38.5958	8.0803	40.612	8.0803	49.05	8.0803	77.0917	8.0803	43.8042	8.0803	38.1125	8.0803	55.075	8.0803	34.6083	8.0803	40.688	8.0803	36.196	8.0803	39.729	8.0803	57.237
8.1305	27.4875	8.1305	47.775	8.1305	53.608	8.1305	47.1083	8.1305	45.8833	8.1305	40.8833	8.1305	41.167	8.1305	49.2167	8.1305	79.8208	8.1305	43.1708	8.1305	38.0542	8.13049	55.2875	8.1305	35.5625	8.1305	39.967	8.1305	35.371	8.1305	40.296	8.1305	57.167
8.1807	27.3833	8.1807	46.883	8.1807	53.85	8.1807	46.4917	8.1807	44.0458	8.1807	42.4375	8.1807	42.2	8.1807	49.9333	8.1807	81.1	8.1807	41.9958	8.1807	38.3375	8.18068	55.5208	8.1807	36.4958	8.1807	39.458	8.1807	34.558	8.1807	38.971	8.1807	56.267
8.2309	27.1625	8.2309	45.737	8.2309	54.733	8.2309	45.3875	8.2309	42.3583	8.2309	42.0625	8.2309	43.5	8.2309	50.8167	8.2309	80.6792	8.2309	40.7083	8.2309	39.0958	8.23087	55.45	8.2309	37.55	8.2309	39.092	8.2309	33.508	8.2309	36.642	8.2309	55.108
8.2811	26.9542	8.2811	44.446	8.2811	56.1	8.2811	44.5958	8.2811	41.65	8.2811	40.4208	8.2811	44.604	8.2811	51.2542	8.2811	79.8583	8.2811	39.575	8.2811	40.375	8.28105	54.8958	8.2811	38.5292	8.2811	38.658	8.2811	32.338	8.2811	34.612	8.2811	54.133
8.3312	26.8	8.3312	42.779	8.3312	57.554	8.3312	44.9458	8.3312	41.8417	8.3312	38.7083	8.3312	44.683	8.3312	51.6208	8.3312	79.4583	8.3312	38.9542	8.3312	41.8458	8.33124	54.1125	8.3312	39.3542	8.3312	38.237	8.3312	31.746	8.3312	33.875	8.3312	53.4
8.3814	26.6667	8.3814	40.783	8.3814	58.529	8.3814	46.3	8.3814	42.3583	8.3814	37.8958	8.3814	43.208	8.3814	52.1875	8.3814	79.8583	8.3814	38.6958	8.3814	43.0875	8.38143	53.3708	8.3814	40.1583	8.3814	37.867	8.3814	32.004	8.3814	34.4	8.3814	52.75
8.4316	26.4667	8.4316	38.992	8.4316	59.129	8.4316	47.9333	8.4316	42.5375	8.4316	38.2958	8.4316	40.971	8.4316	52.275	8.4316	80.5875	8.4316	38.6125	8.4316	44.0583	8.43162	53.0333	8.4316	40.8792	8.4316	37.392	8.4316	33.767	8.4316	35.588	8.4316	52.204
8.4818	26.2958	8.4818	37.742	8.4818	59.562	8.4818	49.0792	8.4818	41.8167	8.4818	39.175	8.4818	38.392	8.4818	51.5125	8.4818	81.2583	8.4818	38.65	8.4818	44.9	8.48181	53.2333	8.4818	41.2458	8.4818	36.583	8.4818	36.058	8.4818	36.875	8.4818	51.796
8.532	26.4167	8.532	36.8	8.532	59.983	8.532	49.125	8.532	40.6625	8.532	39.6958	8.532	35.508	8.532	50.0792	8.532	81.2667	8.532	38.7667	8.532	45.4583	8.53199	53.4958	8.532	41.0042	8.532	35.713	8.532	37.971	8.532	37.888	8.532	51.171
8.5822	26.9417	8.5822	36.312	8.5822	60.4	8.5822	48.7208	8.5822	39.5042	8.5822	38.825	8.5822	31.825	8.5822	48.7667	8.5822	79.625	8.5822	39.0417	8.5822	45.2875	8.58218	53.3083	8.5822	40.6	8.5822	35.188	8.5822	38.683	8.5822	38.883	8.5822	50.604
8.6324	27.8333	8.6324	36.412	8.6324	60.654	8.6324	48.225	8.6324	38.8125	8.6324	36.5	8.6324	28.408	8.6324	48.325	8.6324	77.3333	8.6324	39.2792	8.6324	44.3	8.63237	52.2667	8.6324	40.5417	8.6324	35.575	8.6324	38.608	8.6324	40.033	8.6324	50.537
8.6826	28.8292	8.6826	37.267	8.6826	60.717	8.6826	48.0375	8.6826	38.3625	8.6826	34.0958	8.6826	25.954	8.6826	48.3583	8.6826	75.2208	8.6826	39.3833	8.6826	42.9542	8.68256	50.6542	8.6826	41.35	8.6826	36.879	8.6826	38.167	8.6826	41.354	8.6826	51.321
8.7327	29.675	8.7327	39.062	8.7327	60.108	8.7327	48.2667	8.7327	38.2083	8.7327	32.6583	8.7327	24.712	8.7327	48.7375	8.7327	73.8583	8.7327	39.3125	8.7327	41.6667	8.73275	48.7125	8.7327	42.9292	8.7327	38.533	8.7327	37.596	8.7327	42.95	8.7327	53.088
8.7829	29.9833	8.7829	41.017	8.7829	58.083	8.7829	48.5542	8.7829	38.2583	8.7829	32.8417	8.7829	24.329	8.7829	49.2708	8.7829	73.1167	8.7829	39.225	8.7829	40.7625	8.78294	46.4458	8.7829	44.7375	8.7829	39.679	8.7829	36.817	8.7829	44.888	8.7829	55.283
8.8331	30.15	8.8331	42.379	8.8331	55.108	8.8331	48.6708	8.8331	38.625	8.8331	33.8875	8.8331	24.383	8.8331	49.6708	8.8331	72.4667	8.8331	39.1458	8.8331	39.8958	8.83312	43.5292	8.8331	46	8.8331	39.904	8.8331	35.85	8.8331	46.892	8.8331	56.925
8.8833	30.5875	8.8833	42.612	8.8833	52.167	8.8833	48.1875	8.8833	39.3625	8.8833	34.9458	8.8833	24.562	8.8833	50.2708	8.8833	71.2583	8.8833	39.0167	8.8833	39.1292	8.88331	40.2875	8.8833	46.475	8.8833	39.638	8.8833	34.7	8.8833	48.921	8.8833	57.729
8.9335	31.575	8.9335	42.496	8.9335	50.271	8.9335	47.2958	8.9335	40.275	8.9335	34.95	8.9335	24.812	8.9335	50.8375	8.9335	69.1375	8.9335	38.8792	8.9335	38.5583	8.9335	37.4708	8.9335	46.4417	8.9335	39.254	8.9335	33.496	8.9335	51.371	8.9335	58.071
8.9837	33.1583	8.9837	42.7	8.9837	49.25	8.9837	46.3583	8.9837	40.7792	8.9837	33.8875	8.9837	25.413	8.9837	50.7958	8.9837	66.3208	8.9837	38.9417	8.9837	38.0667	8.98369	35.6375	8.9837	46.5375	8.9837	39.088	8.9837	32.096	8.9837	53.746	8.9837	58.308
9.0339	35.1167	9.0339	43.954	9.0339	48.625	9.0339	45.775	9.0339	40.7917	9.0339	32.45	9.0339	26.496	9.0339	49.8417	9.0339	63.3042	9.0339	39.5125	9.0339	37.7542	9.03388	34.5917	9.0339	47.0792	9.0339	39.162	9.0339	30.587	9.0339	55.471	9.0339	58.487
9.0841	36.9667	9.0841	46.304	9.0841	48.079	9.0841	45.6792	9.0841	40.45	9.0841	31.2417	9.0841	28.25	9.0841	48.6042	9.0841	60.4625	9.0841	41.0125	9.0841	37.5875	9.08407	33.9583	9.0841	48.1542	9.0841	39.263	9.0841	29.242	9.0841	56.263	9.0841	58.371
9.1343	38.5292	9.1343	49.021	9.1343	47.042	9.1343	45.875	9.1343	40.0583	9.1343	30.7208	9.1343	30.683	9.1343	47.0583	9.1343	57.0792	9.1343	42.9083	9.1343	37.55	9.13425	33.2875	9.1343	49.325	9.1343	39.121	9.1343	27.837	9.1343	56.446	9.1343	58.233
9.1844	40.1125	9.1844	50.942	9.1844	45.871	9.1844	45.975	9.1844	39.7125	9.1844	30.5167	9.1844	33.292	9.1844	45.45	9.1844	53.9333	9.1844	44.3	9.1844	37.7583	9.18444	32.4917	9.1844	50.2167	9.1844	38.467	9.1844	26.375	9.1844	56.25	9.1844	58.438
9.2346	41.525	9.2346	51.458	9.2346	44.825	9.2346	45.5167	9.2346	39.2583	9.2346	30.375	9.2346	35.379	9.2346	43.3542	9.2346	51.9333	9.2346	44.2833	9.2346	38.0958			9.2346	50.3542	9.2346	37.354	9.2346	25.175	9.2346	56.025	9.2346	59.158
9.2848	42.5542	9.2848	51.1	9.2848	44.017	9.2848	44.5792	9.2848	38.8958	9.2848	29.9417	9.2848	37.008	9.2848	41.1917	9.2848	52	9.2848	42.9917	9.2848	38.125			9.2848	49.925	9.2848	36.208	9.2848	24.467	9.2848	55.392	9.2848	60.696
9.335	43.2792	9.335	50.45	9.335	43.692	9.335	43.5125	9.335	38.3708	9.335	28.8542	9.335	38.575	9.335	39.3042	9.335	53.8167	9.335	41.4375	9.335	37.7417			9.335	49.5542	9.335	34.908	9.335	24.375	9.335	54.633	9.335	62.204
9.3852	43.7042	9.3852	49.771	9.3852	43.7	9.3852	42.8125	9.3852	37.6	9.3852	27.4708	9.3852	39.779	9.3852	37.7292	9.3852	55.9792	9.3852	40.5583	9.3852	37.0958			9.3852	49.5042	9.3852	33.392	9.3852	24.65	9.3852	54.421	9.3852	62.525
9.4354	43.8583	9.4354	49.071	9.4354	43.771	9.4354	42.7292	9.4354	36.5042	9.4354	26.5708	9.4354	40.221	9.4354	36.2625	9.4354	56.8375	9.4354	40.6583	9.4354	36.4458			9.4354	49.8792	9.4354	31.833	9.4354	25	9.4354	55.221	9.4354	60.496
9.4856	43.5125	9.4856	48.396	9.4856	43.608	9.4856	43.0208	9.4856	35.6042	9.4856	26.4875	9.4856	40.179	9.4856	35.1875	9.4856	55.8417	9.4856	41.2208	9.4856	36.1583			9.4856	50.4167	9.4856	30.346	9.4856	25.075	9.4856	56.938	9.4856	57.296
9.5358	42.6917	9.5358	47.688	9.5358	43.196	9.5358	43.3667	9.5358	35.4625	9.5358	27.2333	9.5358	40.175	9.5358	34.9	9.5358	54.2125	9.5358	42.1708	9.5358	35.9958			9.5358	50.7625	9.5358	29.329	9.5358	24.996	9.5358	58.8	9.5358	54.1
9.5859	41.6833	9.5859	46.9	9.5859	42.85	9.5859	43.4917	9.5859	36.1292	9.5859	28.3083	9.5859	40.396	9.5859	35.8292	9.5859	52.75	9.5859	43.1667	9.5859	35.9792			9.5859	50.425	9.5859	28.667	9.5859	24.979	9.5859	60.342	9.5859	51.638
9.6361	40.7	9.6361	46.067	9.6361	42.654	9.6361	43.5167	9.6361	37.3333	9.6361	28.9458	9.6361	41.054	9.6361	37.5708	9.6361	51.9542	9.6361	44.6792	9.6361	36.1417			9.6361	49.5583	9.6361	28.192	9.6361	24.975	9.6361	61.079	9.6361	49.325
9.6863	39.6667	9.6863	45.062	9.6863	42.562	9.6863	43.4708	9.6863	38.5708	9.6863	28.7417	9.6863	41.971	9.6863	38.9125	9.6863	51.5875	9.6863	46.2833	9.6863	36.4833			9.6863	48.7208	9.6863	27.546	9.6863	24.9	9.6863	61.625	9.6863	47.342
9.7365	38.6708	9.7365	43.721	9.7365	42.504	9.7365	43.3875	9.7365	39.3333	9.7365	28.1583	9.7365	42.854	9.7365	38.7792	9.7365	51.3625	9.7365	47.5542	9.7365	37.0917			9.7365	48.3583	9.7365	26.475	9.7365	24.771	9.7365	62.292	9.7365	46.208
9.7867	37.7792	9.7867	41.767	9.7867	42.562	9.7867	42.9833	9.7867	39.9458	9.7867	27.4667	9.7867	43.096	9.7867	37.2292	9.7867	50.9875	9.7867	48.0375	9.7867	37.6583			9.7867	48.8875	9.7867	25.142	9.7867	24.846	9.7867	63.358	9.7867	46.108
9.8369	36.825	9.8369	39.4	9.8369	42.633	9.8369	42.325	9.8369	40.4708	9.8369	27.05	9.8369	42.746	9.8369	35.1833	9.8369	50.125	9.8369	48.0792	9.8369	37.8917			9.8369	50.1833	9.8369	24.087	9.8369	25.021	9.8369	64.883	9.8369	46.892
9.8871	35.9542	9.8871	37.192	9.8871	42.608	9.8871	41.7417	9.8871	40.8833	9.8871	26.7208	9.8871	42.158	9.8871	33.7542	9.8871	49.125	9.8871	47.9792	9.8871	37.3958			9.8871	51.35	9.8871	23.8	9.8871	25.121	9.8871	66.633	9.8871	48.083
9.9373	35.1292	9.9373	35.138	9.9373	42.708	9.9373	41.3875	9.9373	40.9208	9.9373	26.4625	9.9373	41.812	9.9373	33.6167	9.9373	48.1708	9.9373	48.1083	9.9373	36.7083			9.9373	51.4208	9.9373	24.392	9.9373	25.487	9.9373	67.958	9.9373	49.229
9.9875	34.5625	9.9875	32.537	9.9875	42.942	9.9875	41.2375	9.9875	40.8583	9.9875	26.3	9.9875	41.825	9.9875	34.2375	9.9875	47.5042	9.9875	48.6167	9.9875	36.2083			9.9875	50.6333	9.9875	25.6	9.9875	26.517	9.9875	68.925	9.9875	50.737
10.0376	34.3833	10.0376	30.033	10.0376	43.283	10.0376	41.2375	10.0376	40.8125	10.0376	26.2542	10.0376	42.096	10.0376	34.925	10.0376	47.3833	10.0376	49.2625	10.0376	36.35			10.0376	49.4667	10.0376	26.746	10.0376	28.671	10.0376	69.996	10.0376	52.425
10.0878	34.5292	10.0878	27.954	10.0878	43.85	10.0878	41.4958	10.0878	40.9958	10.0878	26.3417	10.0878	42.375	10.0878	34.9083	10.0878	47.4333	10.0878	49.7042	10.0878	36.9542			10.0878	48.35	10.0878	27.383	10.0878	31.754	10.0878	70.754	10.0878	53.675
10.138	34.8458	10.138	26.346	10.138	44.471	10.138	42.0042	10.138	41.35	10.138	26.4792	10.138	42.296	10.138	34.0208	10.138	46.8167	10.138	49.7542	10.138	37.85			10.138	47.1667	10.138	27.904	10.138	35.117	10.138	70.708	10.138	54.033
10.1882	35.1125	10.1882	24.967	10.1882	44.933	10.1882	43.0042	10.1882	41.9417	10.1882	26.4125	10.1882	41.638	10.1882	32.7667	10.1882	44.925	10.1882	49.4125	10.1882	38.6708			10.1882	45.65	10.1882	28.275	10.1882	38.025	10.1882	69.758	10.1882	53.621
10.2384	34.9958	10.2384	23.987	10.2384	45.1	10.2384	44.1083	10.2384	42.6042	10.2384	26.0167	10.2384	40.696	10.2384	31.3875	10.2384	41.7917	10.2384	48.9125	10.2384	39.2917			10.2384	44.375	10.2384	28.5	10.2384	40.8	10.2384	68.317	10.2384	52.992
10.2886	34.9167	10.2886	23.4	10.2886	45.15	10.2886	44.7708	10.2886	43.6083	10.2886	25.5	10.2886	39.733	10.2886	29.8667	10.2886	38.4667	10.2886	48.5833	10.2886	39.9875			10.2886	43.7708	10.2886	28.346	10.2886	43.388	10.2886	66.433	10.2886	52.725
10.3388	35.6708	10.3388	23.404	10.3388	45.233	10.3388	44.5583	10.3388	44.9958	10.3388	25.1833	10.3388	38.8	10.3388	28	10.3388	35.6083	10.3388	48.4292	10.3388	40.5083			10.3388	43.8917	10.3388	27.942	10.3388	45.404	10.3388	63.792	10.3388	52.838
10.389	37.9083	10.389	23.804	10.389	45.388	10.389	43.6417	10.389	46.2583	10.389	25.4458	10.389	37.392	10.389	26.4083	10.389	33.3417	10.389	48.4708	10.389	40.5208			10.389	44.4333	10.389	27.783	10.389	46.246	10.389	59.933	10.389	53.192
10.4391	41.9917	10.4391	24.237	10.4391	45.517	10.4391	42.8875	10.4391	46.775	10.4391	26.3958	10.4391	35.846	10.4391	25.3667	10.4391	31.3708	10.4391	48.4792	10.4391	39.7333			10.4391	44.9042	10.4391	28.096	10.4391	45.883	10.4391	56.325	10.4391	53.642
10.4893	46.675	10.4893	24.337	10.4893	45.746	10.4893	42.5708	10.4893	46.15	10.4893	27.5167	10.4893	34.179	10.4893	24.9667	10.4893	29.8375	10.4893	48.0208	10.4893	38.7			10.4893	44.825	10.4893	28.971	10.4893	45.246	10.4893	54.35	10.4893	53.771
10.5395	50.525	10.5395	24.225	10.5395	46.004	10.5395	42.7458	10.5395	44.9542	10.5395	28.4667	10.5395	31.904	10.5395	25.0458	10.5395	28.925	10.5395	47.0708	10.5395	38.1125			10.5395	44.3417	10.5395	30.129	10.5395	44.867	10.5395	54.537	10.5395	54.104
10.5897	52.4875	10.5897	24.317	10.5897	46.333	10.5897	43.3292	10.5897	43.8625	10.5897	28.75	10.5897	29.229	10.5897	25.4125	10.5897	28.8458	10.5897	46.0083	10.5897	38.5458			10.5897	43.7958	10.5897	31.129	10.5897	45.225	10.5897	56.121	10.5897	54.6
10.6399	54.325	10.6399	24.542	10.6399	46.713	10.6399	44.125	10.6399	43.3958			10.6399	27.058	10.6399	25.9542	10.6399	29.0458	10.6399	45.3292	10.6399	39.8375			10.6399	43.3708	10.6399	31.696	10.6399	45.783	10.6399	57.871	10.6399	54.579
10.6901	56.7208	10.6901	25.058	10.6901	47.254	10.6901	45.2083	10.6901	43.3583			10.6901	26.117	10.6901	26.9208	10.6901	29.0292	10.6901	45.4958	10.6901	41.4042			10.6901	42.9625	10.6901	31.95	10.6901	46.371	10.6901	58.808	10.6901	53.383
10.7403	60.2417	10.7403	25.754	10.7403	47.842	10.7403	46.8667	10.7403	43.5083			10.7403	26.458	10.7403	28.0583	10.7403	28.3083	10.7403	46.2833	10.7403	42.3708			10.7403	42.6208	10.7403	32.35	10.7403	46.508	10.7403	59.112	10.7403	51.058
10.7905	65.7833	10.7905	26.742	10.7905	48.692	10.7905	48.5417	10.7905	43.6833			10.7905	27.571	10.7905	28.6167	10.7905	27.2583	10.7905	47.35	10.7905	42.4917			10.7905	42.5125	10.7905	33.221	10.7905	45.808	10.7905	59.275	10.7905	48.604
10.8407	72.1042	10.8407	28.192	10.8407	49.746	10.8407	49.4542	10.8407	43.5958			10.8407	28.725	10.8407	28.0917	10.8407	26.2208	10.8407	48.2208	10.8407	42.2167			10.8407	42.9667	10.8407	34.638	10.8407	45.104	10.8407	59.658	10.8407	46.496
10.8908	77.3625	10.8908	30.2	10.8908	50.571	10.8908	49.2542	10.8908	43.5125			10.8908	29.321	10.8908	26.8875	10.8908	25.2208	10.8908	48.8625	10.8908	42.0333			10.8908	44.075	10.8908	36.45	10.8908	45.308	10.8908	60.304	10.8908	44.258
10.941	79.4083	10.941	32.579	10.941	51.029	10.941	48.4542	10.941	43.6375			10.941	29.867	10.941	25.5458	10.941	24.025	10.941	49.5417	10.941	42.2917			10.941	45.525	10.941	38.25	10.941	47.142	10.941	61.179	10.941	42.379
10.9912	80.5792	10.9912	34.967	10.9912	51.333	10.9912	47.825	10.9912	44.1167			10.9912	30.45	10.9912	24.6708	10.9912	22.8958	10.9912	50.1	10.9912	42.7583			10.9912	46.8458	10.9912	39.704	10.9912	50.537	10.9912	62.158	10.9912	41.171
11.0414	81.5708	11.0414	37.096	11.0414	51.496	11.0414	47.9375	11.0414	45.1333			11.0414	30.983	11.0414	24.2458	11.0414	22.0708	11.0414	50.4583	11.0414	43.3917			11.0414	47.6208	11.0414	41.158	11.0414	54.162	11.0414	62.917	11.0414	40.971
11.0916	82.425	11.0916	39.154	11.0916	51.6	11.0916	48.725	11.0916	46.4667			11.0916	31.729	11.0916	24.0083	11.0916	21.65	11.0916	50.4792	11.0916	44.1375			11.0916	48.1417	11.0916	42.392	11.0916	56.454	11.0916	63.412	11.0916	41.833
11.1418	83.2417	11.1418	41.117	11.1418	51.317	11.1418	49.8	11.1418	47.55			11.1418	32.45	11.1418	23.9	11.1418	21.6167	11.1418	50.5583	11.1418	44.9625			11.1418	48.4792	11.1418	43.096	11.1418	57.225	11.1418	63.925	11.1418	43.096
11.192	83.9625	11.192	42.763	11.192	51.104	11.192	50.7	11.192	48.1			11.192	32.808	11.192	23.5458	11.192	21.825	11.192	51.0708	11.192	46.0958			11.192	48.5542	11.192	43.287	11.192	57.629	11.192	64.683	11.192	44.108
11.2422	84.7958	11.2422	44.004	11.2422	51.062	11.2422	51.125	11.2422	48.325			11.2422	32.371	11.2422	23.0292	11.2422	22.0208	11.2422	52.1958	11.2422	46.9667			11.2422	48.2208	11.2422	43.162	11.2422	58.05	11.2422	65.896	11.2422	44.612
11.2923	85.5292	11.2923	45.237	11.2923	51.275	11.2923	51.2167	11.2923	48.3833			11.2923	30.983	11.2923	22.5083	11.2923	22.15	11.2923	53.8375	11.2923	46.9708			11.2923	47.65	11.2923	42.717	11.2923	58.683	11.2923	67.208	11.2923	45.058
11.3425	86.0125	11.3425	46.442	11.3425	51.754	11.3425	51.4042	11.3425	48.5208			11.3425	29.329	11.3425	22.0417	11.3425	22.3125	11.3425	55.6708	11.3425	45.8417			11.3425	46.9042	11.3425	41.7	11.3425	59.279	11.3425	68.846	11.3425	45.275
11.3927	86.3417	11.3927	47.45	11.3927	52.321	11.3927	52.0167	11.3927	48.8042			11.3927	28.121	11.3927	21.425	11.3927	22.6417	11.3927	57.3625	11.3927	44.2208			11.3927	45.95	11.3927	39.638	11.3927	59.808	11.3927	70.396	11.3927	45.092
11.4429	86.7208	11.4429	48.396	11.4429	52.704	11.4429	53.1417	11.4429	49.1458			11.4429	27.7	11.4429	20.7833	11.4429	23.0417	11.4429	59.1417	11.4429	42.9083			11.4429	44.4792	11.4429	37.171	11.4429	60.233	11.4429	71.746	11.4429	44.525
11.4931	86.8333	11.4931	49.342	11.4931	52.404	11.4931	54.5917	11.4931	49.4708			11.4931	27.675	11.4931	20.2167	11.4931	23.5083	11.4931	60.9708	11.4931	42.525			11.4931	43.0083	11.4931	35.213	11.4931	59.742	11.4931	73.292	11.4931	43.771
11.5433	86.5458	11.5433	50.017	11.5433	51.6	11.5433	55.8792	11.5433	49.7			11.5433	27.771	11.5433	19.7	11.5433	24.0875	11.5433	62.6875	11.5433	42.7417			11.5433	42	11.5433	34	11.5433	58.925	11.5433	75.008	11.5433	42.933
11.5935	86.1042	11.5935	50.25	11.5935	51.138	11.5935	56.625	11.5935	49.875			11.5935	27.579	11.5935	19.2417	11.5935	24.8167	11.5935	63.7167	11.5935	43.275			11.5935	41.6875	11.5935	33.3	11.5935	58.483	11.5935	76.454	11.5935	42.108
11.6437	85.2167	11.6437	50.088	11.6437	51.683	11.6437	56.7833	11.6437	50.0125			11.6437	27.038	11.6437	18.8667	11.6437	25.5875	11.6437	64.3333	11.6437	43.8333			11.6437	41.9	11.6437	32.817	11.6437	58.746	11.6437	77.829	11.6437	41.108
11.6939	82.8583	11.6939	50.179	11.6939	53.55	11.6939	56.8833	11.6939	50.1292			11.6939	26.4	11.6939	18.7042	11.6939	26.475	11.6939	64.925	11.6939	44.425			11.6939	42.2917	11.6939	32.308	11.6939	60.237	11.6939	79.5	11.6939	40.292
11.744	80.0417	11.744	50.871	11.744	56.213	11.744	57.4625	11.744	50.1542			11.744	26.054	11.744	18.7125	11.744	27.5583	11.744	65.5542	11.744	45.1625			11.744	42.3667	11.744	31.833	11.744	62.421	11.744	81.675	11.744	39.862
11.7942	77.7	11.7942	51.983	11.7942	59.017	11.7942	58.7167	11.7942	50.1333			11.7942	26.129	11.7942	18.875	11.7942	28.775	11.7942	66.3583	11.7942	45.6958			11.7942	42.3125	11.7942	31.425	11.7942	64.008	11.7942	84.721	11.7942	40.133
11.8444	75.1167	11.8444	53.517	11.8444	61.479	11.8444	60.3792	11.8444	50.1792			11.8444	26.608	11.8444	19.1708			11.8444	67.2583	11.8444	45.5042					11.8444	31.242	11.8444	63.45	11.8444	88.767	11.8444	40.65
11.8946	71.6083	11.8946	55.533	11.8946	64.15	11.8946	62.1458	11.8946	50.0958			11.8946	27.133	11.8946	19.425			11.8946	68.0125	11.8946	44.2792					11.8946	31.233	11.8946	62.079	11.8946	93.083	11.8946	40.979
11.9448	68.7875	11.9448	58.1	11.9448	66.804	11.9448	63.7167	11.9448	49.9042			11.9448	27.154	11.9448	19.7208			11.9448	68.4375	11.9448	42.9125					11.9448	31.446	11.9448	60.513	11.9448	96.863	11.9448	40.454
11.995	67.775	11.995	61.425	11.995	68.692	11.995	65.1667	11.995	49.7292			11.995	26.396	11.995	20.0208			11.995	68.6083	11.995	42.1542					11.995	31.875	11.995	58.838	11.995	100.408	11.995	39.104
12.0452	69.3333	12.0452	64.971	12.0452	69.471	12.0452	66.6083	12.0452	49.4958			12.0452	25.279	12.0452	20.2292			12.0452	68.6208	12.0452	42.5833					12.0452	32.392	12.0452	56.4	12.0452	103.8	12.0452	37.629
12.0954	72.5083	12.0954	67.875	12.0954	69.488	12.0954	67.8292	12.0954	49.0458			12.0954	24.188	12.0954	20.1167			12.0954	68.1417	12.0954	43.9375					12.0954	32.846	12.0954	53.579	12.0954	106.6	12.0954	36.567
12.1455	75.4792	12.1455	69.637	12.1455	69.275	12.1455	68.675	12.1455	48.3			12.1455	23.521	12.1455	19.8083			12.1455	66.675	12.1455	45.3					12.1455	33.458	12.1455	50.838	12.1455	108.217	12.1455	36.092
12.1957	76.65	12.1957	71.2	12.1957	69.158	12.1957	69.3583	12.1957	47.7917			12.1957	23.196	12.1957	19.3708			12.1957	64.4208	12.1957	45.7083					12.1957	34.075	12.1957	48.721	12.1957	108.683	12.1957	35.938
12.2459	76.65	12.2459	72.533	12.2459	68.842	12.2459	69.6917	12.2459	47.9625			12.2459	22.987	12.2459	18.825			12.2459	62.2125	12.2459	44.7542					12.2459	34.646	12.2459	46.838	12.2459	108.55	12.2459	36.004
12.2961	75.9625	12.2961	73.454	12.2961	68.467	12.2961	69.4583	12.2961	49.3792			12.2961	22.567	12.2961	18.075			12.2961	60.8125	12.2961	43.3083					12.2961	35.025	12.2961	45.446	12.2961	108.363	12.2961	36.146
12.3463	74.6625	12.3463	74.242	12.3463	68.204	12.3463	68.4	12.3463	51.5542			12.3463	21.688	12.3463	17.1833			12.3463	60	12.3463	42.0375					12.3463	35.429	12.3463	44.667	12.3463	107.65	12.3463	36.55
12.3965	72.2292	12.3965	74.896	12.3965	68.071	12.3965	66.8208	12.3965	53.65			12.3965	20.4	12.3965	16.3958			12.3965	59.5542	12.3965	41.2792					12.3965	36.104	12.3965	44.425	12.3965	106.596	12.3965	37.017
12.4467	69.1833	12.4467	75.229	12.4467	68.142	12.4467	65.35	12.4467	54.7708			12.4467	19.242	12.4467	15.6667			12.4467	59.3375	12.4467	40.7375					12.4467	37.071	12.4467	44.758	12.4467	105.338	12.4467	37.354
12.4969	65.8375	12.4969	75.242	12.4969	67.908	12.4969	64.3375	12.4969	55.1167			12.4969	18.421	12.4969	14.8708			12.4969	59.2708	12.4969	40.5542					12.4969	38.479	12.4969	45.688	12.4969	103.708	12.4969	37.213
12.5471	62.6458	12.5471	75.025	12.5471	66.762	12.5471	63.5125	12.5471	55.1083			12.5471	17.821	12.5471	14.1708			12.5471	59.2875	12.5471	41.0042					12.5471	39.879	12.5471	47.2	12.5471	101.65	12.5471	36.708
12.5972	59.0417	12.5972	74.55	12.5972	64.45	12.5972	62.9042	12.5972	54.8292			12.5972	17.467	12.5972	13.8042			12.5972	59.5167	12.5972	42.4458					12.5972	40.612	12.5972	49.713	12.5972	99.421	12.5972	36.246
12.6474	55.5208	12.6474	73.596	12.6474	61.438	12.6474	62.4875	12.6474	54.5917			12.6474	17.342					12.6474	59.9042	12.6474	44.7958					12.6474	40.354	12.6474	52.704	12.6474	97.308	12.6474	36.171
12.6976	52.6792	12.6976	72.058	12.6976	58.396	12.6976	62.1667	12.6976	54.1458			12.6976	17.562					12.6976	60.475	12.6976	46.8333					12.6976	39.558	12.6976	55.433	12.6976	95.129	12.6976	36.654
12.7478	50.9375	12.7478	70.275	12.7478	55.579	12.7478	62.0458	12.7478	53.5833			12.7478	18.121					12.7478	61.1667	12.7478	47.4375					12.7478	38.592	12.7478	57.417	12.7478	93.017	12.7478	37.442
12.798	50.0917	12.798	68.442	12.798	52.708	12.798	62.0917	12.798	52.875			12.798	18.871					12.798	61.7583	12.798	46.3917					12.798	37.142	12.798	59.217	12.798	91.2	12.798	38.267
12.8482	49.7125	12.8482	66.471	12.8482	49.908	12.8482	62.2333	12.8482	51.7833			12.8482	19.529					12.8482	61.9125	12.8482	44.7833					12.8482	34.638	12.8482	60.233	12.8482	89.558	12.8482	38.821
12.8984	49.0917	12.8984	64.2	12.8984	47.408	12.8984	62.3708	12.8984	50.6542			12.8984	19.913					12.8984	61.3958	12.8984	43.6708					12.8984	32.125	12.8984	59.842	12.8984	88.008	12.8984	39.192
12.9486	48.2792	12.9486	62.158	12.9486	45.025	12.9486	62.6375	12.9486	49.6208			12.9486	20.3					12.9486	60.875	12.9486	43.9167					12.9486	30.704	12.9486	56.975	12.9486	86.496	12.9486	39.521
12.9987	47.3542	12.9987	60.487	12.9987	42.821	12.9987	63.2542	12.9987	49.025			12.9987	20.558					12.9987	60.8042	12.9987	45.0792					12.9987	30.954	12.9987	52.662	12.9987	84.829	12.9987	39.825
13.0489	46.3875	13.0489	59.417	13.0489	41.075	13.0489	64.3917	13.0489	48.6875			13.0489	20.625					13.0489	61.4167	13.0489	46.3875					13.0489	32.379	13.0489	48.237	13.0489	82.771	13.0489	40.004
13.0991	44.9333	13.0991	58.758	13.0991	39.796	13.0991	66.35	13.0991	48.6292			13.0991	20.429					13.0991	62.4375	13.0991	46.975					13.0991	34.1	13.0991	44.75	13.0991	79.887	13.0991	39.967
13.1493	42.5625	13.1493	58.321	13.1493	39.108	13.1493	68.4375	13.1493	48.7167			13.1493	20.079					13.1493	64.025	13.1493	46.7458					13.1493	35.158	13.1493	41.608	13.1493	76.721	13.1493	40.242
13.1995	40.0542	13.1995	57.746	13.1995	38.796	13.1995	69.8417	13.1995	48.9333			13.1995	19.737					13.1995	66.1042	13.1995	46.0583					13.1995	35.567	13.1995	38.804	13.1995	73.438	13.1995	40.938
13.2497	37.9417	13.2497	57.292	13.2497	38.75	13.2497	70.5167	13.2497	49.3292			13.2497	19.521					13.2497	69.2667	13.2497	45.3875					13.2497	35.729	13.2497	36.375	13.2497	68.6	13.2497	42.513
13.2999	36.175	13.2999	56.862	13.2999	38.888	13.2999	70.7833	13.2999	49.8208			13.2999	19.379					13.2999	72.9625	13.2999	44.9833					13.2999	35.558	13.2999	34.196	13.2999	62.642	13.2999	44.321
13.3501	34.6583	13.3501	56.308	13.3501	39.446	13.3501	71.0333	13.3501	50.1542			13.3501	19.138					13.3501	76.2375	13.3501	44.5708					13.3501	34.979	13.3501	32.229	13.3501	57.375	13.3501	45.75
13.4003	33.2958	13.4003	55.463	13.4003	39.912	13.4003	71.2833	13.4003	50.4333			13.4003	18.55					13.4003	77.6292	13.4003	44.3958					13.4003	33.9	13.4003	30.871	13.4003	54.438	13.4003	46.108
13.4504	31.8958	13.4504	54.433	13.4504	39.683	13.4504	71.5375	13.4504	50.6417									13.4504	78.375	13.4504	44.6458					13.4504	32.704	13.4504	30.587	13.4504	53.571	13.4504	45.65
13.5006	30.3875	13.5006	53.333	13.5006	38.258	13.5006	71.9708	13.5006	50.6875									13.5006	78.7667	13.5006	45.6875					13.5006	31.883	13.5006	31.45	13.5006	54.05	13.5006	44.883
13.5508	28.9208	13.5508	52.033	13.5508	36.275	13.5508	72.5292	13.5508	50.2667									13.5508	78.6667	13.5508	47.3333					13.5508	31.367	13.5508	33.196	13.5508	55.129	13.5508	44.188
13.601	27.8375	13.601	50.471	13.601	34.542	13.601	73.1375	13.601	49.5917									13.601	77.4708	13.601	48.9083					13.601	31.079	13.601	35.329	13.601	56.571	13.601	43.467
13.6512	26.9958	13.6512	48.771	13.6512	33.8	13.6512	73.9083	13.6512	48.8208									13.6512	75.45	13.6512	49.7083					13.6512	30.892	13.6512	37.5	13.6512	58.829	13.6512	42.642
13.7014	26.35	13.7014	47.058	13.7014	33.725	13.7014	74.7542	13.7014	48.1958									13.7014	73.6083	13.7014	49.7833					13.7014	30.633	13.7014	40.283	13.7014	61.125	13.7014	41.808
13.7516	26.0292	13.7516	45.275	13.7516	34.042	13.7516	75.5375	13.7516	47.3792									13.7516	72.8917	13.7516	49.45					13.7516	30.067	13.7516	43.246	13.7516	62.108	13.7516	41.042
13.8018	25.8792	13.8018	42.812	13.8018	34.246	13.8018	76.1833	13.8018	46.6833									13.8018	73.1375	13.8018	49.1583					13.8018	29.646	13.8018	45.667	13.8018	61.562	13.8018	40.142
13.8519	25.9542	13.8519	40.458	13.8519	34.05	13.8519	76.8458	13.8519	46.1708									13.8519	73.9667	13.8519	49					13.8519	29.788	13.8519	47.204	13.8519	60.429	13.8519	39.354
13.9021	26.2792	13.9021	38.4	13.9021	33.783	13.9021	77.5417	13.9021	46.0458									13.9021	74.5333	13.9021	48.825					13.9021	30.767	13.9021	48.583	13.9021	59.233	13.9021	38.929
13.9523	26.9292	13.9523	36.45	13.9523	33.421	13.9523	78.0667	13.9523	46.3708									13.9523	74.5958	13.9523	48.7667					13.9523	32.638	13.9523	49.804	13.9523	58.271	13.9523	39.2
14.0025	27.8208	14.0025	34.708	14.0025	32.954	14.0025	78.2417	14.0025	46.7542									14.0025	74.45	14.0025	48.5833					14.0025	34.458	14.0025	50.475	14.0025	57.463	14.0025	40.083
14.0527	29.1625	14.0527	33.246	14.0527	32.15	14.0527	78.3333	14.0527	46.925									14.0527	74.2458	14.0527	48.3333					14.0527	35.35	14.0527	49.921	14.0527	56.583	14.0527	40.725
						14.1029	78.4583	14.1029	46.4083									14.1029	73.5792	14.1029	48.0208					14.1029	35.346	14.1029	49.017	14.1029	55.692	14.1029	40.171
						14.1531	78.6042	14.1531	45.6083									14.1531	71.9083	14.1531	47.7333					14.1531	34.858	14.1531	48.55	14.1531	54.45	14.1531	38.004
						14.2033	78.7375	14.2033	44.85									14.2033	69.8042	14.2033	47.2708					14.2033	34.15	14.2033	49.075	14.2033	52.971	14.2033	35.088
						14.2535	78.4375	14.2535	44.5333									14.2535	68.2458	14.2535	46.55							14.2535	50.279	14.2535	51.658	14.2535	32.579
						14.3036	77.15	14.3036	44.7208									14.3036	67.8583	14.3036	45.9042							14.3036	51.608	14.3036	50.375	14.3036	31.05
						14.3538	74.6792	14.3538	45.175									14.3538	68.3333	14.3538	45.7208							14.3538	52.662	14.3538	49.146	14.3538	30.171
						14.404	71.8417	14.404	45.6958									14.404	69.3458	14.404	46.0375							14.404	53.592	14.404	48.017	14.404	29.696
						14.4542	69.75	14.4542	45.8958									14.4542	70.4708	14.4542	46.8667							14.4542	54.329	14.4542	46.896	14.4542	29.325
						14.5044	69.0208	14.5044	46.2									14.5044	71.7458	14.5044	47.8875							14.5044	54.575	14.5044	45.487	14.5044	29.067
						14.5546	69.1333	14.5546	46.3958									14.5546	73.5792	14.5546	48.7208							14.5546	53.633	14.5546	43.979	14.5546	29.062
						14.6048	69.5	14.6048	46.4375									14.6048	75.1208	14.6048	49.375							14.6048	51.383	14.6048	42.304	14.6048	29.237
						14.655	69.425	14.655	46.0125									14.655	75.2333	14.655	50							14.655	48.904			14.655	29.646
						14.7051	68.8792	14.7051	45.4375									14.7051	73.7167	14.7051	50.7958							14.7051	47.167			14.7051	30.354
						14.7553	68.2542	14.7553	45.2208									14.7553	71.4958	14.7553	51.85							14.7553	46.446			14.7553	31.362
						14.8055	67.675	14.8055	45.7									14.8055	69.55	14.8055	53.2333							14.8055	46.308			14.8055	32.283
						14.8557	67.2167	14.8557	46.9125									14.8557	68.4792	14.8557	54.5333							14.8557	46.675			14.8557	33.071
						14.9059	66.8083	14.9059	48.475									14.9059	68.0333	14.9059	55.4917							14.9059	47.392			14.9059	33.733
						14.9561	66.6125	14.9561	49.7875									14.9561	67.5375	14.9561	55.5917							14.9561	48.779			14.9561	34.383
						15.0063	66.7208	15.0063	50.5083									15.0063	66.2417	15.0063	55.2583							15.0063	50.483			15.0063	34.983
						15.0565	67.2167	15.0565	50.95									15.0565	63.8125	15.0565	55.3958							15.0565	51.825			15.0565	35.513
						15.1067	68.1458	15.1067	51.3417									15.1067	60.7917	15.1067	56.7875							15.1067	52.142			15.1067	36.037
						15.1568	69.0167	15.1568	51.85									15.1568	57.7958	15.1568	60.0125							15.1568	51.979			15.1568	36.408
						15.207	69.4333	15.207	52.3208									15.207	55.2375	15.207	63.5167							15.207	51.779			15.207	36.617
						15.2572	69.5708	15.2572	52.7958									15.2572	52.6667	15.2572	65.6917							15.2572	51.721
						15.3074	69.6167	15.3074	53.3417									15.3074	50.4375	15.3074	65.0667							15.3074	51.875
						15.3576	69.6083	15.3576	53.7083									15.3576	48.8875	15.3576	62.575							15.3576	52.183
						15.4078	69.6333	15.4078	53.8083									15.4078	48.1458	15.4078	59.9083							15.4078	52.35
						15.458	69.5458	15.458	54.2167									15.458	48.0708	15.458	58.3917							15.458	51.658
						15.5082	69.4292	15.5082	55.3208									15.5082	48.4792	15.5082	58.0042							15.5082	49.404
						15.5583	69.4333	15.5583	57.8									15.5583	48.9708	15.5583	58.0625							15.5583	46.921
						15.6085	69.3083	15.6085	61.0792									15.6085	49.8417	15.6085	58.6167							15.6085	45.05
						15.6587	69.2083	15.6587	63.85									15.6587	51.0125	15.6587	59.3542							15.6587	44.183
						15.7089	68.9792	15.7089	64.7542									15.7089	52.0833	15.7089	60.5708							15.7089	43.871
						15.7591	68.4625	15.7591	63.9									15.7591	52.6458	15.7591	61.9917							15.7591	43.817
						15.8093	67.5708	15.8093	62.3625									15.8093	52.8625	15.8093	63.0875							15.8093	43.675
						15.8595	66.6792	15.8595	61.35									15.8595	53.1167	15.8595	63.6958							15.8595	43.567
						15.9097	66.0958	15.9097	61.425									15.9097	53.7375	15.9097	64.2375							15.9097	43.438
						15.9598	65.8458	15.9598	62.2583									15.9598	55.1042	15.9598	64.5875							15.9598	43.362
						16.01	65.8583	16.01	63.0792									16.01	56.9167	16.01	64.425							16.01	43.083
						16.0602	66	16.0602	63.3333									16.0602	58.1542	16.0602	63.6083
						16.1104	66.0958	16.1104	62.9125									16.1104	57.9667	16.1104	62.4708
						16.1606	66.2333	16.1606	62.1875									16.1606	56.1083	16.1606	61.6583
						16.2108	66.45	16.2108	61.4417									16.2108	53.7292	16.2108	61.2583
						16.261	66.475	16.261	60.5708									16.261	51.825	16.261	61.1417
						16.3112	66.275	16.3112	59.4833									16.3112	50.9542	16.3112	61.3125
						16.3614	65.975	16.3614	58.4167									16.3614	50.575	16.3614	61.7167
						16.4115	65.4042	16.4115	57.3958									16.4115	50.4167	16.4115	62.5958
						16.4617	64.4375	16.4617	56.4625									16.4617	50.175	16.4617	63.7917
						16.5119	62.5583	16.5119	55.5875									16.5119	49.825	16.5119	64.9167
						16.5621	60.3	16.5621	54.825									16.5621	49.5625	16.5621	65.5292
						16.6123	58.6	16.6123	54.1375									16.6123	49.4208	16.6123	65.7042
						16.6625	58.3583	16.6625	53.6333									16.6625	49.1792	16.6625	65.9583
						16.7127	59.4458	16.7127	53.1958									16.7127	48.95	16.7127	66.6542
						16.7629	61.1125	16.7629	52.7375									16.7629	48.8333	16.7629	68.3833
						16.813	62.4917	16.813	52.2125									16.813	48.7333	16.813	70.825
						16.8632	63.3542	16.8632	51.6542									16.8632	48.7792	16.8632	72.8667
						16.9134	64.0042	16.9134	51.1083									16.9134	48.9	16.9134	73.3292
						16.9636	64.575	16.9636	50.575									16.9636	48.9125	16.9636	71.7542
						17.0138	64.9208	17.0138	49.9667									17.0138	48.525	17.0138	69.5
						17.064	64.8083	17.064	49.3625									17.064	47.6625	17.064	67.6125
						17.1142	64.6375	17.1142	48.9208									17.1142	46.7208	17.1142	66.5458
						17.1644	64.9542	17.1644	48.7375									17.1644	45.7958	17.1644	65.5375
						17.2146	66.2125	17.2146	48.8917									17.2146	45.0167	17.2146	64.6917
						17.2647	68.3583	17.2647	49.05									17.2647	44.2083	17.2647	63.7542
						17.3149	70.5667	17.3149	48.8									17.3149	43.5	17.3149	62.3792
						17.3651	71.6708	17.3651	47.7167									17.3651	42.8917	17.3651	60.9
						17.4153	71.0292	17.4153	46.0167									17.4153	42.1917	17.4153	59.925
						17.4655	69.4875	17.4655	44.5									17.4655	41.5917	17.4655	59.7667
						17.5157	68.4833	17.5157	43.575									17.5157	41.3417	17.5157	60.55
						17.5659	68.95	17.5659	43.1833									17.5659	41.6333	17.5659	61.7333
						17.6161	70.8625	17.6161	43.1375									17.6161	42.6042	17.6161	62.6208
						17.6662	73.4208	17.6662	43.4625									17.6662	43.7542	17.6662	62.9167
						17.7164	75.5958	17.7164	44.35									17.7164	44.7375	17.7164	63.1
						17.7666	76.6042	17.7666	45.8208									17.7666	45.2	17.7666	63.2042
						17.8168	77.0542	17.8168	47.35									17.8168	45.4958	17.8168	63.0333
						17.867	77.5167	17.867	48.1958									17.867	45.8125	17.867	62.5583
						17.9172	78.3792	17.9172	48.1333									17.9172	46.3458	17.9172	62.0375
						17.9674	79.6958	17.9674	47.625									17.9674	47.1	17.9674	61.6792
						18.0176	81.2083	18.0176	47.1667									18.0176	47.9625	18.0176	61.6
						18.0678	82.7042	18.0678	47.1042									18.0678	48.6542	18.0678	61.5917
						18.1179	83.8125	18.1179	47.3042									18.1179	49.0792	18.1179	61.45
						18.1681	84.5458	18.1681	47.6625									18.1681	49.375	18.1681	60.8417
						18.2183	85.35	18.2183	47.9125									18.2183	49.4708	18.2183	59.2
						18.2685	86.3417	18.2685	47.8125									18.2685	49.1583	18.2685	57.0875
						18.3187	88.0417	18.3187	47.5292									18.3187	48.175	18.3187	55.3292
						18.3689	89.9667	18.3689	47.4625									18.3689	46.8833	18.3689	54.5208
						18.4191	91.2792	18.4191	47.8042									18.4191	45.9625	18.4191	54.6542
						18.4693	90.8875	18.4693	48.4958									18.4693	45.8208	18.4693	55.1708
						18.5194	88.5375	18.5194	49.55									18.5194	46.3458	18.5194	55.5792
						18.5696	85.5708	18.5696	50.5542									18.5696	47.3	18.5696	55.3542
						18.6198	83.3458	18.6198	51.4542									18.6198	48.3708	18.6198	54.75
						18.67	82.7	18.67	52.4208									18.67	49.4958	18.67	54.375
						18.7202	83.2083	18.7202	53.2792									18.7202	50.8042	18.7202	54.4208
						18.7704	83.6667	18.7704	53.7458									18.7704	52.1125	18.7704	55
						18.8206	82.9292	18.8206	53.5708									18.8206	53.0167	18.8206	55.8333
						18.8708	80.3625	18.8708	53.0875									18.8708	53.475	18.8708	56.6875
						18.921	77.1	18.921	52.6									18.921	53.6875	18.921	57.2417
						18.9711	74.4208	18.9711	52.3458									18.9711	53.5625	18.9711	57.5542
						19.0213	72.9417	19.0213	52.2958									19.0213	52.7792	19.0213	57.9792
						19.0715	72.0792	19.0715	52.2583									19.0715	51.4417	19.0715	58.6958
						19.1217	71.8083	19.1217	52.1833									19.1217	49.8917	19.1217	59.7708
						19.1719	71.8917	19.1719	51.8									19.1719	48.85	19.1719	61.1042
						19.2221	72.4792	19.2221	51.35									19.2221	48.1667	19.2221	62.7292
[truncated: 66 more columns]

[truncated: 1 more sheets: Transporter localisation OAT3]
