# Supplementary material for: Modular tissue-in-a-CUBE platform to model blood-brain barrier (BBB) and brain interaction
Source: Commun Biol. 2024 Feb 28;7:177. doi: 10.1038/s42003-024-05857-8 (PMC10901775; doi:10.1038/s42003-024-05857-8)
Supplement: Supplementary file 4 — Supplementary Data 2 [file 42003_2024_5857_MOESM4_ESM.xlsx]

## Sheet: BMEday2_BMEday4
gene	logFC	logCPM	LR	PValue	FDR	BME_Day2_1	BME_Day2_2	BME_Day2_3	BME_Day4_1	BME_Day4_2	BME_Day4_3
OR4F16	-0.0292063	-2.50864	0.00132862	0.970923	1	0.107698	0.112013	0.10029	0.135641	0.0763503	0.0988719
OR4F3	-0.295167	-2.88575	0.0469002	0.828548	1	0.107698	0.112013	0	0	0.0763503	0.0988719
OR4F29	-0.295167	-2.88575	0.0469002	0.828548	1	0.107698	0.112013	0	0	0.0763503	0.0988719
LOC100132287	0	-3.82933	0	1	1	0	0	0	0	0	0
LOC100132062	-0.1457	5.449	0.242585	0.622345	1	50.7618	52.7209	33.9649	34.0799	46.6882	43.4707
FAM138A	0	-3.82933	0	1	1	0	0	0	0	0	0
FAM138F	0	-3.82933	0	1	1	0	0	0	0	0	0
FAM138C	2.62079	-3.6102	2.14696	0.142852	0.753433	0	0	0	0	0	0.0659146
OR4F5	0	-3.82933	0	1	1	0	0	0	0	0	0
DDX11L1	-0.0110155	-2.82532	0.000142825	0.990465	1	0.0717988	0.0746755	0.0668599	0.0678207	0.114525	0.0329573
WASH7P	0.0495955	5.24308	0.0177664	0.893964	1	30.7299	53.6917	27.0448	30.5532	50.0094	34.8029
MIR6859-3	-0.144274	0.209976	0.124567	0.724133	1	1.47188	1.12013	0.835749	1.01731	0.954378	1.12055
MIR6859-4	-0.116359	0.149613	0.0802798	0.776919	1	1.40008	1.04546	0.802319	0.9834	0.916203	1.08759
MIR6859-2	-0.10107	0.0798245	0.0604623	0.805767	1	1.32828	0.970782	0.768889	0.91558	0.916203	1.02168
MIR6859-1	-0.102892	0.0303826	0.0643686	0.79972	1	1.25648	0.933444	0.768889	0.881669	0.878028	0.988719
MIR1302-10	0.112269	-2.36864	0.0215352	0.88333	1	0.0717988	0.149351	0.13372	0.101731	0.152701	0.131829
MIR1302-11	0.112269	-2.36864	0.0215352	0.88333	1	0.0717988	0.149351	0.13372	0.101731	0.152701	0.131829
MIR1302-9	0.112269	-2.36864	0.0215352	0.88333	1	0.0717988	0.149351	0.13372	0.101731	0.152701	0.131829
MIR1302-2	0.112269	-2.36864	0.0215352	0.88333	1	0.0717988	0.149351	0.13372	0.101731	0.152701	0.131829
LOC729737	-0.460899	5.08971	2.13845	0.143647	0.755728	42.9716	46.8216	28.3152	22.3469	30.1965	33.2539
LOC102725121	-0.191823	-2.6521	0.0425104	0.83665	1	0.107698	0.112013	0.0668599	0.0678207	0.152701	0.0329573
FAM87B	0.438505	-1.69953	0.13632	0.711967	1	0.430793	0	0.16715	0.237373	0.114525	0.461402
FAM41C	-1.32963	-2.71344	0.996875	0.318068	1	0.107698	0.186689	0.0668599	0	0	0.131829
LINC01128	-0.110135	5.0765	0.14002	0.708262	1	39.597	29.2728	36.0041	33.1304	24.4703	39.5487
LINC00115	-0.147679	0.679111	0.149305	0.699201	1	1.68727	1.9789	1.17005	1.49206	1.41248	1.45012
LOC101928626	0	-3.82933	0	1	1	0	0	0	0	0	0
MIR12136	-0.36279	7.00323	0.590639	0.442172	1	228.966	85.6528	118.142	93.05	77.8009	165.676
LOC100133331	-0.15525	4.44267	0.303222	0.58187	1	26.422	24.1575	17.9519	17.9386	20.3855	23.2019
LOC100288069	0.0393673	0.605549	0.00289872	0.957063	1	2.44116	0.373378	1.47092	1.79725	0.725328	1.87857
PLEKHN1	1.23494	2.29286	9.24978	0.00235524	0.0538847	1.93857	3.62176	3.07556	4.81527	8.01678	7.51426
PERM1	1.76682	-1.54498	0.577357	0.44735	1	0	0.373378	0	0	1.0689	0.230701
HES4	1.40423	3.30361	6.27296	0.0122594	0.178146	3.12325	8.9984	4.0116	11.0209	22.5997	9.09621
ISG15	0.35634	1.36378	0.519559	0.47103	1	1.32828	2.98702	2.27324	2.27199	4.19926	1.97744
LINC02593	-0.279541	4.55155	0.621029	0.430665	1	22.832	34.2014	19.8908	14.4119	25.6919	23.2678
SAMD11	-0.0557037	6.38476	0.0205442	0.886027	1	69.0705	121.758	64.4864	62.3611	114.64	68.65
NOC2L	-0.208845	6.927	0.458706	0.498229	1	107.339	161.747	122.12	113.803	139.759	84.9309
KLHL17	0.0687886	5.00962	0.0565481	0.812037	1	30.9453	38.7566	24.4373	29.1629	38.3278	31.2435
RNF223	1.19329	0.0770027	3.81223	0.0508798	0.471468	0.287195	1.00812	0.50145	0.813849	1.75606	1.54899
LOC100288175	-0.110655	0.0415251	0.0380165	0.84541	1	0.969284	1.49351	0.53488	0.678207	1.3743	0.72506
TNFRSF4	0	-3.82933	0	1	1	0	0	0	0	0	0
TNFRSF18	5.37099	-2.68927	3.45182	0.0631822	0.522264	0	0	0	0	0.534452	0
TTLL10	0	-3.82933	0	1	1	0	0	0	0	0	0
C1orf159	-0.018891	5.17173	0.00166139	0.967487	1	26.2784	57.4255	24.9388	24.6867	52.7199	29.8263
AGRN	0.258624	9.10931	1.03072	0.30999	1	432.731	604.834	471.028	577.053	622.369	605.359
C1QTNF12	0.262969	0.603043	0.140294	0.707989	1	0.717988	2.24027	1.0029	0.678207	2.86313	1.21942
UBE2J2	0.0249708	6.07062	0.00405412	0.949231	1	50.2951	98.3103	51.081	57.4441	92.0784	53.6545
SCNN1D	0.984894	3.00477	5.22046	0.0223226	0.2693	4.77462	7.54223	3.71073	8.00284	14.9265	8.7996
SDF4	-0.09089	7.55036	0.0377694	0.845907	1	133.689	301.876	144.284	125.367	278.984	140.101
B3GALT6	0.220766	6.06813	0.424617	0.514642	1	52.0541	82.5538	51.1144	64.0228	95.1706	57.2468
MIR6726	-1.68797	-3.32803	1.44409	0.229479	0.992419	0.0358994	0.0373378	0.0668599	0.0339104	0	0
ACAP3	-0.0802973	6.72729	0.0432182	0.835315	1	93.8052	155.736	76.9558	80.3336	142.011	86.4799
SNORD167	0.403819	-0.438012	0.535227	0.464418	1	0.682089	0.746755	0.30087	0.91558	0.878028	0.494359
PUSL1	-0.408148	4.2088	0.778715	0.377534	1	14.7906	32.3718	15.8792	12.7503	23.8213	10.9418
INTS11	0.00424814	6.55279	0.000138839	0.990599	1	75.1734	130.271	75.5852	80.7067	126.741	74.4176
MIR6727	-0.291721	-1.53327	0.172428	0.677963	1	0.215396	0.186689	0.50145	0.237373	0.343576	0.164786
CPTP	0.162215	3.93251	0.151934	0.696694	1	10.1236	20.6478	12.2688	12.2755	22.9433	12.9522
MIR6808	3.54887	-3.41336	3.72325	0.0536599	0.482267	0	0	0	0	0.0763503	0.0659146
TAS1R3	1.05892	-0.00586967	1.7635	0.184188	0.879216	0.430793	0.933444	0.43459	0.271283	1.3743	2.10927
DVL1	0.0239714	6.40186	0.00482474	0.944623	1	68.8551	117.353	65.155	75.2132	108.417	71.9458
MXRA8	0.444954	6.90333	1.51889	0.217787	0.966509	79.6967	136.843	87.4528	113.057	191.716	109.056
AURKAIP1	-0.433773	6.46182	0.665551	0.414607	1	61.747	172.388	69.5343	51.3403	118.801	54.6761
TMEM88B	0.474523	-0.407659	0.133309	0.715025	1	0.466692	0.896106	0.36773	0.542566	1.87058	0
ANKRD65	1.49696	3.25441	12.6232	0.000380989	0.012051	3.44634	6.90749	4.51305	9.42708	18.2477	14.3035
ATAD3C	-0.721521	1.23834	3.15221	0.0758243	0.57391	2.47706	3.80845	2.27324	1.55988	2.21416	1.41716
LINC01770	-0.105414	0.154964	0.0224959	0.880775	1	0.466692	2.05358	0.735459	0.576476	1.52701	0.922804
VWA1	-0.684626	6.41545	2.05787	0.151422	0.7838	58.875	166.937	89.6592	41.0315	90.0551	65.1895
CCNL2	0.169709	8.2796	0.342818	0.558207	1	372.026	241.725	263.528	345.682	269.173	371.923
MRPL20-AS1	-0.0302255	4.44539	0.0124001	0.911334	1	20.7499	25.427	19.6568	19.3628	25.2719	19.8403
MRPL20	-0.273585	6.11705	0.327247	0.567285	1	50.69	119.369	57.6333	44.7278	97.4993	46.1402
SSU72	-0.258176	6.8306	0.494075	0.482115	1	99.0824	170.895	101.727	82.9447	143.92	83.9422
LOC105378586	0	-3.82933	0	1	1	0	0	0	0	0	0
FNDC10	0.253725	3.28842	0.291249	0.589421	1	6.2465	13.2549	7.05372	9.22362	15.69	6.75624
ATAD3B	-0.404448	5.84452	1.46714	0.225798	0.987033	64.1522	85.2048	46.802	45.033	62.569	40.6034
ATAD3A	-0.390622	6.06012	1.3144	0.251599	1	60.1315	103.09	63.6507	54.7313	73.4108	44.9208
TMEM240	0.690484	2.412	1.58692	0.207766	0.941541	3.30275	6.08606	2.6744	4.61181	10.8799	3.98783
MMP23A	0.197413	0.612691	0.118058	0.73115	1	1.04108	2.2776	0.768889	1.59379	2.13781	0.955761
MMP23B	0.340204	0.546835	0.483179	0.486986	1	1.07698	1.60552	1.0029	1.11904	2.40503	1.15351
MIB2	0.0890295	6.43544	0.0327904	0.856304	1	59.8443	138.112	53.488	68.2955	135.254	63.9042
TMEM52	0.78436	-0.346746	0.468006	0.493906	1	0.502592	1.0828	0	0.712118	1.29795	0.72506
CALML6	-6.95857	-1.56145	20.8994	4.84042e-06	0.000279342	0.251296	1.04546	0.3343	0	0	0
LOC105378591	-4.16138	-3.23558	2.95172	0.0857864	0.576663	0	0.224027	0	0	0	0
GNB1	0.00457639	8.67904	0.00036372	0.984784	1	369.154	436.292	422.02	431.916	428.554	370.901
CFAP74	0	-3.82933	0	1	1	0	0	0	0	0	0
CDK11B	-0.202458	5.97043	0.696156	0.404079	1	62.8599	72.8086	65.389	61.4795	60.1258	53.1271
CDK11A	-0.301775	5.24502	1.44599	0.229172	0.992419	40.0637	46.4855	38.8456	32.3844	38.137	31.2106
NADK	-0.150439	6.21754	0.406285	0.523861	1	78.7633	76.7291	79.1622	75.654	69.7841	65.9805
SLC35E2B	0.24265	7.41422	0.577874	0.447147	1	182.8	118.734	167.05	215.195	130.292	208.916
SLC35E2A	0.285991	6.21363	1.36236	0.243129	1	74.5631	61.3086	64.5867	84.7759	74.8614	84.7661
PRKCZ	0.0906486	5.40449	0.113861	0.73579	1	34.4275	47.1576	41.286	37.5388	49.475	43.8332
FAAP20	-0.0160567	6.18777	0.00104576	0.974202	1	50.5823	118.51	50.613	51.9846	113.915	51.3804
PRKCZ-AS1	0.131595	1.92546	0.132664	0.715685	1	3.73354	4.06982	2.87498	2.98411	4.69554	4.02079
SKI	0.142501	6.74747	0.368264	0.543952	1	97.2515	107.421	101.56	119.161	112.808	106.057
MORN1	-0.0584494	3.69706	0.0483038	0.826042	1	14.3598	12.9562	12.1685	12.0043	12.5596	13.3477
LOC100129534	-0.113754	2.63732	0.118401	0.730776	1	6.92859	6.27274	5.98397	4.74745	5.45904	7.51426
PEX10	-0.0546171	5.16513	0.0401092	0.841267	1	31.0171	43.3118	35.1349	32.52	41.1146	31.7708
RER1	-0.197879	6.86695	0.363517	0.546559	1	104.79	165.705	103.432	89.4216	140.714	95.8727
PLCH2	1.56444	-0.0477359	9.34034	0.00224164	0.0519539	0.61029	0.410715	0.3343	1.42424	1.75606	0.856889
LOC100996583	0	-3.82933	0	1	1	0	0	0	0	0	0
TNFRSF14-AS1	0	-3.82933	0	1	1	0	0	0	0	0	0
TNFRSF14	0	-3.82933	0	1	1	0	0	0	0	0	0
PANK4	0.106533	5.14392	0.183674	0.668235	1	33.0993	36.2923	32.5608	39.0308	39.1677	31.5731
PRDM16-DT	3.80824	-1.8528	3.56987	0.0588369	0.499495	0.0717988	0	0	0.678207	0.496277	0
TTC34	4.48999	-3.0906	5.70962	0.0168722	0.221603	0	0	0	0	0.152701	0.131829
PRXL2B	0.22745	5.43126	0.616128	0.43249	1	34.5711	48.7631	35.7366	43.9478	56.5755	38.8896
MMEL1	5.25958	-2.7141	6.81356	0.00904684	0.145439	0	0	0	0	0.229051	0.263658
ARHGEF16	-0.232234	5.81375	0.339256	0.560259	1	47.2077	86.0635	48.8078	32.3505	67.6845	54.9728
TPRG1L	-0.04263	4.8996	0.0273796	0.868576	1	27.1759	32.8199	30.6553	27.7726	34.0522	26.201
WRAP73	-0.408619	4.52639	1.96483	0.160997	0.81151	25.1655	32.3345	21.1277	17.5317	23.4777	18.2254
CCDC27	4.86131	-2.903	6.4958	0.0108129	0.163041	0	0	0	0.169552	0	0.197744
SMIM1	0.196667	1.11884	0.13444	0.713872	1	1.72317	2.68832	1.47092	1.42424	3.77934	1.54899
PRDM16	3.12037	1.45382	24.5312	7.31155e-07	5.24761e-05	0.538491	0.634742	0.46802	8.68105	2.90131	2.76841
MIR4251	0	-3.82933	0	1	1	0	0	0	0	0	0
MIR551A	0	-3.82933	0	1	1	0	0	0	0	0	0
MEGF6	0.14623	6.90601	0.266568	0.605644	1	105.867	139.755	95.7434	127.232	147.165	103.387
LRRC47	-0.00903238	6.19091	0.00122117	0.972123	1	65.6959	86.5863	67.3614	74.908	77.8773	65.4861
DFFB	-0.0128543	3.32421	0.00181713	0.965998	1	10.1595	10.7533	9.05952	11.6991	9.96371	8.04158
C1orf174	0.0894188	5.41063	0.112576	0.73723	1	39.6688	47.6803	36.1044	40.1499	51.1929	40.0101
TP73	1.07499	2.29659	9.85132	0.0016971	0.0410914	2.54886	3.99514	2.80812	6.23951	7.13875	6.3278
TP73-AS1	0.0999404	5.91236	0.0922851	0.761292	1	70.7936	40.5115	62.9152	70.2962	46.6118	69.8035
LINC01134	-4.12984	-3.23836	5.12085	0.02364	0.280525	0.107698	0.112013	0	0	0	0
CEP104	-0.40514	4.77038	1.3903	0.238355	1	34.248	22.0666	36.7395	27.7726	16.1863	26.2999
AJAP1	-7.39232	-1.19648	46.5434	8.9611e-12	2.2425e-09	0.825686	0.709418	0.668599	0	0	0
CHD5	-0.427711	-0.399854	0.64007	0.423686	1	0.717988	1.15747	0.50145	0.406924	0.763503	0.593231
NPHP4	0.352345	4.69905	1.97396	0.160028	0.80924	25.0219	22.6267	20.6263	31.2314	25.9591	29.9582
KCNAB2	0.138776	3.39809	0.20282	0.652455	1	10.4826	11.2013	8.22377	10.5122	13.0941	9.32691
RPL22	0.345604	8.95254	0.934142	0.333789	1	362.046	591.692	355.193	438.088	765.831	459.326
HES2	-2.80548	1.64005	25.6382	4.11796e-07	3.13031e-05	3.66174	5.78735	6.55227	0.305193	0.954378	1.02168
ZBTB48	-0.157243	4.58818	0.230238	0.631348	1	24.8783	32.4092	18.5871	18.2438	28.4405	21.3563
NOL9	-0.251595	5.09884	0.55056	0.458089	1	30.4068	49.9953	31.1233	27.5691	40.771	25.3442
KLHL21	-0.102602	4.48337	0.15461	0.694168	1	22.7243	19.8637	26.6771	23.4999	20.3855	20.6313
ESPN	0.949802	4.08321	3.98475	0.0459139	0.446477	7.00038	17.9221	9.62783	15.7005	33.0215	18.0276
MIR4252	0	-3.82933	0	1	1	0	0	0	0	0	0
TNFRSF25	1.21719	3.40866	7.20032	0.00728905	0.126609	5.74391	9.18509	4.11189	11.7669	21.569	10.9418
PLEKHG5	0.956972	5.1501	8.63217	0.00330278	0.0697507	19.8165	32.5212	19.9577	40.6924	57.7972	41.8558
PHF13	0.0826086	5.63911	0.0927514	0.760708	1	49.972	39.6527	55.3935	57.3763	43.7869	52.4021
HES3	0	-3.82933	0	1	1	0	0	0	0	0	0
ACOT7	-0.647422	5.85936	2.4353	0.118631	0.699032	47.1359	108.055	57.1653	39.3021	61.042	35.2313
LOC102724450	0.307874	-1.12756	0.328708	0.566421	1	0.323095	0.485391	0.23401	0.406924	0.381751	0.494359
RNF207	0.441174	6.19027	2.20896	0.137211	0.750205	80.1275	53.5424	51.9836	79.5876	73.2963	99.1685
ICMT	-0.325255	7.40998	1.96754	0.16071	0.810981	175.44	195.874	195.933	147.51	150.868	154.372
LINC00337	0.385032	-0.888029	0.0852147	0.770351	1	0.251296	0.784093	0.20058	0.474745	1.14525	0
GPR153	0.382047	2.66869	1.17152	0.27909	1	4.88232	7.05684	4.44619	7.79938	8.01678	5.53682
THAP3	0.0639195	4.13422	0.0277751	0.867639	1	12.852	25.091	13.372	13.6659	22.6379	17.3355
DNAJC11	-0.0157197	6.48499	0.00427353	0.947878	1	87.5228	92.1869	90.2609	98.1027	89.2535	79.6907
VAMP3	0.0676993	6.74042	0.0758513	0.783	1	94.1641	114.702	104.168	106.953	120.939	100.19
UTS2	-3.78535	-3.33281	2.80601	0.0939117	0.597981	0	0	0.16715	0	0	0
TNFRSF9	-0.274591	0.459958	0.378291	0.538519	1	1.11288	1.56819	1.60464	1.08513	1.67971	0.790975
PER3	2.0196	2.78453	16.4263	5.05789e-05	0.00212522	4.09253	1.71754	2.27324	12.8859	6.37525	13.5454
PARK7	-0.0942076	7.61524	0.0540031	0.816238	1	158.209	294.819	154.179	146.493	273.601	148.736
SLC45A1	0.351591	-0.0166746	0.79925	0.371318	1	0.753888	0.896106	0.768889	1.01731	1.2216	0.856889
ERRFI1	0.168714	6.50263	0.280208	0.596565	1	92.1179	67.1706	96.6461	92.7448	70.0895	124.842
RERE-AS1	0	-3.82933	0	1	1	0	0	0	0	0	0
SNORD128	0	-3.82933	0	1	1	0	0	0	0	0	0
RERE	-0.0110954	7.32497	0.00157052	0.968388	1	179.856	135.312	167.484	181.217	122.16	175.563
CAMTA1-DT	-0.051924	-0.655691	0.0050852	0.943151	1	0.215396	1.0828	0.43459	0.474745	0.801678	0.395487
CAMTA1	0.0598121	5.69767	0.0157142	0.900242	1	35.9712	79.5668	36.7395	41.4385	81.962	35.3302
CAMTA1-AS2	0	-3.82933	0	1	1	0	0	0	0	0	0
SLC2A7	0	-3.82933	0	1	1	0	0	0	0	0	0
CA6	0	-3.82933	0	1	1	0	0	0	0	0	0
GPR157	0.126357	3.87357	0.127099	0.721459	1	11.8827	17.0634	12.904	9.93574	16.2626	19.4778
SLC2A5	0	-3.82933	0	1	1	0	0	0	0	0	0
MIR34AHG	-1.3391	3.49347	17.1949	3.37349e-05	0.00148591	20.1396	14.5991	13.4054	5.45957	6.10802	7.44835
MIR34A	-1.88837	-3.71326	1.24053	0.265369	1	0.0358994	0	0	0	0	0
LNCTAM34A	-0.972852	0.179024	5.74812	0.0165063	0.218071	1.40008	1.41884	1.40406	0.542566	0.954378	0.659146
ENO1	0.617998	10.4166	3.43534	0.0638153	0.52489	834.913	1416.41	983.911	1638.21	2095.97	1231.09
MIR6728	-0.0322349	-3.60724	0.000283618	0.986563	1	0.0358994	0	0	0.0339104	0	0
ENO1-AS1	0.312575	-1.74267	0.196095	0.657891	1	0.215396	0.298702	0.10029	0.339104	0.152701	0.263658
LINC02606	0.329831	0.243592	0.709522	0.399602	1	0.897485	1.19481	0.869179	1.08513	1.48883	1.15351
H6PD	0.854198	7.03182	10.4934	0.00119804	0.0309671	82.9635	109.661	86.8511	150.155	193.586	161.491
SPSB1	0.0174458	4.05289	0.0013475	0.970718	1	10.9134	23.9335	14.4417	13.632	26.15	10.1179
SLC25A33	-0.323041	4.32828	0.564472	0.452464	1	18.4523	30.6543	17.651	15.87	26.7608	10.7441
TMEM201	0.161316	5.64522	0.364982	0.545752	1	43.8691	53.393	44.2947	55.3078	59.8968	43.1081
RBP7	-0.418061	-1.02715	0.137549	0.71073	1	0.287195	0.560066	0.60174	0.474745	0.610802	0
LZIC	0.265941	5.96993	1.28348	0.257252	1	54.6389	57.3881	58.5359	71.0083	68.1044	65.9805
NMNAT1	0.216701	3.52008	0.597698	0.439458	1	9.51334	11.4627	10.6642	13.3268	12.636	10.81
TMEM274P	0	-3.82933	0	1	1	0	0	0	0	0	0
MIR5697	0	-3.82933	0	1	1	0	0	0	0	0	0
CTNNBIP1	0.0403153	6.34521	0.023044	0.879343	1	68.9269	96.4808	74.8831	75.5862	92.1548	79.3611
PIK3CD-AS1	0	-3.82933	0	1	1	0	0	0	0	0	0
PIK3CD-AS2	0.0873719	1.23567	0.0161832	0.898772	1	1.32828	3.32306	2.0058	1.83116	4.42832	0.823932
PIK3CD	-1.3398	2.62774	10.7689	0.00103221	0.0274784	9.15435	7.54223	9.5944	3.9336	1.94693	4.48219
CLSTN1	-0.0607425	8.24721	0.0515815	0.820334	1	325.608	266.032	338.88	310.483	239.167	342.492
UBE4B	-0.15122	6.74937	0.17937	0.671915	1	126.904	79.0814	133.452	119.364	66.3866	119.899
CENPS-CORT	-0.30642	2.22822	0.298825	0.58462	1	4.66692	7.28086	3.37643	3.08584	7.13875	2.17518
CENPS	-0.280738	4.24462	0.797333	0.371892	1	17.5189	26.6218	18.0188	13.5641	20.5	17.1048
CORT	-0.419673	-0.589054	0.449164	0.502732	1	0.861586	0.821431	0.36773	0.271283	0.801678	0.461402
DFFA	-0.0538612	6.804	0.039152	0.843148	1	101.595	131.018	108.647	109.666	130.215	88.8858
PEX14	-0.125869	5.4258	0.0827226	0.773641	1	32.9557	67.9174	33.4968	30.7567	60.6221	31.7708
CASZ1	-0.827027	1.92774	5.24066	0.0220649	0.267216	5.34901	5.11527	3.87788	2.3059	2.36686	3.3946
SRM	-0.295534	6.2515	0.320216	0.571478	1	54.9261	136.843	59.9065	57.512	108.761	38.7907
MASP2	0.211519	1.80891	0.3044	0.581137	1	3.98483	3.02436	2.54068	3.25539	2.97766	4.81176
TARDBP	0.0777264	8.07824	0.0908042	0.763157	1	294.734	217.119	276.9	305.431	246.879	280.104
KIF1B	0.0438705	6.6797	0.00720601	0.93235	1	123.458	49.2858	129.909	135.811	49.8567	126.325
RNU6-1	-0.256363	-1.85609	0.131721	0.716654	1	0.215396	0.224027	0.23401	0.0678207	0.267226	0.230701
RNU6-9	-0.330557	-0.681693	0.416808	0.518534	1	0.466692	0.784093	0.60174	0.305193	0.572627	0.593231
RNU6-7	-0.130374	-1.55645	0.0358919	0.849739	1	0.251296	0.224027	0.36773	0.101731	0.343576	0.329573
RNU6-8	0.128504	-1.71035	0.0356115	0.85032	1	0.215396	0.224027	0.23401	0.101731	0.343576	0.296616
RNU6-2	-0.397644	-1.55351	0.434324	0.509875	1	0.251296	0.373378	0.30087	0.135641	0.267226	0.296616
PGD	0.128543	8.37304	0.221614	0.637813	1	265.871	376.141	308.124	347.988	402.061	288.64
EXOSC10	0.0391	6.57728	0.0272263	0.868941	1	97.3951	91.5149	93.4702	105.631	94.3689	90.1382
EXOSC10-AS1	-0.134429	-1.68381	0.0061407	0.93754	1	0.287195	0.485391	0	0.169552	0.534452	0
UBIAD1	-0.0701839	4.543	0.07755	0.780645	1	21.6832	25.4644	24.2702	23.3642	24.6993	19.9721
DISP3	-1.66643	3.8379	30.5031	3.3333e-08	3.3307e-06	23.909	20.6104	20.4257	7.56201	5.19182	7.67905
FBXO44	0.0727001	4.72395	0.0446916	0.832572	1	21.5396	35.3215	20.2251	20.2445	32.6779	28.1455
FBXO2	-1.18603	3.16769	6.9897	0.00819802	0.136893	7.17988	17.6234	12.3691	3.83187	7.10057	5.40499
MTOR-AS1	0	-3.82933	0	1	1	0	0	0	0	0	0
ANGPTL7	0	-3.82933	0	1	1	0	0	0	0	0	0
MTOR	-0.211538	6.59579	0.211673	0.645459	1	126.222	57.3135	127.636	116.279	48.5969	103.848
AGTRAP	-0.328619	5.43318	0.521166	0.470345	1	35.7917	75.3103	32.9954	25.5006	55.2012	34.0449
FBXO6	0.36925	1.65491	0.56738	0.451302	1	1.75907	3.69644	2.60754	2.17026	5.19182	3.06503
MAD2L2	0.128577	6.799	0.0900843	0.76407	1	76.4657	158.648	83.8758	76.2644	166.673	105.793
DRAXIN	0.705834	6.06826	3.54904	0.05958	0.501955	38.6996	68.9629	45.1973	64.0567	117.427	67.8591
NPPB	0	-3.82933	0	1	1	0	0	0	0	0	0
KIAA2013	0.126299	6.08555	0.19134	0.661804	1	57.7262	80.4629	56.4298	59.2414	85.1305	68.0568
C1orf167	-0.637193	-2.59133	0.0807365	0.776302	1	0.323095	0.0373378	0	0	0.229051	0
C1orf167-AS1	0	-3.82933	0	1	1	0	0	0	0	0	0
MTHFR	0.182667	5.1881	0.393682	0.53037	1	36.7969	27.4806	37.9765	42.8288	29.5857	43.6354
CLCN6	0.0679338	5.22917	0.0438215	0.834186	1	46.0589	27.1072	36.5055	45.2364	28.5168	41.1966
NPPA-AS1	-1.24803	0.534649	4.56422	0.0326466	0.350382	2.15396	1.90423	1.77179	0.847759	0.267226	1.31829
NPPA	-2.13317	-0.402453	4.51602	0.0335788	0.357057	1.07698	1.49351	0.802319	0	0.229051	0.527317
MIIP	-0.0158323	5.06743	0.00143557	0.969776	1	28.54	49.7712	22.6321	27.0605	47.3753	25.4101
MIR6729	0.0963107	-2.36742	0.0151706	0.901973	1	0.107698	0.186689	0.0668599	0.135641	0.114525	0.131829
PLOD1	0.833158	7.34455	11.6414	0.000645014	0.0186435	102.313	129.002	119.111	208.82	220.003	195.503
MIR4632	0	-3.82933	0	1	1	0	0	0	0	0	0
MIR7846	0	-3.82933	0	1	1	0	0	0	0	0	0
TNFRSF1B	0.611679	-0.543338	2.02005	0.155234	0.794519	0.394893	0.597404	0.46802	0.779938	0.763503	0.692103
MFN2	-0.0493805	6.87791	0.0335071	0.854759	1	116.529	105.068	137.063	136.693	95.1706	114.724
PRAMEF12	-3.56616	-3.41206	3.79227	0.0514896	0.471468	0.143598	0	0	0	0	0
PRAMEF1	0	-3.82933	0	1	1	0	0	0	0	0	0
AADACL4	0	-3.82933	0	1	1	0	0	0	0	0	0
PRAMEF27	0	-3.82933	0	1	1	0	0	0	0	0	0
AADACL3	0	-3.82933	0	1	1	0	0	0	0	0	0
C1orf158	0.0103258	-3.25038	1.85146e-05	0.996567	1	0	0	0.10029	0.101731	0	0
HNRNPCL1	1.60813	-0.445959	0.967939	0.325195	1	0	0	0.969469	0.9834	0.954378	1.05463
PRAMEF6	-1.8622	-3.71513	1.2236	0.268655	1	0	0	0.03343	0	0	0
PRAMEF9	-2.63942	-3.60945	2.19345	0.138599	0.750205	0	0	0.0668599	0	0	0
HNRNPCL3	0.113705	-2.36939	0.023307	0.878661	1	0.107698	0.112013	0.13372	0.101731	0.152701	0.131829
HNRNPCL4	-0.153258	-2.45961	0.0301505	0.862149	1	0.0717988	0.112013	0.16715	0.0339104	0.152701	0.131829
HNRNPCL2	0	-3.82933	0	1	1	0	0	0	0	0	0
PRAMEF5	0	-3.82933	0	1	1	0	0	0	0	0	0
PRAMEF13	0	-3.82933	0	1	1	0	0	0	0	0	0
PRAMEF14	0	-3.82933	0	1	1	0	0	0	0	0	0
VPS13D	0.308155	5.6324	0.559211	0.454578	1	54.6748	24.4189	53.6885	55.4095	38.366	70.6275
SNORA59A	0.887797	-2.25089	0.546466	0.459765	1	0.215396	0.0746755	0	0.135641	0.0763503	0.329573
SNORA59B	1.25233	-2.51199	1.45747	0.227333	0.989611	0.107698	0.0746755	0	0.135641	0.0763503	0.230701
PDPN	0.409141	4.51279	2.39152	0.121995	0.712764	19.0626	21.2078	18.3865	28.0439	28.6313	21.2245
DHRS3	0.454315	8.30572	1.91998	0.165858	0.825875	230.438	349.78	220.638	283.355	475.624	338.307
MIR6730	0.759481	-1.83491	1.24191	0.265103	1	0.179497	0.186689	0.10029	0.305193	0.152701	0.329573
PRDM2	0.0383687	5.88229	0.00643362	0.93607	1	69.932	31.4757	72.9776	74.908	30.5783	73.5936
TMEM51	0.65412	3.05295	3.82428	0.050515	0.470871	5.74391	6.64612	6.78628	8.5115	13.3231	8.37115
C1orf195	0	-3.82933	0	1	1	0	0	0	0	0	0
FHAD1	7.72883	-0.891455	27.5255	1.55041e-07	1.32856e-05	0	0	0	1.42424	0.267226	1.08759
FHAD1-AS1	0.0436946	-2.28357	0.000745721	0.978214	1	0.251296	0.149351	0	0	0.114525	0.296616
EFHD2	-0.316748	5.2499	0.717461	0.396978	1	30.2991	57.7989	38.3108	29.0273	46.5355	25.9374
CELA2B	3.22609	-3.50116	3.09004	0.0787728	0.57391	0	0	0	0	0.114525	0
CASP9	0.20446	4.38849	0.500765	0.479164	1	19.3857	21.9919	16.8153	17.7351	27.4097	21.9166
SCARNA21B	0	-3.82933	0	1	1	0	0	0	0	0	0
DNAJC16	-0.183955	4.9032	0.217668	0.640822	1	41.0689	22.7014	31.491	33.0287	16.339	34.4733
AGMAT	-0.314666	1.37497	0.58249	0.445338	1	2.54886	3.13637	2.70783	2.00071	3.24489	1.51604
DDI2	-0.0782254	6.65564	0.0231506	0.879066	1	122.345	51.1901	136.896	113.464	47.528	133.049
RSC1A1	-1.46345	-1.16476	2.66818	0.102373	0.628372	0.251296	1.15747	0.26744	0.271283	0.229051	0.0988719
TMEM82	-0.361589	-0.182959	0.0810883	0.775828	1	0.430793	1.75487	0.56831	0	1.45066	0.692103
SLC25A34	0.08382	1.99041	0.0366904	0.848097	1	3.66174	5.0406	2.6744	2.54328	5.22999	4.28445
SLC25A34-AS1	0	-3.82933	0	1	1	0	0	0	0	0	0
PLEKHM2	-0.0542763	6.6566	0.0314083	0.859333	1	88.9587	131.13	88.0546	90.2694	124.375	82.1296
KAZN	0.54308	4.33155	4.04728	0.0442426	0.43486	18.7395	15.0098	15.2441	27.23	20.6527	23.4985
TMEM51-AS1	0.163319	-0.0803221	0.042475	0.836717	1	0.502592	0.224027	1.73836	1.18686	0.992553	0.593231
FBLIM1	-0.302761	6.66537	1.2897	0.256104	1	91.2922	130.085	114.732	93.7621	99.3317	79.3941
CLCNKA	1.54055	-0.56128	10.1757	0.00142301	0.0356737	0.215396	0.410715	0.30087	0.779938	0.878028	1.05463
FAM131C	2.11663	-0.153908	5.15597	0.0231666	0.276182	0	0.522729	0.40116	1.11904	1.67971	1.25238
CLCNKB	1.33157	1.66922	11.9538	0.000545352	0.016182	2.26166	1.56819	1.47092	3.89969	5.61174	3.856
ZBTB17	0.116324	5.23398	0.231837	0.630165	1	34.0685	39.9887	34.0986	40.7603	38.4042	38.0657
UQCRHL	-0.140367	3.76239	0.145558	0.702817	1	12.2417	18.9676	11.2659	11.1226	17.3697	10.052
FLJ37453	0.363318	3.10746	1.01173	0.314489	1	6.56959	10.1185	5.74996	8.54541	11.9488	8.37115
SPEN	0.0589442	6.80904	0.012139	0.912269	1	143.562	54.9985	130.745	147.035	49.6658	146.33
CPLANE2	-0.0888744	2.78193	0.0487065	0.82533	1	4.30793	9.89451	6.85314	6.03604	7.86408	5.89935
ARHGEF19	0.0271202	6.68652	0.00902094	0.924332	1	94.4154	120.452	91.0298	78.9433	112.426	120.327
EPHA2	-0.14724	5.47693	0.310898	0.577129	1	38.4842	55.1852	46.5345	43.5748	44.1686	38.8566
FBXO42	0.0950119	5.11876	0.115763	0.733676	1	35.0019	28.19	37.4081	39.0647	28.1351	40.2408
SZRD1	0.110191	7.81241	0.211306	0.645746	1	191.2	236.945	220.27	237.237	242.527	220.122
SPATA21	-3.21889	-3.50278	3.11451	0.0775977	0.57391	0	0.112013	0	0	0	0
RNU1-2	-0.601846	0.10623	1.4052	0.235854	1	0.682089	1.82955	1.13662	0.712118	0.725328	0.955761
RNU1-1	0.236016	-3.02728	0.0365366	0.848412	1	0.0717988	0.0373378	0.03343	0.0339104	0	0.131829
RNU1-4	0.236016	-3.02728	0.0365366	0.848412	1	0.0717988	0.0373378	0.03343	0.0339104	0	0.131829
RNU1-3	0.236016	-3.02728	0.0365366	0.848412	1	0.0717988	0.0373378	0.03343	0.0339104	0	0.131829
RNVU1-18	0.236016	-3.02728	0.0365366	0.848412	1	0.0717988	0.0373378	0.03343	0.0339104	0	0.131829
MST1P2	0.971188	2.12972	9.40292	0.0021664	0.050504	3.30275	2.57631	2.84155	5.93431	5.57357	5.60274
LOC112267871	0.448651	-0.358736	0.376509	0.539478	1	0.897485	0.224027	0.668599	1.05122	0.305401	1.08759
LOC105376805	0.0176429	3.43744	0.00122979	0.972025	1	6.64139	16.802	8.65836	6.81598	16.4917	9.19508
ESPNP	0.165207	-1.12302	0.0531185	0.817723	1	0.574391	0.186689	0.3343	0.406924	0.190876	0.626188
MST1L	0.745768	2.11689	4.97735	0.0256813	0.298214	3.66174	3.39774	2.50725	5.79867	4.96277	5.27317
CROCC	-0.0579533	6.386	0.0521934	0.81929	1	91.5076	92.411	71.8076	77.926	90.017	77.7133
LINC01772	0.469314	0.567176	0.875773	0.349362	1	1.47188	1.00812	1.06976	1.49206	2.51956	0.922804
MIR3675	-1.90262	-3.71226	1.24972	0.263605	1	0	0.0373378	0	0	0	0
NECAP2	-0.0517689	5.67359	0.0400048	0.841471	1	44.4076	58.695	52.5519	47.678	56.1938	46.305
CROCCP3	0.249124	3.35812	0.482562	0.487264	1	12.6725	6.7208	8.52464	10.5461	9.31473	13.3147
LINC01783	-0.274905	-1.23652	0.169947	0.680159	1	0.323095	0.33604	0.50145	0.440835	0.114525	0.395487
NBPF1	0.272404	5.4535	0.344969	0.556975	1	55.5005	21.0958	42.2889	59.2075	27.5624	56.8184
CROCCP2	-0.0012443	4.98412	1.82189e-05	0.996594	1	32.9198	37.5618	24.3036	27.0266	37.488	30.1889
MFAP2	0.999037	7.04985	5.78861	0.0161304	0.214533	70.1833	125.53	69.2669	138.863	263.179	127.578
MIR3972	-0.835357	-3.50787	0.241541	0.623095	1	0.0717988	0	0	0	0	0.0329573
PADI3	0.792374	0.0535506	3.92905	0.0474588	0.456943	0.682089	0.597404	0.835749	1.11904	1.45066	1.12055
SDHB	-0.463434	5.31349	1.46241	0.226547	0.989083	35.7917	62.9888	39.2802	25.7041	47.8716	26.5636
PADI1	-1.35134	-0.341636	8.09883	0.00442939	0.0879595	1.18468	0.784093	1.13662	0.440835	0.267226	0.494359
ATP13A2	-0.137588	6.48987	0.244594	0.620907	1	78.2248	116.681	87.3525	78.1973	98.7972	79.5918
PADI2	-0.363686	2.04985	1.18225	0.276899	1	3.62584	5.00326	5.11479	3.89969	3.28306	3.49347
KLHDC7A	-0.707348	0.833824	4.12906	0.0421527	0.419716	2.18986	2.35228	1.83865	1.35641	1.2216	1.31829
RCC2	-0.154589	8.61495	0.393832	0.530292	1	367.287	434.948	436.696	414.351	368.657	330.034
ALDH4A1	-0.478118	5.50214	2.30617	0.128861	0.738834	42.6485	70.9791	44.4284	31.2993	42.947	39.2192
MIR4695	0	-3.82933	0	1	1	0	0	0	0	0	0
MIR1290	-1.8622	-3.71513	1.2236	0.268655	1	0	0	0.03343	0	0	0
PAX7	-0.232392	-1.792	0.0481983	0.826229	1	0.287195	0.224027	0.20058	0.339104	0.267226	0
IGSF21	-8.74507	0.0128846	54.2717	1.74602e-13	6.32998e-11	0.969284	2.87501	1.80522	0	0	0
IFFO2	0.265605	4.20102	0.732638	0.392029	1	14.6829	14.3004	20.9272	25.0258	17.9805	17.006
ARHGEF10L	0.133117	4.82389	0.298092	0.585081	1	25.1655	29.6088	26.0754	29.6037	31.38	27.6841
AKR7L	-0.290667	1.01335	0.424046	0.514925	1	2.58476	2.68832	1.17005	1.6277	1.98511	1.64786
AKR7A2	-0.0153546	6.03864	0.00195746	0.964711	1	50.5464	87.9678	59.5388	51.815	87.4974	56.6536
AKR7A3	-0.724859	0.742572	2.46181	0.116645	0.69078	2.62066	1.94156	1.43749	0.746028	1.56518	1.31829
LOC100506730	0.326036	3.308	1.11271	0.291493	1	8.50816	9.44645	8.22377	9.46099	13.7812	9.59057
SLC66A1	-0.276151	4.79288	0.620499	0.430862	1	24.1244	42.3784	24.3705	20.3462	31.9908	22.7076
EMC1	-0.078154	6.65652	0.100876	0.750781	1	104.288	94.6139	111.723	107.496	86.6194	100.124
UBR4	-0.115975	6.9969	0.0492383	0.824394	1	178.169	68.7015	151.471	153.614	54.6668	159.283
EMC1-AS1	-0.372798	-0.115727	0.4748	0.490787	1	1.25648	0.933444	0.702029	0.881669	0.992553	0.36253
MRTO4	-0.101544	6.10212	0.0458259	0.830493	1	51.7669	107.234	54.1231	50.1195	105.783	42.7456
CAPZB	0.0365555	8.09149	0.0142689	0.904917	1	214.822	341.192	251.694	249.953	347.661	230.833
HTR6	0	-3.82933	0	1	1	0	0	0	0	0	0
PLA2G2A	-1.46447	-2.77565	0.290103	0.590154	1	0	0	0.3343	0	0.114525	0
PLA2G2F	0.436852	-2.96142	0.028963	0.864865	1	0.143598	0	0	0	0	0.197744
PLA2G5	0	-3.82933	0	1	1	0	0	0	0	0	0
UBXN10-AS1	1.79848	-1.66031	1.13763	0.286153	1	0.179497	0.149351	0	0.373014	0.801678	0
UBXN10	0.362864	1.91332	1.16021	0.281421	1	3.33865	2.57631	3.77759	4.34053	4.35197	3.79009
OTUD3	0.0238496	4.99342	0.0028622	0.957334	1	42.7562	17.1007	34.7003	40.2177	19.393	36.5167
LINC01141	0	-3.82933	0	1	1	0	0	0	0	0	0
VWA5B1	0	-3.82933	0	1	1	0	0	0	0	0	0
TMCO4	0.288605	3.23815	0.858437	0.354176	1	8.11327	9.25977	7.9229	7.8672	11.2998	11.7328
CAMK2N1	-0.0306352	5.61964	0.012423	0.911253	1	45.2692	56.7161	46.8688	47.5084	58.4843	39.7465
FAM43B	-0.103158	2.43454	0.0453731	0.831319	1	5.49261	6.98216	4.11189	4.95091	7.86408	2.63658
MUL1	0.00209374	4.92573	5.75741e-05	0.993946	1	26.9246	34.7615	29.2178	29.4681	36.5336	25.0475
CDA	-2.18466	3.01524	11.7392	0.000611976	0.017896	8.14917	21.4692	9.82841	1.08513	3.13036	4.44923
LOC105378614	0	-3.82933	0	1	1	0	0	0	0	0	0
MICOS10-NBL1	0	-3.82933	0	1	1	0	0	0	0	0	0
NBL1	1.66495	3.64735	10.1534	0.00144037	0.036013	4.12843	8.51301	5.28194	16.4126	30.731	9.7224
MICOS10	-0.0283726	6.12686	0.00362138	0.952014	1	48.8591	107.421	55.2263	47.9832	109.219	50.1939
RPS14P3	0.342835	-0.773646	0.362708	0.547006	1	0.574391	0.522729	0.26744	0.373014	0.801678	0.560274
PINK1	-0.834789	5.72033	10.0758	0.00150226	0.0373295	61.1008	64.0343	77.2901	35.945	33.8995	43.6354
MIR6084	-0.0215847	-3.24392	0.000325848	0.985598	1	0.0358994	0.0373378	0.03343	0.0339104	0.0381751	0.0329573
PINK1-AS	-0.498886	5.88563	1.25455	0.262686	1	46.1666	110.184	51.1479	36.5554	68.2953	41.9876
DDOST	-0.122343	8.556	0.189925	0.662979	1	340.147	474.339	362.247	293.596	431.035	356.433
KIF17	1.38329	-0.445255	6.02282	0.0141221	0.195757	0.538491	0.224027	0.3343	1.15295	1.14525	0.593231
SH2D5	0.442685	-0.123502	0.721579	0.395627	1	0.825686	0.933444	0.40116	1.3225	0.916203	0.692103
HP1BP3	-0.0210006	8.22377	0.0035543	0.95246	1	375.005	205.432	322.733	347.412	202.71	339.987
EIF4G3	-0.155301	7.12253	0.0996858	0.752207	1	174.328	74.3022	191.654	182.743	69.4024	143.199
MIR1256	0	-3.82933	0	1	1	0	0	0	0	0	0
NBPF3	0.516557	3.46115	1.12899	0.287991	1	10.6262	5.37664	10.9985	13.4624	6.64247	18.522
RAP1GAP	1.07143	2.1758	7.81269	0.00518806	0.0989265	1.79497	3.69644	3.10899	5.76476	6.48977	5.83344
ALPL	2.04124	6.50491	27.5103	1.56261e-07	1.33497e-05	43.1152	35.0602	28.2483	147.069	203.015	87.996
ECE1	-0.724712	6.14329	7.28894	0.00693803	0.122087	80.1993	86.5489	97.2144	60.4622	42.5271	56.7195
ECE1-AS1	-0.0592041	-1.99414	0.00297559	0.956498	1	0.179497	0	0.36773	0.169552	0.229051	0.131829
USP48	-0.183525	6.21907	0.440634	0.506817	1	82.784	65.7145	88.9572	78.2312	55.7739	75.0767
LINC00339	-0.00193678	3.59317	3.11627e-05	0.995546	1	10.339	15.4205	10.263	9.08798	15.4228	11.4691
LINC01635	0.967752	-1.70086	0.356234	0.550605	1	0.287195	0.186689	0	0.406924	0	0.527317
WNT4	3.04027	1.77575	54.1359	1.87095e-13	6.69704e-11	0.574391	0.896106	0.702029	7.08726	6.1462	4.71289
EPHA8	2.53606	-1.22931	3.11628	0.0775136	0.57391	0	0	0.30087	0.847759	0.687152	0.296616
CDC42	-0.013467	8.36648	0.00326376	0.954442	1	305.109	345.449	343.961	301.531	342.545	341.207
ZBTB40	0.053004	6.01633	0.0128448	0.909765	1	85.8355	34.5001	70.0692	74.6706	36.0755	86.7765
LDLRAD2	-0.130903	3.03713	0.0263158	0.871131	1	3.05145	20.013	2.47382	5.96822	7.0624	10.2827
HSPG2	0.189084	9.21486	0.624251	0.429472	1	555.974	598.674	511.178	577.731	633.516	687.852
EPHB2	0.623005	7.14927	5.4087	0.0200366	0.249601	112.616	98.497	124.025	173.18	139.912	203.05
MIR4684	0	-3.82933	0	1	1	0	0	0	0	0	0
MIR4253	0	-3.82933	0	1	1	0	0	0	0	0	0
HTR1D	-0.662679	-1.69154	0.897913	0.343342	1	0.430793	0.149351	0.30087	0.203462	0.114525	0.230701
LINC01355	-0.193606	2.68963	0.222738	0.636961	1	9.69284	6.16073	4.57991	5.35784	4.84824	7.64609
MIR3115	0	-3.82933	0	1	1	0	0	0	0	0	0
KDM1A	0.00135821	8.43167	2.82285e-05	0.995761	1	344.239	310.8	380.132	408.416	317.77	309.963
LUZP1	-0.0498125	6.45847	0.0100803	0.920026	1	104.79	46.2242	117.139	114.142	43.0997	101.805
TCEA3	-0.964328	-0.588033	1.82862	0.17629	0.855672	0.394893	1.34416	0.63517	0.203462	0.648977	0.36253
HNRNPR	0.213157	8.60811	0.685141	0.407822	1	366.569	310.762	406.776	484.24	377.857	394.631
ZNF436	0.549611	4.1437	2.88098	0.0896312	0.584951	15.2572	10.828	16.7818	24.6189	15.4228	22.7076
ZNF436-AS1	0.233506	3.26181	0.582636	0.445281	1	9.47744	9.2971	7.48831	8.91842	9.62013	12.326
LOC101928163	0	-3.82933	0	1	1	0	0	0	0	0	0
E2F2	-0.607881	4.49676	3.73416	0.0533104	0.481339	29.4016	22.5893	29.5521	21.6009	12.4069	19.4778
ASAP3	0.753692	5.81364	8.19318	0.00420482	0.0846861	43.4383	39.242	42.7904	84.1655	68.1808	59.2242
ID3	-0.349077	8.95063	0.632083	0.426592	1	388.791	855.744	418.276	334.797	635.845	334.813
RPL11	0.260817	9.77491	0.287512	0.591819	1	570.621	1245.44	575.062	629.614	1525.4	709.933
ELOA	-0.0517342	6.00073	0.0353112	0.850945	1	66.4857	55.8946	72.9442	76.2644	52.4908	59.6856
ELOA-AS1	0.367373	0.168344	0.621759	0.430394	1	0.897485	0.821431	1.03633	0.678207	1.33613	1.54899
PITHD1	-0.336062	5.90886	1.49618	0.221261	0.975949	62.3573	74.8996	63.6507	45.4738	66.043	47.6562
HMGCL	0.0924287	4.40238	0.060281	0.806052	1	15.329	27.9286	17.9519	15.3953	29.4712	20.4006
FUCA1	0.353827	4.4016	1.45283	0.228074	0.991007	15.9393	19.4156	20.1248	17.5317	25.9591	27.4205
GALE	-0.730285	5.84763	2.74661	0.0974606	0.606378	50.0797	108.877	56.3629	32.3844	63.8288	33.5835
LYPLA2	-0.295782	6.92086	0.616572	0.432324	1	98.2926	189.526	112.592	88.4043	149.036	88.754
PNRC2	0.135039	7.65632	0.330398	0.565425	1	199.17	175.077	202.452	214.483	199.77	219.034
IL22RA1	-3.59889	-3.40824	3.84689	0.0498385	0.468372	0	0.149351	0	0	0	0
MYOM3	0	-3.82933	0	1	1	0	0	0	0	0	0
IFNLR1	0.137341	3.9859	0.180512	0.670933	1	15.4008	11.9481	17.7179	17.5317	12.0252	20.0051
SRSF10	-0.0186557	7.78119	0.00415804	0.948586	1	276.425	171.156	216.392	255.921	190.074	209.444
NCMAP	1.95552	-0.962365	9.07975	0.00258455	0.0574124	0.143598	0.261364	0.13372	0.440835	0.648977	1.02168
RCAN3AS	0	-3.82933	0	1	1	0	0	0	0	0	0
RCAN3	0.0796786	4.01563	0.0481744	0.826271	1	15.7598	12.3588	18.8545	14.0389	12.0633	23.5315
NCMAP-DT	0	-3.82933	0	1	1	0	0	0	0	0	0
GRHL3	-1.31257	4.96788	17.7201	2.55905e-05	0.00116906	41.5356	46.5229	45.5316	13.9711	15.2701	24.5202
STPG1	0.102741	3.2652	0.126843	0.721728	1	8.18507	8.92373	10.497	9.69836	10.7654	9.19508
NIPAL3	0.0248117	4.0737	0.00448591	0.9466	1	16.9804	14.0017	18.8879	14.8188	11.1853	24.718
RUNX3	-0.862341	-3.25073	0.153714	0.695011	1	0	0	0.13372	0.0678207	0	0
MIR6731	0	-3.82933	0	1	1	0	0	0	0	0	0
SYF2	0.0119745	5.52377	0.00145393	0.969584	1	38.7355	58.3216	40.1828	36.5554	58.3316	43.5036
CLIC4	-0.259941	7.88477	0.46042	0.497428	1	286.37	166.489	319.657	273.555	138.079	233.502
SRRM1	0.0596357	7.58873	0.0361164	0.849275	1	222.792	140.987	201.583	232.354	144.417	212.443
LDLRAP1	-0.845704	5.89054	10.8744	0.000975017	0.0263294	71.0449	84.01	73.3788	39.5734	38.4424	49.0734
MACO1	-0.694154	5.99245	7.33156	0.00677542	0.120198	81.5276	73.3687	80.934	47.5423	41.6109	56.5877
MAN1C1	-0.635398	3.16852	4.70011	0.0301606	0.332461	10.7698	12.1721	9.62783	7.29073	7.44415	6.22893
RSRP1	-0.290614	6.44447	0.955502	0.328323	1	124.894	83.5246	78.8613	72.9412	69.8605	92.0497
RHD	-1.20158	-1.73179	1.20667	0.271992	1	0.251296	0.560066	0.16715	0	0.152701	0.263658
RHCE	-0.55549	-0.549011	1.32719	0.249306	1	0.538491	0.784093	0.869179	0.440835	0.381751	0.659146
TMEM50A	-0.406939	6.99711	2.2063	0.137448	0.750205	131.679	175.301	129.708	93.7961	129.643	105.925
SELENON	-0.284834	8.24871	1.44533	0.229279	0.992419	317.53	372.258	312.269	263.619	285.817	273.084
EXTL1	0.671111	1.42672	3.22159	0.0726731	0.566607	2.15396	2.16559	1.73836	3.42495	3.89386	2.33997
FAM110D	-0.980242	2.88435	4.16391	0.041294	0.413496	6.85679	12.8442	9.42725	5.01873	7.2151	2.53771
PAFAH2	-0.0818075	4.4203	0.104794	0.74615	1	22.9038	19.901	23.0333	20.4819	18.7822	22.9383
ZNF593	-0.442813	4.5288	0.731154	0.392509	1	15.4726	45.1414	18.9548	15.124	29.5094	13.908
ZPLD2P	-6.10367	-2.1971	7.93081	0.00486	0.0941308	0	0.560066	0.3343	0	0	0
CATSPER4	0	-3.82933	0	1	1	0	0	0	0	0	0
CNKSR1	-0.111202	4.95759	0.157767	0.691221	1	31.9146	37.0017	27.68	23.3642	32.907	33.155
SLC30A2	0.620088	2.65225	2.62034	0.105502	0.642655	3.76944	5.0406	5.88368	4.98482	8.81846	8.7996
TRIM63	-0.616567	-1.18171	0.2896	0.590477	1	0.179497	0.560066	0.60174	0.305193	0	0.560274
PDIK1L	0.487523	4.44199	1.68246	0.194599	0.905746	21.8268	12.3588	19.9243	30.5193	16.1099	29.2331
CEP85	-0.233563	5.72249	0.61878	0.431501	1	65.9831	43.9092	61.0766	57.7493	38.7478	48.9086
AUNIP	-0.421674	3.81512	1.92334	0.165489	0.824885	12.8161	19.789	15.5115	12.4112	13.3613	10.1508
MTFR1L	0.364865	5.68449	1.87842	0.170514	0.83872	42.3972	51.7128	40.584	50.3908	67.57	55.5001
LOC646471	0.318996	2.9406	0.146891	0.701524	1	11.8109	1.82955	6.65256	10.7157	1.90876	12.6886
PAQR7	0.283466	5.62506	1.05604	0.30412	1	40.8535	50.294	42.2221	42.0828	59.4387	60.8062
STMN1	0.129754	9.98322	0.154816	0.693975	1	837.677	1242.04	820.104	864.985	1427.25	880.487
MIR3917	-0.0215847	-3.24392	0.000325848	0.985598	1	0.0358994	0.0373378	0.03343	0.0339104	0.0381751	0.0329573
SH3BGRL3	-0.278174	6.57878	0.26279	0.60821	1	64.2958	171.791	78.0256	62.3272	144.569	52.1384
UBXN11	-0.363104	4.90376	1.42414	0.232723	1	29.1503	43.6852	27.9809	22.5504	31.38	24.4543
ZNF683	0	-3.82933	0	1	1	0	0	0	0	0	0
CD52	-1.61346	4.92345	8.84012	0.0029468	0.0635134	34.248	69.1869	33.4968	9.08798	26.1118	9.55761
CRYBG2	0.158461	5.40214	0.337775	0.561116	1	33.6736	47.419	38.6116	37.6066	47.4135	48.579
LIN28A	-0.988576	9.23859	16.7626	4.23595e-05	0.00180427	771.299	777.932	860.421	400.074	366.787	447.527
RPS6KA1	-0.530002	5.00396	4.31875	0.0376946	0.388457	32.848	40.8102	39.8485	24.1103	25.1574	29.332
MIR1976	0	-3.82933	0	1	1	0	0	0	0	0	0
DHDDS	-0.261625	4.68241	1.21637	0.270074	1	26.5297	29.4595	27.7803	23.3303	23.4395	23.1031
DHDDS-AS1	-0.711299	-1.57297	0.177981	0.673114	1	0.466692	0.149351	0.36773	0	0	0.593231
HMGN2	0.0117352	8.84762	0.00229728	0.961772	1	443.142	506.599	426.466	415.131	517.808	454.514
PIGV	0.244802	3.96038	0.767622	0.380954	1	14.0367	14.7484	13.7731	16.2092	13.9339	20.2687
SFN	-0.962894	3.22419	3.78004	0.0518674	0.472369	7.89787	17.9968	10.8982	3.22148	7.6732	7.97566
ZDHHC18	-0.00949394	5.80118	0.00142588	0.969878	1	47.7821	63.1755	56.6638	53.4088	58.637	54.4784
GPN2	-0.0800749	5.24104	0.0503737	0.822414	1	31.1966	52.8703	32.3268	28.5864	49.6277	31.9027
GPATCH3	-0.229228	4.04973	0.625755	0.428917	1	15.9752	19.565	17.8516	15.7005	18.095	11.7658
ARID1A	0.0690164	7.82552	0.0216689	0.882971	1	272.441	118.361	273.223	298.208	124.146	274.205
LOC101928728	0.56077	0.0480358	1.96372	0.161116	0.81151	0.646189	0.746755	0.936039	0.9834	1.14525	1.31829
KDF1	-0.292095	4.12979	0.65871	0.417016	1	17.1599	24.0829	16.3473	10.1392	20.6527	16.2479
NUDC	-0.256975	7.3194	0.427663	0.513138	1	128.304	243.629	149.566	122.722	208.665	105.035
TENT5B	-0.417647	3.19336	1.28307	0.257329	1	6.96449	14.2257	9.96213	6.68034	8.89481	7.74496
TRNP1	0.0755729	4.31069	0.0400269	0.841428	1	13.3187	25.4644	18.9882	18.3455	27.7151	14.8308
SLC9A1	-0.220694	5.92567	0.601852	0.437872	1	56.3262	82.0311	57.7001	49.95	65.6994	52.5998
WDTC1	-0.0564458	6.57424	0.0571527	0.811054	1	91.0768	96.9662	103.198	88.133	93.9872	97.9491
CD164L2	0.342547	-1.79903	0.220852	0.638391	1	0.251296	0.224027	0.10029	0.135641	0.229051	0.36253
TMEM222	0.120737	5.20051	0.102484	0.748869	1	25.4886	49.9953	30.0201	30.7228	51.7655	32.2322
ACTG1P20	0.659508	4.52028	4.22635	0.039801	0.402843	15.329	20.7971	17.0827	24.585	37.8316	21.6529
GPR3	-0.522176	2.68383	1.64666	0.199414	0.919955	6.0311	9.96918	6.48542	4.40835	7.3678	3.88896
SYTL1	0.0523585	5.05405	0.0191195	0.890024	1	23.2269	46.4482	27.9809	23.4321	41.3818	36.4508
MAP3K6	0.538411	3.27615	2.67363	0.102023	0.626948	6.64139	10.3426	6.55227	11.0209	10.1928	12.9522
FGR	0	-3.82933	0	1	1	0	0	0	0	0	0
IFI6	0.0361309	2.49517	0.00568636	0.93989	1	3.84124	8.21431	4.44619	4.06924	8.47488	4.38332
WASF2	0.196003	7.33418	0.67758	0.410421	1	140.187	144.759	166.114	178.775	160.45	177.475
FAM76A	0.162192	3.21592	0.259181	0.610683	1	10.5185	6.45943	9.12638	10.5461	9.54378	9.12917
AHDC1	0.0444014	6.94507	0.0349811	0.851635	1	111.396	133.856	118.509	120.619	127.887	126.622
STX12	0.00203167	4.73761	6.90838e-05	0.993368	1	27.3912	23.8588	28.5158	27.1622	24.9665	27.75
THEMIS2	0.408088	0.35609	1.16482	0.280469	1	0.897485	1.04546	1.17005	1.39032	1.60336	1.15351
PPP1R8	0.0101524	6.05656	0.00187262	0.965483	1	64.0086	65.7518	68.9995	67.6173	68.7152	63.8383
SCARNA1	0.648805	-3.09073	0.226974	0.633777	1	0.107698	0	0	0.0339104	0.0763503	0.0659146
SMPDL3B	-0.878322	3.40105	6.06773	0.0137674	0.192539	10.698	17.9595	12.1351	5.9004	6.94787	9.32691
XKR8	-0.104986	4.39816	0.0977058	0.7546	1	19.8524	25.427	20.058	14.4119	28.0969	18.2583
RPA2	-0.163723	6.20693	0.339143	0.560324	1	67.7781	93.8298	72.3425	63.3445	84.7106	60.8062
PTAFR	-1.42595	0.982625	7.83255	0.00513137	0.0981101	2.18986	2.16559	3.97817	0.779938	0.725328	1.58195
EYA3	-0.0585377	5.62034	0.032602	0.856713	1	57.5468	37.7111	55.0926	61.0386	35.2738	48.0517
DNAJC8	-0.0981389	7.26785	0.108345	0.742037	1	137.459	194.53	145.855	127.944	191.372	127.116
ATP5IF1	-0.403128	6.83702	1.01864	0.312841	1	107.519	180.677	102.162	66.3626	143.119	85.7219
MED18	-0.0996611	4.54943	0.043662	0.834484	1	14.4675	39.9141	18.0856	17.5656	32.1053	17.9617
SESN2	-0.316433	5.21101	1.61392	0.203941	0.930619	35.5404	45.0293	42.4561	30.7567	33.3651	34.6711
GMEB1	-0.0172605	4.74794	0.00518085	0.942619	1	27.3553	28.8248	24.7048	26.3483	27.1043	26.4647
SNHG12	-0.752693	4.43542	4.61777	0.0316423	0.343354	28.2887	31.9611	20.9606	12.9538	22.5997	12.6556
RAB42	1.73194	-0.975692	6.67683	0.00976743	0.152302	0.251296	0.149351	0.20058	0.406924	1.10708	0.527317
TRNAU1AP	-0.23074	4.54953	0.374021	0.540821	1	19.9601	35.9563	19.7237	16.5822	28.8986	18.9834
SNORD99	-0.225054	-0.516098	0.161881	0.68743	1	0.861586	0.709418	0.46802	0.373014	0.916203	0.461402
SNORA61	-0.0215847	-3.24392	0.000325848	0.985598	1	0.0358994	0.0373378	0.03343	0.0339104	0.0381751	0.0329573
SNORA44	-0.477001	-1.42285	0.477166	0.489709	1	0.430793	0.224027	0.40116	0.169552	0.152701	0.428445
SNORA16A	-0.68762	-1.48664	1.10847	0.292416	1	0.502592	0.261364	0.30087	0.305193	0.114525	0.230701
TAF12	-0.230235	4.62561	0.41631	0.518784	1	21.2166	35.2468	23.2673	17.5995	31.2654	19.1152
LINC01715	1.05693	-2.95881	0.169602	0.680466	1	0.107698	0	0	0.237373	0	0
RNU11	-1.3169	-3.41525	0.626807	0.428529	1	0.0717988	0	0.03343	0.0339104	0	0
PHACTR4	0.162459	6.36702	0.465318	0.495149	1	79.0864	72.0992	82.3046	91.3206	81.313	88.6881
RCC1	-0.296589	6.55339	1.39824	0.237018	1	95.3847	111.005	104.001	84.8437	95.2088	72.6708
SNHG3	-0.651708	6.26716	1.98452	0.158915	0.805054	83.7174	143.228	55.1929	44.626	89.2535	45.7118
SNORA73A	-1.36178	0.490329	7.12417	0.00760517	0.130418	2.83605	1.60552	1.3372	0.91558	0.458102	0.856889
SNORA73B	-1.64721	-0.530529	10.741	0.00104789	0.0277977	0.861586	1.04546	0.936039	0.406924	0.152701	0.329573
YTHDF2	0.000922782	7.08367	1.34194e-05	0.997077	1	136.095	121.758	148.73	156.835	126.818	123.194
OPRD1	-0.306833	0.737376	0.54633	0.459821	1	1.47188	2.46429	1.37063	1.28859	1.67971	1.31829
SRSF4	0.00493431	7.21144	0.000453885	0.983003	1	145.285	149.388	148.964	147.646	158.045	139.475
MECR	-0.287336	4.73587	0.889478	0.345619	1	24.1244	37.4124	26.1088	21.567	29.3949	20.862
EPB41	0.395033	6.98957	1.08694	0.29715	1	120.586	74.2648	134.322	192.679	92.9564	147.22
TMEM200B	1.76062	3.97136	24.7335	6.58294e-07	4.74878e-05	6.3542	7.76625	7.22087	25.5345	31.3036	15.5229
LINC01756	-3.19026	-3.50569	3.07392	0.0795575	0.57391	0.107698	0	0	0	0	0
LINC01778	0	-3.82933	0	1	1	0	0	0	0	0	0
MATN1	-1.02803	-2.04026	0.216905	0.641408	1	0	0.186689	0.50145	0	0	0.329573
MATN1-AS1	0.0673859	-0.0491309	0.0157737	0.900054	1	0.825686	1.30682	0.50145	0.610386	0.954378	1.18646
MIR4420	0	-3.82933	0	1	1	0	0	0	0	0	0
LAPTM5	-0.511614	-0.931135	0.458848	0.498163	1	0.143598	0.896106	0.56831	0.440835	0.419926	0.263658
PTPRU	-0.266936	8.08666	0.678229	0.410197	1	251.045	383.571	255.94	176.3	299.179	264.647
SDC3	0.482069	6.36723	2.29622	0.12969	0.742081	55.0697	89.872	61.5446	94.5082	118.305	75.604
NKAIN1	0.94467	4.98157	5.63691	0.0175862	0.227494	18.7754	23.8588	22.0304	53.8496	49.2459	21.3893
SNRNP40	0.0542191	6.34023	0.031826	0.85841	1	66.8088	100.812	70.671	77.9599	102.233	67.2329
SNORD103C	0	-3.82933	0	1	1	0	0	0	0	0	0
PUM1	0.124625	7.11153	0.0930906	0.760284	1	154.583	82.3671	159.795	182.607	85.7032	164.226
SNORD103B	-1.0134	-2.51426	0.464897	0.495344	1	0.287195	0	0.13372	0.0678207	0	0.131829
SNORD103A	-0.6125	-2.66645	0.182154	0.669528	1	0.215396	0	0.10029	0.0678207	0	0.131829
ZCCHC17	-0.252789	5.6524	0.902023	0.34224	1	47.5308	63.6982	52.6188	42.1167	52.9871	42.416
FABP3	0.0538252	1.39634	0.0242974	0.876131	1	2.04627	3.02436	2.47382	2.40764	2.78678	2.63658
SERINC2	-0.280891	5.91137	0.331696	0.564662	1	40.8535	106.898	50.1115	34.8598	80.7404	47.2607
HCRTR1	0.185555	-1.53461	0.012303	0.911681	1	0.323095	0	0.43459	0.203462	0	0.659146
PEF1	-0.181763	5.99669	0.293344	0.588085	1	52.9875	91.7015	58.703	52.3576	76.7702	50.1939
TINAGL1	0.521506	6.85035	1.07002	0.30094	1	59.9161	149.239	74.95	73.9246	208.665	125.238
SPOCD1	-0.115245	-0.0934287	0.0614933	0.804151	1	1.22058	0.784093	0.702029	0.610386	1.0689	0.823932
ADGRB2	-1.1197	4.21781	15.4761	8.35567e-05	0.00330464	22.4371	31.5504	22.1975	12.5468	11.7579	10.7441
MIR4254	-1.88837	-3.71326	1.24053	0.265369	1	0.0358994	0	0	0	0	0
COL16A1	-0.0088826	2.94651	0.000423517	0.983581	1	4.99002	11.0146	6.98686	7.15509	10.2309	5.47091
PTP4A2	0.0413897	7.47517	0.0301036	0.862255	1	177.02	164.809	184.099	197.155	162.282	181.792
KHDRBS1	0.123707	8.88801	0.251158	0.616261	1	427.741	431.886	500.547	565.489	462.415	454.053
TMEM39B	0.268422	4.62454	0.587523	0.443379	1	19.0626	30.841	17.0493	22.6521	34.8921	23.1031
MIR5585	1.89905	-3.7117	1.22991	0.267425	1	0	0	0	0	0.0381751	0
KPNA6	-0.150023	6.49131	0.213746	0.643847	1	102.565	70.9791	110.152	101.765	59.9731	93.9283
TXLNA	0.0128152	6.61019	0.00223193	0.962319	1	104.934	83.0018	103.633	116.143	79.9387	98.0809
FAM167B	0.0677695	1.06218	0.0138889	0.906185	1	1.79497	3.02436	1.10319	1.15295	3.24489	1.81265
LCK	4.70504	-2.96913	3.22876	0.0723556	0.565213	0	0	0	0	0	0.329573
IQCC	-0.280017	3.54221	0.845817	0.357738	1	13.2469	14.8978	9.96213	11.0209	11.2617	9.09621
TMEM234	-0.297437	3.97032	0.846881	0.357436	1	15.6521	21.7679	14.2077	10.5122	16.3008	15.1933
CCDC28B	0.773761	3.79031	3.198	0.0737284	0.569798	7.53888	14.151	8.79208	12.7503	26.2645	13.117
DCDC2B	-0.0686128	0.591146	0.0233457	0.878561	1	1.79497	1.00812	1.60464	1.79725	0.916203	1.48308
EIF3I	-0.120765	7.60157	0.143423	0.704901	1	163.306	268.01	175.507	164.058	235.388	158.656
MTMR9LP	-0.0398725	4.34871	0.014464	0.904272	1	22.7961	22.8507	16.1132	13.5981	23.9358	22.5428
ZBTB8B	0.204134	3.75	0.457957	0.498581	1	14.9342	10.3799	12.0014	13.0555	12.7887	17.1378
BSDC1	-0.164734	6.01808	0.36989	0.543064	1	71.1167	58.2842	75.886	61.6829	50.353	71.0889
FAM229A	0.290296	1.55095	0.35063	0.553757	1	2.54886	3.47241	1.70493	2.13635	4.84824	2.4718
TSSK3	0.0366583	1.55746	0.00803395	0.928579	1	3.87714	2.09091	2.54068	2.23808	2.86313	3.6253
ZBTB8A	-0.0201227	4.52825	0.00565112	0.940076	1	27.1759	21.0958	21.228	25.6362	19.8511	23.0371
HDAC1	0.00368441	7.45308	0.000245211	0.987506	1	169.732	186.913	168.153	169.314	190.265	166.566
MARCKSL1	0.33862	10.2638	0.926098	0.335879	1	832.507	1468.46	956.398	1180.96	1855.16	1082.98
ZBTB8OS	-0.195143	4.516	0.247441	0.618883	1	20.0319	33.9027	19.1219	15.1579	30.2729	18.3902
RBBP4	0.113498	8.6632	0.214078	0.643589	1	409.469	344.478	414.231	472.812	394.54	396.443
SYNC	-4.16138	-3.23558	2.95172	0.0857864	0.576663	0	0.224027	0	0	0	0
TMEM54	-0.147191	5.20274	0.0942097	0.758892	1	27.3912	59.9644	28.5492	18.4811	48.2152	37.9668
HPCA	0.49767	0.696316	0.906523	0.341039	1	1.14878	1.9789	0.735459	1.28859	2.51956	1.64786
FNDC5	0.473458	7.23343	2.52814	0.111832	0.670848	165.604	120.078	92.1664	161.413	184.539	178.661
RNF19B	-0.0345893	4.50739	0.0183734	0.892178	1	20.6781	26.3978	21.7629	20.6514	23.5159	23.0371
KIAA1522	0.147266	7.39289	0.378147	0.538597	1	159.645	156.408	162.236	162.702	166.634	200.347
S100PBP	0.0608199	5.78275	0.0517213	0.820095	1	59.8802	45.328	56.2626	61.4456	46.9554	60.0152
YARS1	-0.190819	6.39275	0.452777	0.501019	1	78.7274	99.8412	89.9266	85.1828	91.4294	58.631
AZIN2	0.748281	2.59197	4.64516	0.0311413	0.339481	4.73872	4.89125	3.71073	7.189	9.46743	5.76753
AK2	0.157325	7.42189	0.426012	0.513952	1	157.096	178.25	150.869	167.144	198.511	176.585
TRIM62	-0.838916	5.68008	10.7239	0.00105763	0.0280034	58.9109	77.7372	60.408	37.2336	37.2971	35.6268
A3GALT2	-0.896825	-3.03107	0.131584	0.716795	1	0	0	0.20058	0.101731	0	0
ZNF362	-0.217944	7.00961	0.787292	0.37492	1	127.263	158.013	130.21	111.802	128.727	116.702
ZSCAN20	0.0592004	2.96897	0.0144623	0.904278	1	8.65176	5.11527	9.02609	10.8852	3.62664	9.22804
GJB4	0	-3.82933	0	1	1	0	0	0	0	0	0
GJB5	0.0816868	0.239433	0.0199231	0.887752	1	0.646189	1.0828	1.50435	0.678207	1.87058	0.889847
GJB3	-1.41646	-0.947207	1.5352	0.215333	0.960526	0.251296	1.0828	0.63517	0	0.267226	0.461402
GJA4	-3.79763	0.725731	43.0198	5.41899e-11	1.0868e-08	1.97447	4.48053	2.44039	0.237373	0.190876	0.197744
PHC2-AS1	-3.88468	-3.32127	4.60663	0.0318485	0.344271	0.0717988	0.112013	0	0	0	0
PHC2	-0.477071	8.44326	3.94367	0.0470479	0.454447	380.749	448.389	385.949	267.315	313.38	292.265
MIR3605	-1.60191	-1.42144	3.08262	0.0791331	0.57391	0.753888	0.149351	0.46802	0.169552	0.0381751	0.230701
C1orf94	0	-3.82933	0	1	1	0	0	0	0	0	0
SMIM12	-0.252927	4.97417	0.674891	0.411351	1	29.0067	43.0878	30.2207	23.466	36.0373	26.3658
LOC653160	0.183762	0.432643	0.252476	0.615337	1	1.36418	1.19481	1.03633	1.18686	1.41248	1.48308
TMEM35B	-0.343972	2.30273	0.415886	0.518997	1	3.98483	8.43833	3.91131	2.17026	6.18437	4.51515
DLGAP3	-0.777173	-0.372276	1.86881	0.171611	0.840898	0.61029	1.12013	0.936039	0.237373	0.725328	0.593231
ZMYM6	0.225249	4.03771	0.366817	0.544744	1	18.0574	9.85717	17.3167	19.6341	12.1779	21.0597
ZMYM1	-0.230843	4.83953	0.331044	0.565045	1	39.7047	21.3945	31.4242	33.4017	15.2701	30.1559
CSMD2	-5.56233	-2.54867	3.59362	0.0580019	0.494327	0.61029	0	0	0	0	0
HMGB4	0	-3.82933	0	1	1	0	0	0	0	0	0
CSMD2-AS1	0	-3.82933	0	1	1	0	0	0	0	0	0
SFPQ	0.0172984	9.56339	0.00478357	0.94486	1	791.151	667.525	797.305	877.566	702.881	702.748
ZMYM4	0.134311	7.10363	0.0843779	0.77145	1	157.132	74.2275	161.835	186.677	75.0141	169.862
ZMYM4-AS1	2.63741	-3.60871	2.16474	0.141208	0.753433	0	0	0	0.0678207	0	0
C1orf216	-0.504692	4.03338	4.13614	0.0419769	0.418555	18.7754	19.1543	19.4562	13.7676	13.0941	13.5784
NCDN	-0.043858	5.1006	0.0278442	0.867476	1	33.7095	38.6819	31.8922	35.3346	37.9843	27.8489
KIAA0319L	0.112994	6.5655	0.134198	0.714118	1	100.913	70.9418	100.959	104.105	71.8838	119.042
TFAP2E	-1.98635	4.36382	26.6115	2.48764e-07	2.00415e-05	30.8735	36.367	31.0899	6.47688	5.68809	12.6226
PSMB2	-0.439269	7.81196	1.19286	0.274753	1	190.339	380.098	205.327	154.835	269.326	147.978
CLSPN	-0.397691	5.74329	1.00537	0.316014	1	68.173	38.6446	75.652	61.3777	29.6621	47.4585
AGO4	0.470042	5.41543	1.20305	0.272713	1	46.5974	21.0958	39.4808	57.1729	29.3185	61.9597
TEKT2	0.833495	1.52898	4.35898	0.0368144	0.382313	1.86677	1.75487	2.44039	2.50937	4.73372	3.59234
ADPRS	-0.0991872	5.06639	0.0959353	0.756763	1	28.0374	46.3735	29.3515	27.2639	39.5494	30.057
COL8A2	2.2104	-1.72495	2.39688	0.121578	0.711414	0	0	0.23401	0.644297	0.305401	0.197744
AGO1	-0.499878	7.18593	1.28961	0.25612	1	199.278	99.8038	212.414	141.813	66.9974	152.889
AGO3	0.0294482	4.61033	0.00593465	0.938594	1	30.5504	15.1218	26.6437	27.4335	16.6062	29.7604
TRAPPC3	-0.186869	5.95198	0.277426	0.598393	1	49.9002	88.2665	59.3382	44.4226	78.1445	50.952
MAP7D1	-0.114416	7.73664	0.0727158	0.787423	1	152.429	327.639	184.935	176.571	296.812	140.925
THRAP3	0.0525461	7.78312	0.030547	0.861255	1	225.987	163.726	258.848	266.705	176.102	229.811
EVA1B	1.3392	4.94259	4.66218	0.0308339	0.337823	9.54924	29.1981	13.4054	37.6405	75.2814	19.0493
SH3D21	0.399583	4.13328	1.88701	0.16954	0.836282	16.047	15.8685	13.3051	15.124	21.2254	23.3008
LSM10	-0.238515	4.61652	0.231555	0.630373	1	16.6932	44.1332	18.6205	19.4306	32.9833	14.9297
OSCP1	0.304143	3.40478	0.619707	0.431156	1	7.82607	13.4416	6.98686	9.76618	15.0028	10.1179
SNORA63C	-1.88837	-3.71326	1.24053	0.265369	1	0.0358994	0	0	0	0	0
STK40	0.126732	6.58748	0.24038	0.623932	1	76.5734	104.994	94.0719	110.141	99.2172	91.5883
CSF3R	1.11345	3.03099	8.00723	0.0046591	0.0915566	4.27203	6.68346	4.41276	7.22291	12.2542	13.7761
MRPS15	-0.250724	6.42356	0.28142	0.595772	1	65.7318	146.961	66.9268	55.1043	120.328	59.5868
ZC3H12A	0.0567904	1.74174	0.0301833	0.862075	1	2.87195	3.54709	3.20928	2.9502	3.74116	3.32869
LINC01137	-0.864083	-1.91046	0.53752	0.463462	1	0.323095	0.448053	0	0.135641	0.114525	0.164786
MIR6732	0.758589	-3.51185	0.201477	0.653531	1	0	0	0.03343	0	0	0.0659146
SNIP1	0.0929213	4.40237	0.140993	0.707296	1	20.3191	20.3491	20.526	24.3137	20.6146	20.3346
GRIK3	-1.01304	-1.48401	0.922505	0.336818	1	0.394893	0.224027	0.53488	0.339104	0.229051	0
MEAF6	0.0448131	6.31042	0.0300522	0.862372	1	72.5527	87.5197	74.1143	73.6533	94.6362	73.297
MIR5581	-0.663548	-2.77924	0.239993	0.624211	1	0.107698	0	0.16715	0.101731	0	0.0659146
RSPO1	1.26098	-2.38943	0.38833	0.533178	1	0	0	0.20058	0.271283	0	0.230701
C1orf109	0.159359	4.54263	0.321163	0.57091	1	22.8679	18.1835	24.805	29.2307	20.4237	23.894
MANEAL	-0.579088	1.85839	2.5631	0.109384	0.659383	3.55404	5.15261	4.07846	2.20417	3.32124	3.03207
GNL2	-0.0539032	6.33594	0.0427681	0.836162	1	76.2862	86.9223	83.4412	84.9454	88.8335	63.8383
DNALI1	0.210793	4.75622	0.570126	0.450209	1	25.0937	29.0488	20.8269	28.4169	34.1286	24.2236
EPHA10	0	-3.82933	0	1	1	0	0	0	0	0	0
CDCA8	-0.344162	6.29484	1.97763	0.15964	0.807712	76.2862	94.2405	92.7347	66.2269	72.151	69.0126
YRDC	-0.202444	4.18948	0.284622	0.593687	1	15.7239	25.5764	17.0493	15.3275	23.8595	11.5351
C1orf122	-0.168795	5.59878	0.104084	0.746983	1	31.2684	84.7941	37.6087	34.3851	72.7618	29.5627
MTF1	-0.171956	3.89911	0.157882	0.691114	1	19.4575	10.4546	17.2833	16.8534	7.55868	17.4674
INPP5B	-0.0901824	4.58903	0.105653	0.745149	1	22.0063	29.9075	22.3312	23.9407	26.2645	19.5437
FHL3	1.02418	3.92517	4.9524	0.0260545	0.301576	8.47226	13.4789	7.95633	17.396	31.9144	11.5351
POU3F1	-0.635379	-1.19021	0.539981	0.462441	1	0.502592	0.373378	0.46802	0.644297	0.114525	0.0988719
SF3A3	-0.0879184	6.8043	0.125427	0.723221	1	106.011	115.075	124.192	114.753	117.121	93.0055
UTP11	0.0488485	5.35091	0.0278577	0.867444	1	36.6174	47.2323	36.305	39.6073	52.0709	32.6277
RRAGC	-0.15888	4.92193	0.399899	0.527141	1	30.3709	29.0114	36.3384	29.9089	26.0354	29.7934
RHBDL2	-5.07526	-2.82296	6.43285	0.0112029	0.167414	0	0.298702	0.13372	0	0	0
GJA9-MYCBP	-0.876124	-1.50595	2.52676	0.11193	0.671296	0.394893	0.33604	0.36773	0.237373	0.190876	0.164786
LOC105378663	-3.21889	-3.50278	3.11451	0.0775977	0.57391	0	0.112013	0	0	0	0
GJA9	0	-3.82933	0	1	1	0	0	0	0	0	0
MYCBP	-0.322802	5.38268	1.21802	0.269749	1	40.5663	55.7826	42.5229	31.5705	46.6118	32.8584
AKIRIN1	-0.262592	7.08385	1.16492	0.280448	1	151.783	134.752	157.154	135.065	109.906	124.875
NDUFS5	-0.142732	7.81126	0.0901975	0.763926	1	166.322	366.358	174.237	149.714	336.018	154.603
PPIEL	0.222865	2.95599	0.463588	0.495952	1	9.04665	6.12339	6.11769	7.83329	9.50561	7.51426
BMP8A	-0.273166	1.67105	0.440857	0.506709	1	4.77462	2.24027	3.20928	2.64501	2.48138	3.32869
OXCT2P1	-1.32104	-1.11393	3.63827	0.0564654	0.489318	0.646189	0.746755	0.30087	0.305193	0.267226	0.0988719
NT5C1A	0	-3.82933	0	1	1	0	0	0	0	0	0
HPCAL4	0.308316	-2.8949	0.027299	0.868768	1	0	0	0.16715	0	0.114525	0.0988719
HEYL	1.79666	-0.556823	2.78578	0.0951044	0.60181	0.538491	0	0.26744	1.6277	0.648977	0.560274
MYCL	1.39547	3.8212	21.0199	4.54528e-06	0.000264468	8.14917	6.08606	8.99266	22.9573	17.2933	20.8949
PABPC4	-0.141485	7.73618	0.378557	0.538377	1	220.458	222.72	227.591	214.856	196.793	196.458
PABPC4-AS1	-1.35155	-1.14263	0.648629	0.420603	1	1.07698	0	0.56831	0.305193	0	0.329573
SNORA55	-0.0612546	-2.03484	0.00152691	0.96883	1	0.358994	0	0.16715	0.271283	0	0.230701
MFSD2A	0.285603	1.75054	0.356126	0.550666	1	2.76425	3.80845	2.3401	4.47617	4.58102	1.81265
PPIE	0.0675348	5.40443	0.0493155	0.824259	1	33.4582	53.9904	36.4387	38.3865	51.7273	39.7135
BMP8B	-0.109065	-0.16754	0.0197258	0.888306	1	1.57957	0.709418	0.26744	1.25468	0.381751	0.72506
OXCT2	-0.881705	-1.35908	2.14324	0.143199	0.754358	0.466692	0.448053	0.3343	0.203462	0.343576	0.131829
TRIT1	0.0632508	5.15518	0.0689871	0.792817	1	35.3968	36.9644	31.9925	36.0467	38.7096	34.2756
MACF1	-0.314051	7.21088	0.406352	0.523827	1	210.227	85.9889	196.167	169.145	65.3177	161.59
KIAA0754	-0.247903	4.63067	0.0511007	0.821159	1	36.6892	2.42695	41.3194	34.1477	2.17598	31.4083
RLF	0.675478	5.5814	2.05437	0.15177	0.785027	44.1204	19.453	46.8688	72.5343	32.1816	71.6821
ZFP69B	0.337848	2.58809	0.365407	0.545518	1	6.60549	2.61364	6.51884	9.22362	3.05401	7.61313
ZFP69	0.036155	2.92567	0.0137858	0.906533	1	8.29276	7.69158	6.31827	7.83329	8.51305	6.52554
SMAP2	0.0136068	4.23614	0.00261343	0.959229	1	16.7291	18.2955	21.0275	20.0749	20.3092	16.215
ZMPSTE24	-0.29664	6.07247	1.23829	0.2658	1	78.5838	60.1138	83.6418	65.3792	52.9489	62.6848
COL9A2	0.419813	4.62644	1.74189	0.1869	0.886772	20.6781	23.4108	19.1219	27.603	37.3353	19.6425
EXO5	0.165045	2.96287	0.343415	0.557864	1	7.46708	7.13151	7.2543	7.69765	8.4367	8.37115
ZNF684	0.022623	1.96458	0.00523317	0.942331	1	3.55404	4.14449	3.71073	4.06924	3.89386	3.6253
CAP1	-0.165891	7.38589	0.202421	0.652774	1	189.19	97.7129	243.437	165.584	148.998	158.162
PPT1	-0.198815	7.37218	0.327123	0.567358	1	129.776	263.754	137.464	142.491	167.742	152.394
RIMS3	1.0736	3.03037	4.74984	0.0293011	0.326058	6.67729	2.57631	6.38513	11.8347	6.79517	14.3035
CITED4	-0.751879	4.59589	2.2894	0.13026	0.74225	18.6677	51.2274	20.8937	12.1738	25.4246	16.3139
KCNQ4	0.601196	-0.0291093	1.46727	0.225778	0.987033	1.14878	0.448053	0.56831	1.05122	1.2216	1.02168
NFYC	0.193607	6.3313	0.385336	0.534761	1	61.8188	97.0408	66.3251	74.8741	108.341	74.3187
MIR30E	0	-3.82933	0	1	1	0	0	0	0	0	0
MIR30C1	0	-3.82933	0	1	1	0	0	0	0	0	0
NFYC-AS1	0.0959817	2.55654	0.0408853	0.839759	1	8.68766	4.29384	3.87788	7.01944	3.70299	7.28356
CTPS1	-0.174256	6.59988	0.420542	0.516667	1	104.18	98.8704	105.271	111.497	89.4062	72.3412
EDN2	-5.59455	-2.53998	7.07242	0.00782796	0.132789	0.215396	0.410715	0	0	0	0
FOXO6-AS1	-3.9126	-3.31938	2.82281	0.0929334	0.597036	0	0.186689	0	0	0	0
FOXO6	-0.633155	4.7548	1.49312	0.221733	0.976375	20.2832	53.393	24.571	12.0382	32.5252	18.7857
SLFNL1	0.092475	-1.19873	0.0148756	0.902926	1	0.538491	0.149351	0.36773	0.305193	0.190876	0.626188
SCMH1	0.321668	6.00372	1.89026	0.169172	0.835721	58.7673	57.6122	54.5577	71.5169	69.9368	72.1765
SLFNL1-AS1	-0.432098	1.23512	0.806769	0.369077	1	4.09253	1.60552	2.17295	1.49206	2.36686	1.97744
FOXJ3	0.0307204	6.42466	0.00549433	0.940912	1	107.196	49.8086	97.7492	91.9988	54.8577	113.373
PPIH	-0.181419	5.40707	0.189796	0.663087	1	33.53	66.2745	35.2686	31.1975	57.5681	30.3537
HIVEP3	-0.352947	3.4517	1.60304	0.205473	0.935947	11.8827	11.7614	12.9374	8.34195	9.88736	10.4145
ZMYND12	-0.34325	-0.428058	0.30976	0.577828	1	0.538491	1.19481	0.53488	0.440835	0.954378	0.395487
CCDC30	0.382942	2.13328	1.18491	0.276358	1	4.59512	2.76299	3.87788	4.5779	4.54284	5.53682
PPCS	-0.049513	5.5561	0.0261553	0.871522	1	42.7921	56.268	44.2947	34.419	59.5532	44.5583
RIMKLA	-0.56245	1.63934	1.67604	0.195452	0.908596	4.52333	2.76299	3.61044	2.57719	1.48883	3.29573
CLDN19	1.42239	0.617073	11.7149	0.000620032	0.0180569	0.61029	0.933444	0.835749	2.54328	1.60336	2.2411
YBX1	-0.124908	10.1635	0.174353	0.676272	1	993.732	1475.59	1119.94	1047.66	1370.75	873.17
C1orf50	-0.0294846	4.06393	0.00894958	0.924631	1	15.2572	20.6104	14.6089	13.632	21.0345	14.7978
TMEM269-DT	0	-3.82933	0	1	1	0	0	0	0	0	0
TMEM269	-0.181643	-0.712672	0.0828559	0.773464	1	0.825686	0.634742	0.26744	0.712118	0.305401	0.494359
ZNF691	0.181534	4.14494	0.521995	0.469992	1	17.1958	16.7647	15.5784	18.549	20.271	17.3685
ERMAP	0.623276	3.3922	2.67136	0.102169	0.627525	10.2672	6.23541	8.12348	13.0894	8.36035	16.4786
SVBP	0.317093	5.01246	0.624641	0.429328	1	22.8679	40.2501	22.933	24.4155	51.4219	31.3753
P3H1	0.407431	5.95715	2.23892	0.134575	0.74225	51.7669	56.9028	51.3819	78.1634	80.0151	54.1159
FAM183A	1.08571	0.205204	4.55749	0.032775	0.351065	0.861586	0.784093	0.43459	0.94949	2.06146	1.41716
TMEM125	-0.291988	4.12488	0.546665	0.459684	1	16.4778	26.5098	14.4083	9.90182	20.0038	16.973
C1orf210	-0.388406	3.78079	0.966816	0.325476	1	11.5596	21.6559	13.3051	7.76547	14.392	13.3807
MPL	-1.14398	-1.39279	1.32975	0.24885	1	0.358994	0.597404	0.3343	0.373014	0	0.197744
TIE1	-0.681667	2.16656	2.47242	0.115859	0.687713	4.81052	5.3393	6.18455	5.12046	3.01584	2.04335
SLC2A1	0.94147	8.52568	8.13979	0.00433042	0.08648	237.654	283.804	235.548	335.882	441.152	676.778
SLC2A1-AS1	1.05331	0.952246	4.04851	0.0442103	0.434694	0.933385	1.90423	0.802319	1.52597	2.86313	3.1639
CFAP57	0.404582	0.512029	0.812816	0.367289	1	1.11288	1.04546	1.3372	1.86507	0.878028	1.87857
EBNA1BP2	-0.184194	6.02043	0.258991	0.610814	1	53.3824	93.0084	60.5417	50.1534	84.0998	47.8869
MIR6733	-0.595195	-2.95613	0.285115	0.593368	1	0.107698	0.0746755	0.03343	0.0678207	0	0.0659146
MED8	0.0578757	4.87496	0.036461	0.848567	1	26.063	35.3589	24.6379	24.6528	37.9461	26.992
SZT2	-0.034117	6.24432	0.0121229	0.912327	1	92.6564	57.6868	79.5633	75.7218	58.1026	90.6985
SZT2-AS1	-0.381693	-2.59513	0.0650208	0.798729	1	0.107698	0.224027	0	0	0.152701	0.0988719
MIR6735	1.84564	-3.71552	1.19594	0.274136	1	0	0	0	0	0	0.0329573
CDC20	-0.315701	7.26808	1.00944	0.315038	1	136.059	221.973	154.547	122.45	173.582	115.812
ELOVL1	-0.0373158	5.4287	0.00906857	0.924133	1	33.6018	61.6446	35.4358	30.5871	59.8204	36.9451
MIR6734	0.0745789	-2.37221	0.00503061	0.943456	1	0.251296	0.0746755	0.03343	0.0678207	0.0763503	0.230701
HYI	0.347528	3.23005	0.156286	0.6926	1	4.88232	16.3539	3.37643	4.17097	23.3632	3.79009
ARTN	0.332196	0.00614099	0.393258	0.530592	1	0.574391	1.34416	0.56831	1.18686	1.18343	0.758018
KDM4A	0.354681	6.32029	1.13796	0.286083	1	75.1016	50.0326	85.0793	109.53	65.2795	93.9942
KDM4A-AS1	-0.463754	-0.110503	0.925846	0.335945	1	1.47188	0.67208	0.835749	0.644297	0.687152	0.823932
DPH2	-0.317023	4.95985	1.49287	0.221772	0.976375	31.3402	37.6738	34.3326	28.6203	31.1127	23.2349
IPO13	0.132213	5.32167	0.29602	0.586388	1	36.402	39.1673	38.7119	45.7451	42.069	37.4395
PTPRF	0.056866	9.7292	0.0175172	0.894706	1	959.663	546.476	989.728	879.228	474.746	1242.23
ST3GAL3	0.703969	3.98846	4.63873	0.0312581	0.340229	11.1288	14.6737	10.263	21.9061	22.9433	13.908
LOC101929592	0	-3.82933	0	1	1	0	0	0	0	0	0
MIR6079	0	-3.82933	0	1	1	0	0	0	0	0	0
ATP6V0B	-0.378381	6.46371	0.849282	0.356755	1	74.3477	145.804	78.9282	56.5625	110.479	63.0473
B4GALT2	0.489228	6.42565	1.92296	0.165531	0.824885	56.4698	97.8623	60.0737	88.7095	133.689	78.5702
KLF18	0	-3.82933	0	1	1	0	0	0	0	0	0
KLF17	0	-3.82933	0	1	1	0	0	0	0	0	0
CCDC24	-0.0991128	3.58374	0.0591733	0.807807	1	9.69284	17.138	10.1627	7.22291	14.6593	12.6556
SLC6A9	1.36762	3.07539	12.762	0.000353736	0.011367	4.30793	6.12339	3.57701	12.5468	15.041	8.56889
DMAP1	0.0160079	5.24482	0.00261956	0.959181	1	33.4582	49.1738	30.2876	32.4183	46.9936	34.7699
ERI3	0.266552	6.42572	0.474954	0.490717	1	57.1878	109.81	66.9602	82.8091	130.712	67.925
ERI3-IT1	1.45211	-1.002	3.15218	0.0758255	0.57391	0.394893	0.224027	0.0668599	0.271283	0.763503	0.856889
SNORA110	1.84564	-3.71552	1.19594	0.274136	1	0	0	0	0	0	0.0329573
ARMH1	0.902345	1.02057	4.30672	0.0379621	0.390514	1.00518	2.09091	1.0029	2.6111	2.67226	2.37292
RNU5F-1	1.61684	-3.33107	1.12397	0.289065	1	0.0358994	0	0	0.0678207	0	0.0659146
KIF2C	-0.180794	6.81679	0.59129	0.441921	1	112.006	120.974	126.165	110.446	99.4462	106.946
SNORD160	-0.534133	-2.55743	0.322194	0.570292	1	0.215396	0.0746755	0.0668599	0.101731	0.0381751	0.0988719
RNF220	-0.0299859	6.53813	0.0093747	0.922867	1	72.4091	120.489	88.5894	81.0458	113.915	80.7454
MIR5584	0	-3.82933	0	1	1	0	0	0	0	0	0
TMEM53	-0.187787	3.18203	0.237929	0.625706	1	8.25686	13.4043	7.12058	6.47688	10.6509	8.14045
SNORD145	0	-3.82933	0	1	1	0	0	0	0	0	0
BEST4	0.681238	0.646214	3.5607	0.0591629	0.500177	1.32828	1.00812	1.10319	1.9668	1.94693	1.61491
RPS8	0.381951	10.0501	0.682962	0.408569	1	702.839	1387.51	671.474	827.548	1887.91	883.486
SNORD55	-0.128668	-0.974442	0.0538158	0.816552	1	0.574391	0.261364	0.53488	0.305193	0.458102	0.494359
SNORD46	-0.032867	-2.10209	0.00172201	0.9669	1	0.143598	0.112013	0.23401	0.135641	0.0763503	0.263658
SNORD38A	0.122556	-0.603498	0.0412471	0.839062	1	0.394893	0.933444	0.36773	0.508655	0.878028	0.461402
SNORD38B	-0.723772	-1.04827	0.699353	0.403001	1	0.323095	0.970782	0.26744	0.169552	0.610802	0.164786
PTCH2	1.81258	0.275643	6.53744	0.0105627	0.160761	0.682089	0.560066	0.26744	3.32322	1.10708	0.889847
PLK3	-0.90545	3.46991	9.13272	0.00251079	0.0563045	12.0263	17.5114	13.5391	7.79938	7.94043	7.2506
TCTEX1D4	-1.45704	-2.17671	0.880734	0.348001	1	0.0717988	0.224027	0.36773	0	0	0.230701
BTBD19	-0.0979128	1.80644	0.0774057	0.780844	1	4.27203	2.94968	3.40986	2.88238	3.09219	3.95487
EIF2B3	-0.0067215	4.40384	0.000415159	0.983744	1	17.6984	25.651	20.0914	19.3289	28.2114	15.6218
HECTD3	-0.180386	5.08828	0.554387	0.456531	1	32.6685	37.5245	38.0099	31.5366	33.8995	30.057
LINC01144	0.0657888	0.627985	0.0208876	0.885086	1	1.11288	1.9789	1.23691	1.11904	2.09963	1.31829
HPDL	-1.10251	2.12067	6.10844	0.0134538	0.188995	4.99002	7.65424	4.88078	2.23808	4.08474	1.84561
UROD	-0.135123	5.66127	0.129162	0.719303	1	37.9816	76.169	44.5622	43.0322	63.5616	37.9338
ZSWIM5	0.677192	2.96818	2.62009	0.105518	0.642655	7.79017	3.58443	6.51884	11.3261	6.68065	10.6122
MUTYH	-0.181313	5.26649	0.301205	0.583128	1	40.3868	51.5635	30.555	31.1975	47.1845	29.6616
TESK2	-0.581845	3.06101	3.02592	0.0819437	0.576663	10.7339	7.43022	11.6002	6.17169	5.76445	7.94271
TOE1	-0.425304	4.94434	2.03482	0.153732	0.791345	31.4479	43.6105	30.5884	27.0605	31.1509	20.4665
CCDC163	-0.38192	0.872622	1.20913	0.271504	1	2.01037	2.20293	1.77179	1.49206	1.3743	1.71378
MMACHC	0.136769	4.40978	0.192686	0.66069	1	15.8675	26.0618	18.6205	25.0937	23.7449	17.731
PRDX1	-0.136159	7.08137	0.0794505	0.778043	1	98.9029	213.497	112.826	114.041	201.908	70.99
CCDC17	-1.01499	0.872546	6.76403	0.00930135	0.148122	2.65656	2.65098	1.77179	0.94949	1.25978	1.28533
NASP	-0.0509728	9.09803	0.0443398	0.833223	1	563.585	543.899	565.334	588.345	565.603	460.809
AKR1A1	0.327723	5.6685	0.679129	0.409887	1	35.7199	61.0472	38.3776	50.5264	82.1529	36.9451
GPBP1L1	0.0324286	6.81084	0.0126223	0.910547	1	124.391	89.3493	119.078	124.485	86.6957	129.193
RPS15AP10	-0.0431183	-1.39498	0.00132747	0.970936	1	0.358994	0.0373378	0.53488	0.237373	0.0381751	0.626188
TMEM69	-0.138461	5.18119	0.21158	0.645532	1	32.848	45.9628	35.0346	27.2639	43.7105	32.4629
IPP	0.0984543	4.0998	0.14882	0.699666	1	16.1906	15.2338	18.0522	18.5829	16.2626	18.1265
MAST2	-0.394643	6.5441	1.68286	0.194544	0.905746	123.602	81.247	112.926	88.2687	60.6985	92.7418
PIK3R3	0.275896	6.02	0.547337	0.459408	1	62.3214	39.6527	73.9471	96.4411	49.5895	66.9692
LOC110117498-PIK3R3	0	-3.82933	0	1	1	0	0	0	0	0	0
LOC101929626	0.0778892	-2.69827	0.000746183	0.978207	1	0.251296	0	0	0	0.267226	0
P3R3URF	0	-3.82933	0	1	1	0	0	0	0	0	0
TSPAN1	-1.12584	-0.105876	5.96086	0.0146269	0.200689	1.11288	1.53085	0.902609	0.576476	0.648977	0.395487
POMGNT1	0.129197	6.67261	0.294326	0.587461	1	92.7641	103.5	95.8772	102.85	116.281	100.388
LURAP1	-0.47585	0.77707	1.25393	0.262803	1	1.68727	2.31494	1.73836	0.881669	1.83241	1.41716
FAAH	0.167808	4.29765	0.349282	0.55452	1	20.2473	20.4238	14.7092	17.8029	20.5	23.894
NSUN4	-0.0126504	4.22831	0.00264932	0.95895	1	17.4471	19.8637	18.9548	18.6168	18.6676	18.489
MOB3C	1.0139	1.2884	8.58482	0.00338976	0.0711623	1.79497	1.30682	1.60464	3.08584	2.93949	3.49347
KNCN	0	-3.82933	0	1	1	0	0	0	0	0	0
MKNK1	-0.267708	4.25535	1.11848	0.290247	1	20.0319	21.8799	20.4591	16.3109	16.0717	19.4118
MKNK1-AS1	-0.724366	-2.28938	0.0934346	0.759855	1	0.502592	0	0	0.0339104	0	0.263658
RAD54L	-0.204314	5.69809	0.641003	0.423348	1	63.9727	49.1738	53.3877	50.9673	43.4051	50.161
LRRC41	0.171759	7.14428	0.445733	0.504368	1	113.729	148.53	136.695	154.97	165.375	129.061
UQCRH	-0.0662465	7.12471	0.0173164	0.895307	1	100.159	226.192	101.727	94.203	222.523	92.1486
CYP4B1	-0.715597	-1.54431	0.17915	0.672104	1	0.430793	0.597404	0	0	0.190876	0.428445
CYP4A11	0	-3.82933	0	1	1	0	0	0	0	0	0
CYP4X1	0	-3.82933	0	1	1	0	0	0	0	0	0
ATPAF1	-0.0171322	5.80815	0.005331	0.941795	1	54.962	56.4174	57.4996	54.0192	54.6286	58.2355
TEX38	-3.21889	-3.50278	3.11451	0.0775977	0.57391	0	0.112013	0	0	0	0
EFCAB14-AS1	-0.984333	-3.02128	0.153046	0.695641	1	0.215396	0	0	0.101731	0	0
EFCAB14	0.0190126	6.11786	0.00269459	0.958601	1	79.1582	47.2323	80.3657	76.9765	45.2757	87.2379
STIL	-0.420087	5.37042	1.26948	0.259863	1	51.5875	32.1105	58.1013	44.6939	22.9433	38.3293
FOXD2	6.80077	0.723288	18.1086	2.08661e-05	0.000970481	0.0717988	0	0	5.93431	3.28306	0.197744
SLC5A9	4.39849	-3.10415	3.08706	0.0789175	0.57391	0	0	0	0	0	0.263658
LINC01389	0.603153	-3.09482	0.0612806	0.804483	1	0.107698	0	0	0.169552	0	0
FOXE3	-3.3672	0.484611	29.2311	6.42404e-08	5.95604e-06	2.04627	3.58443	1.6715	0.101731	0.229051	0.36253
FOXD2-AS1	3.78418	0.306761	8.07133	0.0044971	0.0889916	0.394893	0	0.0668599	4.34053	1.79423	0.395487
SKINT1L	4.39849	-3.10415	3.08706	0.0789175	0.57391	0	0	0	0	0	0.263658
CMPK1	-0.44249	6.25032	3.1507	0.0758942	0.57391	87.7382	76.7291	98.4178	63.7854	60.3167	69.3421
TRABD2B	4.16545	2.79138	99.5085	1.95322e-23	5.0212e-20	0.825686	0.560066	0.768889	15.124	14.2775	9.55761
SPATA6	0.226557	4.05547	0.461395	0.496973	1	17.5907	10.8653	17.3167	19.5663	13.3231	20.6642
DMRTA2	6.57197	-1.842	20.6379	5.54864e-06	0.000314438	0	0	0	0.203462	0.343576	0.692103
CDKN2C	0.0908553	1.04353	0.0536566	0.816818	1	1.86677	1.9789	1.93894	1.39032	2.09963	2.66954
TTC39A	-1.43008	2.10132	9.27961	0.00231719	0.0532727	5.02592	5.52599	7.9229	1.49206	1.75606	3.59234
TTC39A-AS1	0	-3.82933	0	1	1	0	0	0	0	0	0
RNF11	-0.138033	6.23897	0.275428	0.599714	1	78.2966	66.4986	92.4004	76.0609	63.2944	76.1972
EPS15	0.00169621	5.36372	1.67602e-05	0.996734	1	46.8487	25.8751	50.5127	49.8482	23.8595	49.6666
FAF1	-0.105949	5.68858	0.189658	0.663202	1	48.0334	56.7534	55.3935	47.8136	53.178	47.854
RAB3B	-1.31802	4.60056	9.1145	0.00253592	0.0567133	37.0482	24.1949	42.3558	12.0043	8.16948	21.3563
TXNDC12	-0.224105	6.87725	0.558175	0.454997	1	104.072	156.072	119.646	85.5558	134.071	105.529
TXNDC12-AS1	0	-3.82933	0	1	1	0	0	0	0	0	0
KTI12	-0.378905	2.92468	0.346831	0.555913	1	8.93895	12.9189	3.6773	5.2222	11.4525	2.96616
BTF3L4	-0.145109	6.73329	0.38614	0.534335	1	106.801	117.315	110.887	99.3913	106.203	97.3558
ZFYVE9	-1.10477	5.98057	10.3579	0.00128923	0.0328716	89.4613	62.0927	106.775	49.0005	28.2878	42.8115
OSBPL9	-0.125532	7.17061	0.275327	0.59978	1	150.957	137.851	161.968	137.473	126.932	148.802
NRDC	-0.142403	7.3758	0.292139	0.588853	1	186.246	144.945	191.42	178.945	134.071	160.469
MIR761	-0.541011	-3.32838	0.171555	0.678733	1	0.0358994	0.0373378	0.03343	0.0339104	0	0.0329573
GPX7	1.02724	4.91724	6.91084	0.00856746	0.140447	15.9752	26.8459	16.715	32.4861	58.9806	29.8923
SHISAL2A	2.81258	-0.606256	3.44231	0.0635467	0.523881	0.430793	0	0	1.15295	1.48883	0.461402
ORC1	-0.38305	5.19167	2.40199	0.121181	0.709912	39.6329	38.9433	45.2976	34.6225	28.555	31.8038
CC2D1B	-0.42429	5.70892	2.85071	0.0913334	0.593312	58.3006	67.4693	53.8223	42.0828	49.1696	42.5808
PRPF38A	0.0331298	6.49367	0.0189087	0.890629	1	93.518	82.8152	90.6955	99.4591	83.0691	90.6985
COA7	-0.0380208	4.91358	0.020629	0.885794	1	30.2991	28.2647	32.8282	35.3007	28.9368	24.7839
TUT4	0.169532	6.64614	0.111846	0.738052	1	121.807	48.1657	112.659	149.443	51.9564	116.471
ZYG11A	-0.564345	-0.131621	1.67562	0.195508	0.908708	0.969284	1.04546	1.0029	0.440835	0.878028	0.72506
ECHDC2	0.0440493	5.36127	0.0158174	0.899916	1	40.4227	50.8914	29.9198	27.9082	51.5364	45.547
ZYG11B	-0.0218915	5.59639	0.00261524	0.959214	1	56.3262	29.4595	60.2408	63.2428	27.7151	52.8635
PODN	-1.48904	-0.58824	1.99672	0.15764	0.801444	0.646189	1.19481	0.802319	0	0.305401	0.626188
SLC1A7	0	-3.82933	0	1	1	0	0	0	0	0	0
MAGOH	0.0523999	5.64407	0.0150388	0.902398	1	35.325	70.419	41.3529	38.8613	76.8084	36.8792
SCP2	-0.147269	5.92691	0.376085	0.539706	1	62.6086	63.7729	65.2219	54.1209	55.0104	63.8712
CZIB	0.145689	5.45987	0.160071	0.689091	1	35.1096	57.3135	32.7614	40.4211	62.8744	35.1984
CPT2	-0.193261	5.29616	0.660702	0.416312	1	40.7099	41.6689	43.1581	35.6398	34.7012	39.4499
LRP8	0.521842	3.9142	1.81914	0.177416	0.858472	15.006	9.14775	12.8037	24.8563	11.5289	16.6764
LOC100507564	1.99232	-1.32227	4.45404	0.0348188	0.366297	0.251296	0	0.13372	0.440835	0.343576	0.790975
GLIS1	8.37324	-0.333326	33.7478	6.27414e-09	7.81587e-07	0	0	0	1.45815	2.48138	0.428445
YIPF1	0.134156	4.6936	0.195567	0.658323	1	21.6473	29.9449	22.2309	22.1096	34.663	24.2566
DIO1	3.79833	-3.33104	2.7666	0.0962502	0.602803	0	0	0	0.169552	0	0
NDC1	-0.199246	6.72155	0.38309	0.535954	1	126.474	82.8525	128.873	115.499	70.7003	108.364
AGBL4	2.95486	-2.83632	1.30894	0.252586	1	0	0.0373378	0	0.373014	0	0
BEND5	0.66491	3.33932	3.63445	0.0565952	0.489318	6.3542	10.4546	6.51884	10.4783	15.041	11.4691
AGBL4-AS1	0	-3.82933	0	1	1	0	0	0	0	0	0
AGBL4-IT1	0	-3.82933	0	1	1	0	0	0	0	0	0
HSPB11	-0.149875	4.60631	0.155842	0.693014	1	19.996	35.3589	21.2949	18.8881	32.4107	17.7969
LRRC42	0.100797	5.56674	0.12864	0.719846	1	38.915	56.156	41.9546	46.9998	57.3009	42.6467
CDCP2	0	-3.82933	0	1	1	0	0	0	0	0	0
TMEM59	-0.0507418	6.69515	0.034537	0.852569	1	97.3592	116.12	102.63	78.0956	118.305	108.792
MIR4781	0	-3.82933	0	1	1	0	0	0	0	0	0
TCEANC2	0.155397	4.6252	0.419068	0.517403	1	24.9501	21.4319	23.4678	25.6362	26.2263	25.9374
PARS2	0.0429392	3.47743	0.0244774	0.875676	1	9.80054	11.2387	11.6671	10.4783	11.7198	11.5021
FAM151A	5.46399	-2.6008	13.1809	0.000282816	0.00936473	0	0	0	0.169552	0.305401	0.0988719
ACOT11	-0.417568	2.28511	1.40806	0.235378	1	4.84642	6.16073	5.48252	3.52668	3.39759	5.40499
MROH7	-0.973145	-1.88149	0.335304	0.562553	1	0.251296	0.560066	0	0.305193	0	0.0988719
MROH7-TTC4	1.7336	1.41801	5.89458	0.0151876	0.205785	1.68727	0.67208	1.23691	1.28859	3.32124	7.38243
TTC4	-0.0719557	4.75483	0.0564454	0.812205	1	27.6784	30.617	24.5042	27.1961	32.8688	18.7197
PCSK9	1.8181	2.175	10.5862	0.00113935	0.0298597	1.40008	2.98702	1.50435	9.39317	8.16948	3.22981
CYB5RL	-0.0802872	3.41634	0.0356452	0.85025	1	13.3546	6.90749	12.436	13.1572	6.26072	11.5021
MRPL37	-0.237867	6.58524	0.497926	0.480413	1	80.0916	139.233	92.1999	77.6547	114.678	71.8469
SSBP3	0.0747931	7.81781	0.0777437	0.780379	1	191.918	254.942	212.28	239.034	266.081	189.109
SSBP3-AS1	0.0750281	0.841058	0.0100027	0.920333	1	2.36936	1.04546	1.60464	2.06853	0.343576	2.86728
DHCR24	0.177745	7.81736	0.442621	0.50586	1	213.063	196.098	225.686	290.476	190.57	237.029
PLPP3	1.14865	4.67782	10.7875	0.00102187	0.027325	19.2062	11.2387	17.1496	46.8641	27.1043	31.5731
C8B	0	-3.82933	0	1	1	0	0	0	0	0	0
C8A	0	-3.82933	0	1	1	0	0	0	0	0	0
USP24	-0.115254	6.46074	0.0495979	0.823764	1	115.847	44.9173	113.796	105.97	40.1602	107.342
LOC100507634	-1.08751	0.918699	7.75288	0.0053627	0.101504	2.69246	2.46429	2.27324	0.881669	1.56518	1.05463
FYB2	5.19066	-2.76246	6.64759	0.009929	0.154101	0	0	0	0.203462	0.267226	0
LOC101929935	0	-3.82933	0	1	1	0	0	0	0	0	0
PRKAA2	-0.076413	3.95994	0.0207711	0.885404	1	19.8883	8.88639	18.9214	16.8195	6.48977	21.9166
TACSTD2	1.13614	5.71568	10.2179	0.00139083	0.0349827	24.8065	43.5732	30.087	52.9002	95.0179	68.5182
OMA1	-0.325483	3.76081	1.46867	0.225556	0.986585	16.3701	14.5244	14.1074	10.6818	12.6741	12.5567
MYSM1	-0.159401	5.87229	0.0503034	0.822536	1	99.6209	18.8182	66.7597	72.6699	18.1714	74.9778
HSD52	3.22609	-3.50116	3.09004	0.0787728	0.57391	0	0	0	0	0.114525	0
LINC01358	0	-3.82933	0	1	1	0	0	0	0	0	0
JUN	1.93837	4.19445	13.525	0.000235411	0.00800116	4.84642	9.63314	8.15691	42.8627	31.609	12.326
LINC01135	0	-3.82933	0	1	1	0	0	0	0	0	0
CYP2J2	-0.309344	-2.65429	0.0118213	0.91342	1	0	0.298702	0	0.237373	0	0
NFIA-AS2	0	-3.82933	0	1	1	0	0	0	0	0	0
HOOK1	-0.0229966	5.37217	0.00204429	0.963937	1	51.2644	21.8053	51.9502	40.116	20.7291	62.1904
LINC01748	-1.93387	-2.41944	0.949788	0.329773	1	0	0.224027	0.3343	0.135641	0	0
LOC101926964	0	-3.82933	0	1	1	0	0	0	0	0	0
TM2D1	0.025183	3.82362	0.00807448	0.9284	1	14.3957	14.5617	12.9374	11.9704	16.7971	13.875
L1TD1	-1.08305	5.9135	14.4408	0.000144638	0.00529802	81.4917	70.9791	92.9353	36.7927	31.3036	47.7222
FGGY	0.564035	3.25337	3.55474	0.0593756	0.501052	7.28758	8.10229	7.52174	9.12189	12.865	11.8976
MIR4711	0	-3.82933	0	1	1	0	0	0	0	0	0
KANK4	-1.46372	7.37321	9.11369	0.00253704	0.0567133	260.953	173.173	295.621	70.8726	45.7338	147.945
USP1	-0.18401	6.8901	0.309312	0.578103	1	137.495	89.536	151.237	133.437	80.3205	119.207
NFIA	1.34915	1.72772	15.0264	0.000106018	0.00409558	1.93857	1.49351	2.03923	4.84918	4.00839	5.10838
NFIA-AS1	0	-3.82933	0	1	1	0	0	0	0	0	0
FOXD3-AS1	0	-3.82933	0	1	1	0	0	0	0	0	0
FOXD3	-2.70388	-3.6038	2.26357	0.132448	0.74225	0	0.0746755	0	0	0	0
MIR12132	0	-3.82933	0	1	1	0	0	0	0	0	0
MIR3116-1	0	-3.82933	0	1	1	0	0	0	0	0	0
MIR3116-2	0	-3.82933	0	1	1	0	0	0	0	0	0
PATJ	-0.355458	5.82721	0.708601	0.399909	1	78.0453	42.117	70.8047	42.7271	31.38	75.1426
ALG6	-0.111819	4.83193	0.217135	0.641232	1	30.1914	31.1024	27.2454	26.1449	27.1425	28.6399
DAB1	1.52289	1.42288	14.4532	0.000143688	0.00527004	1.54367	1.12013	1.37063	4.81527	2.71043	4.0867
DAB1-AS1	0	-3.82933	0	1	1	0	0	0	0	0	0
ITGB3BP	-0.00531678	5.47781	0.000262954	0.987062	1	40.5304	55.2226	37.9765	36.7588	60.4694	36.0223
EFCAB7	0.121423	3.3011	0.169337	0.680702	1	10.1954	8.06496	9.86184	11.3939	8.78028	10.4145
DLEU2L	-0.281156	-0.757551	0.140539	0.707746	1	0.789787	0.149351	0.768889	0.508655	0.267226	0.626188
PGM1	0.947721	5.9159	14.7187	0.000124801	0.00471176	36.043	43.1625	44.3281	81.1136	81.8093	75.3733
DOCK7	-0.123295	6.47799	0.0638293	0.800543	1	112.293	48.2404	118.075	114.617	43.9396	97.224
ANGPTL3	0	-3.82933	0	1	1	0	0	0	0	0	0
ATG4C	0.127814	4.46921	0.281378	0.5958	1	21.4678	19.9384	21.8966	22.2452	22.8669	24.0588
MIR4794	0	-3.82933	0	1	1	0	0	0	0	0	0
CACHD1	0.08889	4.97953	0.0420933	0.837442	1	34.7506	18.8929	37.8762	44.6939	18.3622	34.2756
ROR1-AS1	0.156905	-2.08129	0.0221056	0.881806	1	0.215396	0.261364	0	0.169552	0.229051	0.131829
ROR1	0.0103172	4.99485	0.000329456	0.985518	1	32.6326	15.1218	47.3368	46.0164	13.6667	36.0882
AK4	1.55865	4.22171	12.6159	0.000382478	0.0120711	11.0211	6.83281	10.3967	27.7726	14.9647	40.5045
DNAJC6	-0.547954	3.35888	0.992723	0.319078	1	14.5752	6.31008	15.4112	8.47759	3.77934	12.5567
JAK1	-0.161018	6.09846	0.172113	0.678241	1	81.384	44.544	90.8627	75.4845	42.6034	75.8018
MIR101-1	0	-3.82933	0	1	1	0	0	0	0	0	0
RAVER2	0.174199	5.49297	0.399832	0.527176	1	48.2488	34.3134	44.1944	55.4773	41.0764	46.4698
LINC01359	1.85614	-3.71475	1.20263	0.272797	1	0	0	0	0.0339104	0	0
MIR3671	-2.65974	-3.01779	2.02454	0.154776	0.793582	0.251296	0.0373378	0	0.0339104	0	0
TCTEX1D1	2.9075	-0.26021	22.3084	2.32193e-06	0.000144625	0.107698	0.149351	0.26744	1.9668	0.992553	1.08759
LEPR	0.386407	3.11136	0.489653	0.484082	1	8.43636	3.84579	9.99556	12.7503	4.27561	12.0953
LEPROT	-0.0942193	6.1087	0.136616	0.711668	1	76.4298	62.9888	74.1477	63.3106	60.0877	76.6586
IL12RB2	1.59843	-2.72476	0.340003	0.559827	1	0	0.112013	0	0	0	0.36253
SLC35D1	0.469317	4.63024	0.81963	0.365288	1	23.6936	10.4172	28.0143	35.5381	13.6285	36.8462
SGIP1	1.14601	-1.63897	1.21612	0.270123	1	0	0.261364	0.20058	0.576476	0.229051	0.230701
MIR3117	0	-3.82933	0	1	1	0	0	0	0	0	0
PDE4B	0.507323	2.33939	1.45645	0.227496	0.989717	5.09772	3.28572	3.97817	8.57932	4.04656	4.94359
PDE4B-AS1	0	-3.82933	0	1	1	0	0	0	0	0	0
WDR78	0.114964	1.78873	0.0833206	0.772847	1	3.30275	2.09091	4.3459	3.18757	3.28306	4.0867
MIER1	0.117242	5.12044	0.0707809	0.790203	1	40.9253	18.3328	40.6508	43.6087	21.4162	43.3388
GADD45A	-0.981139	5.44773	10.9197	0.000951493	0.025797	48.0334	70.0456	55.4603	24.3815	36.3809	27.1568
SERBP1	-0.0159417	9.03771	0.00399277	0.949617	1	524.526	470.979	589.671	598.518	463.904	505.334
DEPDC1-AS1	-4.55828	-3.08102	3.14198	0.076301	0.57391	0	0.298702	0	0	0	0
DEPDC1	-0.380551	6.2049	1.03214	0.309657	1	98.0054	55.5959	96.4789	70.1266	41.3437	80.6135
MIR1262	0	-3.82933	0	1	1	0	0	0	0	0	0
GNG12	0.0847495	6.1234	0.0510219	0.821294	1	70.3628	44.5066	87.9208	87.3192	47.7189	80.0203
GNG12-AS1	1.08697	-1.79975	0.245557	0.620221	1	0	0	0.40116	0.440835	0	0.428445
DIRAS3	0.606043	-0.235509	1.59581	0.206498	0.938047	0.574391	0.709418	0.56831	0.881669	0.610802	1.31829
WLS	0.299684	6.67254	1.57444	0.209564	0.946501	88.7433	88.3038	97.1141	108.784	105.249	123.425
CTH	-0.374248	3.17659	1.74619	0.186357	0.886452	9.54924	11.0146	9.82841	8.44368	7.2151	7.77792
ANKRD13C	-0.0854548	4.96817	0.0607757	0.805274	1	37.3354	21.9546	37.1741	35.0294	21.3399	34.5392
HHLA3	0.0527554	4.35847	0.0145897	0.903859	1	15.329	29.6088	15.2775	16.4465	31.1891	14.8308
ZRANB2-AS2	0.247409	-1.92454	0.049325	0.824242	1	0.143598	0.149351	0.23401	0	0.267226	0.36253
PTGER3	0	-3.82933	0	1	1	0	0	0	0	0	0
ZRANB2-AS1	0.593398	0.311036	0.35009	0.554062	1	1.86677	0.149351	0.768889	1.72943	0.267226	2.20814
ZRANB2	0.102166	6.98357	0.0940354	0.759108	1	155.48	86.1009	124.426	153.004	96.3922	143.463
MIR186	-0.122714	-1.45379	0.00548494	0.940962	1	0.646189	0	0.26744	0.440835	0	0.395487
ERICH3-AS1	0	-3.82933	0	1	1	0	0	0	0	0	0
ERICH3	0	-3.82933	0	1	1	0	0	0	0	0	0
LHX8	1.73984	1.84153	9.25037	0.00235448	0.0538847	1.72317	1.79221	1.3372	8.27413	5.91715	2.04335
TYW3	-0.116825	5.10812	0.235311	0.627613	1	33.9608	35.1348	38.3442	33.1304	30.6165	35.3302
CRYZ	-0.27843	5.30974	1.39596	0.237401	1	45.2333	41.1462	43.8267	36.7249	35.6937	34.9347
ACADM	0.0827621	5.85208	0.0871765	0.767798	1	64.3317	42.6024	61.1769	65.0401	51.9945	61.0039
DLSTP1	-0.634011	0.937411	1.0372	0.308475	1	3.76944	1.15747	1.80522	1.42424	0.725328	2.17518
LRRC7	1.48477	0.839156	5.99165	0.0143738	0.198468	1.07698	0.485391	1.13662	2.98411	1.0689	3.52643
PIN1P1	-1.8622	-3.71513	1.2236	0.268655	1	0	0	0.03343	0	0	0
SRSF11	-0.0761652	8.10207	0.0594969	0.807293	1	352.963	205.918	286.963	286.848	207.635	307.854
LRRC40	-0.0401219	5.64729	0.0131341	0.908759	1	60.311	34.052	57.8673	57.9528	34.8921	55.2035
RABGGTB	-0.317531	5.85965	1.15502	0.282502	1	65.9472	73.9288	53.1871	46.4233	65.9285	42.5808
SNORD45C	-0.660339	-1.69717	0.695517	0.404294	1	0.358994	0.112013	0.40116	0.237373	0.0763503	0.230701
SNORD45A	-0.12045	-1.5919	0.01556	0.900729	1	0.538491	0.0746755	0.20058	0.271283	0.0763503	0.395487
SNORD45B	-0.995499	-1.61355	0.848012	0.357115	1	0.717988	0.0746755	0.23401	0.169552	0.0381751	0.296616
LRRIQ3	0.43864	0.737677	1.42326	0.232867	1	1.25648	1.26948	1.53778	2.20417	1.52701	1.77969
FPGT	-0.0411011	4.18913	0.0165474	0.897645	1	20.5704	13.5536	21.1612	21.194	13.7812	18.7527
FPGT-TNNI3K	1.71248	-0.158595	1.02767	0.310708	1	1.14878	0	0	1.86507	0.839853	1.08759
TNNI3K	0	-3.82933	0	1	1	0	0	0	0	0	0
LRRC53	0	-3.82933	0	1	1	0	0	0	0	0	0
MSH4	0.570631	-2.67207	0.0418142	0.837974	1	0	0	0.20058	0.305193	0	0
SLC44A5	0.252759	4.21632	0.242032	0.622742	1	24.5193	8.58769	17.5842	26.2127	10.1546	24.0259
NEGR1-IT1	0	-3.82933	0	1	1	0	0	0	0	0	0
NEGR1	0.0960092	-1.29913	0.00668446	0.934839	1	0.466692	0.33604	0.16715	0.339104	0	0.692103
ST6GALNAC5	-1.68606	1.00028	20.8759	4.90016e-06	0.00028164	3.12325	2.98702	2.74126	1.08513	0.725328	0.922804
MIR7156	0	-3.82933	0	1	1	0	0	0	0	0	0
PIGK	-0.139619	5.43211	0.225305	0.635027	1	47.0641	37.4871	51.0141	43.134	30.8073	49.1064
AK5	1.10732	0.604035	6.53785	0.0105603	0.160761	0.897485	1.15747	0.702029	1.72943	1.56518	2.63658
ZZZ3	0.125649	5.89849	0.0912079	0.762647	1	66.3062	34.3134	70.3367	74.5689	37.2589	74.6812
USP33	-0.00982585	6.51377	0.000698609	0.978913	1	104.79	58.7696	111.288	107.801	60.9657	104.211
MIGA1	0.224991	4.15608	0.178403	0.672749	1	20.3909	8.06496	20.6597	23.8051	8.78028	24.8168
ST6GALNAC3	0.462057	6.10542	2.44189	0.118134	0.696829	55.4287	47.6056	70.5372	79.9267	63.1035	96.0705
PTGFR	0	-3.82933	0	1	1	0	0	0	0	0	0
IFI44L	-0.354143	-2.5231	0.029187	0.864348	1	0.107698	0	0.23401	0	0	0.263658
IFI44	0	-3.82933	0	1	1	0	0	0	0	0	0
GIPC2	0.270424	1.31022	0.557437	0.455295	1	2.29756	1.60552	2.64097	2.47546	2.59591	2.83433
MGC27382	0	-3.82933	0	1	1	0	0	0	0	0	0
ADGRL4	-7.46802	-1.12941	33.3696	7.62063e-09	9.28863e-07	0.394893	0.821431	1.10319	0	0	0
FUBP1	0.163023	7.8679	0.390277	0.532154	1	234.244	189.751	237.052	287.695	209.238	243.192
DNAJB4	0.0621564	3.94388	0.0388398	0.843766	1	15.8675	11.612	17.4839	17.5656	11.8725	17.5003
NEXN-AS1	-1.27248	-2.18059	0.341138	0.559173	1	0.323095	0.33604	0	0	0.267226	0
NEXN	0.0947924	1.75931	0.0703039	0.790895	1	2.94375	2.68832	3.97817	3.96751	3.47394	2.83433
LINC01725	2.62079	-3.6102	2.14696	0.142852	0.753433	0	0	0	0	0	0.0659146
LOC101927560	0	-3.82933	0	1	1	0	0	0	0	0	0
UOX	-5.63911	-2.50085	7.29674	0.006908	0.121728	0	0.410715	0.23401	0	0	0
TTLL7	-0.22196	5.29318	0.160995	0.688242	1	57.2955	20.7598	48.3732	33.0287	17.0261	58.3344
DNASE2B	0	-3.82933	0	1	1	0	0	0	0	0	0
SAMD13	0.192535	1.83343	0.254712	0.613777	1	2.26166	4.14449	3.37643	3.05193	4.27561	3.856
LINC01362	0	-3.82933	0	1	1	0	0	0	0	0	0
LINC01361	1.23018	-1.77623	1.78531	0.181499	0.87227	0	0.224027	0.16715	0.406924	0.229051	0.296616
PRKACB	-0.075903	6.18956	0.0401164	0.841253	1	85.3329	48.5018	90.6621	84.742	45.8483	82.3932
LINC01555	-1.40592	-0.349178	5.97875	0.0144792	0.19934	0.825686	0.784093	1.50435	0.339104	0.229051	0.593231
LINC01461	0.198192	-1.42343	0.0331277	0.855575	1	0.538491	0	0.30087	0.406924	0.229051	0.329573
MCOLN3	-0.0526105	1.18348	0.0122126	0.912004	1	2.47706	1.90423	2.3401	1.52597	1.45066	3.49347
LPAR3	1.7675	1.87266	12.0138	0.000528085	0.0157357	1.72317	1.41884	1.73836	3.76405	3.55029	9.32691
MCOLN2	-0.854832	0.208256	3.88374	0.0487558	0.465154	1.68727	1.30682	1.20348	0.508655	0.954378	0.856889
WDR63	0.0428072	1.0562	0.0095953	0.921968	1	1.86677	1.45617	2.60754	2.78065	1.45066	1.87857
RPF1	-0.0696263	5.72739	0.0466245	0.829045	1	46.0589	68.0294	48.4735	43.6087	68.7916	42.5149
GNG5	-0.326968	7.87582	0.437521	0.508321	1	170.881	419.004	194.061	132.42	325.825	166.731
SPATA1	0	-3.82933	0	1	1	0	0	0	0	0	0
CTBS	-0.0947858	3.88537	0.0924086	0.761137	1	16.0111	13.5163	16.0464	12.6147	11.2617	18.7857
SYDE2	0.517351	3.15579	0.515694	0.472684	1	9.22615	2.61364	9.96213	12.6147	2.93949	15.6547
SSX2IP	-0.276052	6.54862	0.518677	0.471407	1	111.755	69.6349	125.998	86.8444	53.5597	113.439
C1orf52	0.159644	4.84375	0.433125	0.51046	1	28.1451	28.6381	24.4039	29.6377	31.9144	29.1342
ADGRL2	-0.121912	6.84013	0.0694671	0.792114	1	135.772	67.32	154.915	144.628	58.1026	126.259
LOC101927434	0	-3.82933	0	1	1	0	0	0	0	0	0
CCN1	-0.0239255	4.09307	0.00749918	0.930991	1	16.0111	19.453	15.9461	16.7517	19.5838	14.2375
ZNHIT6	-0.0724622	5.03529	0.0826962	0.773676	1	33.9608	29.7582	36.9067	35.5381	30.9982	29.1672
CLCA2	-4.30191	0.756444	32.6534	1.10147e-08	1.2459e-06	2.40526	2.46429	4.37933	0	0.229051	0.230701
BCL10	-0.122122	4.15357	0.214798	0.643033	1	17.6266	17.8475	19.9577	16.3109	15.0028	19.6096
DDAH1	-0.380467	5.02057	1.46214	0.22659	0.989121	37.1918	29.7582	42.9575	32.2148	19.7365	32.4629
LOC646626	-0.739427	-2.18439	0.208582	0.647881	1	0.251296	0.224027	0.10029	0	0.343576	0
ODF2L	-0.183508	5.35467	0.255851	0.612985	1	57.7262	28.0033	44.5956	41.6758	28.0205	45.0526
MIR7856	-0.814568	-3.50967	0.23122	0.63062	1	0.0358994	0	0.03343	0	0	0.0329573
COL24A1	1.87285	3.39638	6.49421	0.0108226	0.163041	6.67729	2.05358	4.71363	33.4695	6.68065	9.12917
CLCA4	0	-3.82933	0	1	1	0	0	0	0	0	0
CLCA4-AS1	-1.06889	-0.860838	2.99924	0.0833037	0.576663	0.61029	0.746755	0.60174	0.271283	0.534452	0.131829
CLCA3P	0	-3.82933	0	1	1	0	0	0	0	0	0
SH3GLB1	-0.124236	5.97663	0.193077	0.660368	1	70.7218	52.0862	74.014	65.2774	48.5588	66.7385
LINC01140	0.979915	-0.0421472	4.221	0.0399265	0.403291	0.682089	0.597404	0.53488	1.66161	0.763503	1.15351
LMO4	-0.475509	7.36517	1.61854	0.203296	0.928873	149.485	260.282	165.378	112.447	196.411	104.804
SELENOF	-0.0172888	6.51781	0.00380474	0.950816	1	84.0405	108.989	83.3075	76.807	112.273	83.9752
HS2ST1	-0.0650268	6.63822	0.0263208	0.871119	1	114.95	64.5943	125.797	118.279	58.6752	114.922
GTF2B	-0.0645583	4.80527	0.034143	0.853403	1	21.6114	37.4871	26.4431	22.5165	36.9154	22.378
GBP1	6.55352	-1.86168	23.5932	1.19005e-06	8.12856e-05	0	0	0	0.576476	0.419926	0.230701
GBP3	-1.20567	-1.85791	0.539805	0.462514	1	0	0.634742	0.23401	0.135641	0	0.230701
GBP1P1	0	-3.82933	0	1	1	0	0	0	0	0	0
GBP5	-4.29159	-3.16772	5.52533	0.0187431	0.238962	0.143598	0	0.10029	0	0	0
KYAT3	0.0169105	5.83963	0.00436065	0.94735	1	51.7669	62.3167	56.4967	54.6974	66.692	51.2156
RBMXL1	0.127039	5.11317	0.129986	0.718447	1	36.6892	21.5812	40.7846	40.7603	26.15	41.2625
GBP2	-1.31379	-0.735401	1.31056	0.252292	1	0.323095	0.634742	1.30377	0.271283	0	0.626188
GBP4	5.29916	-2.67327	6.85024	0.00886293	0.143461	0	0	0	0.339104	0	0.164786
PKN2	-0.176308	6.59495	0.105917	0.744842	1	134.407	46.2242	126.833	117.126	42.4126	112.549
PKN2-AS1	0.021975	-0.428912	0.00183476	0.965834	1	0.430793	1.00812	0.56831	0.542566	0.801678	0.692103
LRRC8B	-0.276364	5.35272	0.351312	0.553371	1	57.798	24.0082	52.251	45.0669	20.1946	45.4151
LRRC8C-DT	-0.278844	-0.999748	0.209102	0.647472	1	0.538491	0.373378	0.50145	0.169552	0.572627	0.428445
LRRC8C	-0.367969	3.234	0.845126	0.357935	1	12.6725	7.09418	11.8008	9.52881	5.22999	9.68944
LRRC8D	-0.494716	5.59439	3.48785	0.0618209	0.515381	58.0493	48.6138	62.6478	43.6765	33.5941	42.8774
LINC02609	0.31961	-1.43591	0.0806523	0.776415	1	0.538491	0.261364	0	0.339104	0.229051	0.428445
ZNF326	-0.137202	6.372	0.175809	0.675	1	107.95	60.4125	91.6984	92.3379	60.2785	83.8433
GEMIN8P4	0.0344235	1.11625	0.00898205	0.924495	1	2.04627	2.53897	1.63807	1.86507	2.32868	2.17518
ZNF644	0.0782783	6.17468	0.0262306	0.871338	1	85.2252	37.0391	88.3554	96.8141	38.1751	87.3698
HFM1	0.426069	2.90879	0.647964	0.420841	1	9.22615	3.02436	6.78628	11.0887	4.73372	9.75536
CDC7	-0.0189494	6.35218	0.00467267	0.945502	1	97.3951	64.4076	84.6781	88.7095	69.7841	84.7661
SETSIP	-0.392355	0.319201	0.372907	0.541424	1	1.50778	0.485391	2.0058	1.08513	0.572627	1.38421
EPHX4	-0.662669	1.45451	3.95837	0.046639	0.451663	2.90785	3.47241	3.44329	1.83116	2.06146	2.30701
BTBD8	-0.0915688	2.08556	0.0207107	0.88557	1	5.52851	1.82955	5.54938	4.17097	1.64153	6.29484
GFI1	-0.268042	-1.50592	0.243484	0.621701	1	0.287195	0.373378	0.26744	0.271283	0.229051	0.263658
TGFBR3	0.605543	4.179	1.9229	0.165538	0.824885	15.7239	8.47567	18.7208	27.6369	12.8268	24.8498
GLMN	-0.241061	4.72538	1.04901	0.305735	1	28.6118	29.1235	28.0143	23.6016	24.1649	24.7839
RPAP2	-0.00407257	5.10952	0.000201053	0.988687	1	39.4176	28.1527	35.9372	36.691	26.7989	39.7135
EVI5	0.195001	4.33566	0.440746	0.506763	1	20.1037	14.7858	21.3952	23.4321	17.1025	23.894
MTF2	0.0691718	6.18198	0.0475207	0.827435	1	81.8866	53.2063	77.2901	86.2001	53.7506	82.8546
RPL5	0.384952	10.2745	1.17624	0.278124	1	912.671	1424.62	885.56	1071.4	1954.76	1182.31
DIPK1A	0.881065	4.42139	9.41334	0.00215412	0.0503478	17.124	11.612	16.3473	29.502	23.5541	29.9911
SNORD21	1.09635	-2.06942	1.26897	0.259959	1	0.143598	0	0.16715	0.305193	0.114525	0.263658
SNORA66	-0.0448997	-1.6056	0.00301066	0.956242	1	0.502592	0.186689	0.10029	0.169552	0.229051	0.36253
DNTTIP2	0.0293374	6.00299	0.0147269	0.90341	1	64.9061	60.0018	65.3222	71.0761	64.1724	58.8947
FNBP1L	0.0721858	7.19717	0.0226387	0.8804	1	176.087	70.8297	182.093	181.624	82.9546	186.439
TMED5	-0.122671	5.9605	0.137133	0.711148	1	75.3888	45.9628	73.1782	72.263	43.5197	62.8825
CCDC18	-0.446185	4.46369	1.29197	0.255684	1	30.2273	15.7565	30.1204	22.5165	12.1397	21.1915
CCDC18-AS1	0.136131	3.47938	0.108542	0.74181	1	15.1137	6.87015	9.69469	11.9364	8.16948	14.6989
DR1	-0.061759	6.02933	0.058502	0.808879	1	69.5372	60.1138	70.2698	74.4671	57.4536	59.6197
GCLM	-0.509006	3.06968	2.04242	0.152966	0.788905	11.0929	6.94482	11.2993	7.83329	5.19182	7.58018
ABCA4	1.54776	2.92218	16.8962	3.94802e-05	0.00169927	5.02592	2.83767	3.61044	12.8181	8.32218	12.4249
BCAR3	-0.646419	3.83343	3.6495	0.0560859	0.488751	15.2931	15.0098	21.6292	14.6493	8.66576	9.85423
BCAR3-AS1	3.062	-2.3292	8.59302	0.00337454	0.0709481	0	0.0746755	0	0.169552	0.229051	0.296616
MIR760	1.85614	-3.71475	1.20263	0.272797	1	0	0	0	0.0339104	0	0
MIG7	-0.351745	-1.06343	0.454785	0.500071	1	0.466692	0.33604	0.56831	0.440835	0.267226	0.36253
F3	-0.463405	2.16789	1.54718	0.213552	0.957326	5.31311	5.22729	4.84735	5.12046	3.39759	2.63658
ARHGAP29	0.12775	6.23788	0.071816	0.788711	1	85.2252	39.7647	91.197	87.1835	40.6183	108.397
ABCD3	-0.609924	6.40661	3.98252	0.0459748	0.446869	111.18	79.4174	116.671	78.9433	49.9331	72.4401
SLC44A3-AS1	0.0356263	2.22961	0.0123684	0.911447	1	4.91822	4.25651	4.51305	3.9336	4.65737	5.43795
MIR378G	0	-3.82933	0	1	1	0	0	0	0	0	0
SLC44A3	-0.0252997	3.72755	0.00632074	0.936632	1	12.5648	15.0471	12.2688	9.73227	12.636	16.8082
ALG14	0.185042	3.06467	0.177348	0.673662	1	5.34901	11.8361	6.11769	7.29073	11.987	7.21765
ALG14-AS1	0	-3.82933	0	1	1	0	0	0	0	0	0
CNN3	0.151302	7.54617	0.361458	0.547697	1	169.732	176.906	184.5	222.181	205.878	161.82
LOC729970	0.885129	0.908793	6.04259	0.0139648	0.194338	1.43598	1.23215	1.13662	1.9668	2.63408	2.43884
TLCD4	-0.748908	4.17482	2.62458	0.10522	0.641392	28.3246	12.4708	26.8777	15.497	7.5205	17.2367
LOC101928118	1.26613	-2.67212	0.206968	0.649154	1	0.143598	0	0	0	0	0.36253
RWDD3	0.142041	4.43433	0.198541	0.655901	1	20.6422	22.776	18.0522	15.8361	29.6621	22.345
TLCD4-RWDD3	-0.00466087	0.833031	2.30938e-05	0.996166	1	3.33865	0.186689	1.60464	2.33981	0.496277	2.27405
PTBP2	0.209899	5.48969	0.433463	0.510294	1	51.731	32.2972	40.7846	58.0545	35.541	50.7542
MIR137HG	0	-3.82933	0	1	1	0	0	0	0	0	0
MIR2682	-1.8622	-3.71513	1.2236	0.268655	1	0	0	0.03343	0	0	0
MIR137	0	-3.82933	0	1	1	0	0	0	0	0	0
PLPPR4	2.35586	-1.91207	1.27013	0.259742	1	0.179497	0	0	0.508655	0	0.461402
SNX7	0.233102	4.4108	0.783122	0.376188	1	17.9138	22.4773	18.0856	20.0071	24.4321	24.2895
LINC01776	0	-3.82933	0	1	1	0	0	0	0	0	0
PLPPR5	1.85063	1.05409	12.9098	0.000326863	0.010612	0.825686	1.04546	0.735459	1.69552	2.97766	4.74585
LOC100129620	0	-3.82933	0	1	1	0	0	0	0	0	0
AGL	-0.177855	5.4144	0.119915	0.729127	1	56.9365	23.2241	55.4269	49.6448	18.6295	51.5782
MIR548N	-1.8622	-3.71513	1.2236	0.268655	1	0	0	0.03343	0	0	0
PALMD	-0.634951	1.14304	1.12353	0.289159	1	2.69246	1.86689	3.24271	0.542566	2.17598	2.30701
FRRS1	0.200292	3.43834	0.245271	0.620425	1	10.8775	7.65424	11.5333	9.35926	7.94043	17.2367
RTCA-AS1	-0.487491	-0.00938323	0.913194	0.339268	1	1.04108	1.19481	1.0029	0.508655	0.534452	1.25238
MIR553	-0.900573	-3.24093	0.504881	0.477363	1	0.0358994	0.0746755	0.03343	0.0339104	0.0381751	0
RTCA	-0.281543	5.21934	1.09059	0.296341	1	36.9764	45.7761	39.6479	31.9096	40.4275	28.3762
VCAM1	12.4827	3.66142	133.131	8.46528e-31	5.98453e-27	0	0	0	40.4211	22.4088	12.6556
EXTL2	0.249591	5.95517	0.86875	0.351302	1	65.5164	49.0618	55.2932	78.7059	59.2096	64.036
CDC14A	-0.066906	3.99201	0.0292859	0.864121	1	18.56	10.6039	19.4562	17.769	9.88736	18.7527
S1PR1	2.03113	-1.63074	3.77657	0.051975	0.473112	0.143598	0.149351	0	0.678207	0.381751	0.164786
SLC30A7	-0.28271	4.84194	0.468178	0.493827	1	35.3609	21.8053	37.0404	32.3166	13.9339	31.1776
DPH5	0.266123	5.44582	0.810807	0.367882	1	36.1866	47.1203	35.2352	43.6765	60.4312	38.4612
LOC102606465	0.112351	2.48452	0.0742465	0.785251	1	5.38491	6.60878	3.94474	4.34053	8.284	4.61402
DPYD-AS1	0	-3.82933	0	1	1	0	0	0	0	0	0
DPYD-AS2	0	-3.82933	0	1	1	0	0	0	0	0	0
DPYD	1.69104	0.284872	3.73411	0.0533119	0.481339	0.61029	0.67208	0.3343	2.17026	0.229051	2.83433
SASS6	-0.370461	4.60053	0.863905	0.352648	1	33.9967	17.25	30.5884	25.6701	13.1322	24.4873
LRRC39	-0.108684	0.538766	0.0869349	0.768111	1	1.61547	1.45617	1.23691	1.52597	1.10708	1.35125
SLC35A3	-0.195493	4.7333	0.204401	0.651192	1	36.6892	17.2874	30.9896	27.2639	14.163	32.7595
MFSD14A	0.146036	6.00755	0.306549	0.579805	1	63.2548	51.8248	67.9631	75.6201	57.6445	69.2762
TRMT13	0.268527	4.50959	0.722521	0.395318	1	25.9553	14.7484	21.0943	28.4847	20.3473	25.6078
DBT	-0.0954726	5.1355	0.0780408	0.77997	1	39.8483	25.2777	43.5927	35.9111	24.2794	41.5591
OLFM3	6.01144	-2.24775	20.0243	7.64636e-06	0.00041343	0	0	0	0.373014	0.267226	0.197744
DNAJA1P5	0	-3.82933	0	1	1	0	0	0	0	0	0
AMY2A	0	-3.82933	0	1	1	0	0	0	0	0	0
AMY1C	1.46549	-0.630435	2.18204	0.139629	0.753433	0.430793	0.485391	0	0.712118	0.839853	0.988719
AMY1A	0	-3.82933	0	1	1	0	0	0	0	0	0
AMY1B	0	-3.82933	0	1	1	0	0	0	0	0	0
LOC100129138	-3.1385	-3.51111	3.00103	0.0832117	0.576663	0	0	0.10029	0	0	0
RNPC3	-0.042202	3.91118	0.00538962	0.941477	1	24.3398	6.75814	14.4752	16.3109	7.17693	20.7631
AMY2B	-0.00188107	2.45153	2.18148e-05	0.996273	1	6.49779	5.97404	3.74416	3.5945	6.06985	6.52554
ACTG1P4	1.35135	-2.47016	1.67624	0.195424	0.908596	0.0717988	0.0746755	0.03343	0.135641	0.0381751	0.296616
PRMT6	-0.17101	5.71367	0.534602	0.464678	1	54.2081	56.2307	56.0955	50.2552	49.5131	48.1506
HENMT1	0.0812145	2.32718	0.0604522	0.805783	1	3.98483	5.52599	4.91421	5.29002	5.72627	4.25149
SLC25A24	0.185168	5.90225	0.135873	0.712419	1	62.106	27.4806	78.1258	83.8264	33.3269	73.5277
COL11A1	2.14765	4.28211	15.699	7.42615e-05	0.00297446	11.1288	3.28572	6.98686	46.9319	20.5	27.4534
FAM102B	-0.174438	4.99096	0.155242	0.693575	1	40.2432	21.2078	39.4808	30.7567	16.1863	42.4819
FNDC7	5.64074	-2.47314	3.61656	0.0572071	0.490918	0	0	0	0.644297	0	0
NTNG1	-0.339343	1.2861	0.443809	0.50529	1	2.69246	2.87501	2.37353	1.69552	1.0689	3.49347
PRPF38B	-0.127119	6.51204	0.208042	0.648307	1	110.283	76.5051	98.8524	98.2722	71.3493	91.9179
AKNAD1	0	-3.82933	0	1	1	0	0	0	0	0	0
SPATA42	0	-3.82933	0	1	1	0	0	0	0	0	0
VAV3	0.637193	3.84831	2.68539	0.101273	0.62387	12.4571	7.91561	13.2717	17.1586	11.3762	23.7952
MIR7852	0	-3.82933	0	1	1	0	0	0	0	0	0
VAV3-AS1	1.84564	-3.71552	1.19594	0.274136	1	0	0	0	0	0	0.0329573
STXBP3	-0.131693	4.99139	0.19237	0.660951	1	37.2277	26.0618	36.2715	30.9941	23.2868	36.5826
TAF13	-0.599559	2.98992	3.72286	0.0536722	0.482267	9.98004	7.95294	10.5304	6.81598	5.26817	6.69033
GPSM2	0.0784948	5.45433	0.0945476	0.758474	1	46.2743	37.4498	44.0273	46.152	39.1677	49.5678
CLCC1	-0.104894	5.01168	0.1206	0.728385	1	40.7458	27.7793	31.5579	33.4356	23.325	36.286
WDR47	-0.451676	3.35472	1.25852	0.261931	1	12.7443	7.3182	15.1438	9.35926	5.9935	10.3815
SCARNA2	-0.567135	-1.8438	0.400974	0.526587	1	0.143598	0.410715	0.20058	0.101731	0.343576	0.0659146
C1orf194	-2.70388	-3.6038	2.26357	0.132448	0.74225	0	0.0746755	0	0	0	0
TMEM167B	0.309792	4.98344	1.57632	0.209292	0.945576	27.0682	27.1072	30.3878	36.8606	30.8455	37.1099
MYBPHL	-0.516376	-2.12961	0.109111	0.741159	1	0.358994	0	0.20058	0	0.190876	0.197744
KIAA1324	-0.592663	-0.717055	1.41055	0.234965	1	0.430793	0.709418	0.802319	0.373014	0.381751	0.527317
SARS1	-0.151882	6.81382	0.29708	0.585719	1	102.457	137.814	114.765	99.5608	131.093	88.9188
CELSR2	-0.220526	6.5301	0.339278	0.560246	1	117.212	69.3736	111.589	103.223	51.4601	101.212
PSRC1	-0.216475	6.66729	0.589044	0.442789	1	96.7848	134.827	95.9106	83.9281	112.769	85.1946
SYPL2	-0.0183623	-0.884368	0.00146047	0.969515	1	0.466692	0.522729	0.43459	0.508655	0.572627	0.329573
ATXN7L2	0.043656	4.27812	0.010825	0.917135	1	15.4008	27.1819	14.542	16.3787	28.8986	13.6114
PSMA5	-0.157064	6.50022	0.18852	0.664151	1	77.0042	128.517	80.5997	68.7702	119.526	68.3205
AMIGO1	-0.680703	3.41741	3.86152	0.0494054	0.468372	14.1444	9.93185	15.1438	9.05407	5.8408	9.55761
CYB561D1	-0.0561192	4.06161	0.0415949	0.838394	1	16.8009	19.1169	14.9432	14.1745	15.8809	18.8516
SORT1	-0.66354	7.97161	2.69696	0.10054	0.620484	321.838	219.285	381.837	187.321	114.984	280.368
GNAT2	0	-3.82933	0	1	1	0	0	0	0	0	0
MIR197	2.6291	-3.60946	2.15583	0.142029	0.753433	0	0	0	0.0339104	0	0.0329573
GNAI3	-0.0114899	6.93147	0.00228873	0.961843	1	115.022	116.382	136.027	127.74	112.922	123.853
GSTM5	3.42553	0.12726	6.8002	0.00911475	0.146198	0.143598	0.373378	0	2.13635	3.28306	0.230701
AMPD2	0.243851	6.01525	0.816549	0.366191	1	58.6955	62.4287	56.3629	84.3012	70.4713	55.4012
GSTM3	1.17843	4.17835	9.52668	0.00202506	0.0478401	10.1595	13.4043	9.5944	21.6009	36.7627	16.7093
GSTM4	0.292305	4.54398	0.680228	0.409508	1	16.0111	28.9368	17.7847	19.9393	33.0597	23.8281
GSTM2	1.42618	4.57976	16.5356	4.77447e-05	0.00201511	13.0674	15.8685	9.86184	29.4681	47.7189	27.0909
GSTM1	1.4382	2.62892	5.63786	0.0175766	0.227475	2.72836	5.56333	1.60464	6.51079	14.5829	5.73457
CSF1	0.539939	3.94299	4.30986	0.037892	0.390066	12.3494	13.5163	11.5668	17.3621	19.6984	17.3685
AHCYL1	-0.0983992	7.53924	0.126073	0.722539	1	206.35	148.306	222.176	202.58	153.998	182.221
LINC01397	1.67755	1.32049	15.8143	6.98741e-05	0.00281869	1.68727	1.00812	0.768889	4.06924	3.66481	3.36164
UBL4B	1.8379	3.30493	25.9492	3.50526e-07	2.69831e-05	4.05663	4.59254	4.21218	13.0216	21.3399	11.6669
SLC6A17	0.907248	1.06933	3.9927	0.0456977	0.444907	1.07698	2.05358	1.10319	1.83116	2.97766	3.13094
RBM15-AS1	-0.815979	-1.08778	1.57447	0.209559	0.946501	0.251296	0.821431	0.46802	0.339104	0.229051	0.296616
RBM15	-0.0348559	4.05803	0.00708782	0.932906	1	20.4268	9.96918	19.9577	18.7185	10.4218	20.0051
KCNC4	-0.592573	2.64221	2.55706	0.109803	0.661482	9.58514	6.27274	6.41856	4.54399	3.81751	6.39371
STRIP1	0.223777	6.34879	0.729281	0.393116	1	81.2045	61.9434	82.2377	94.6099	76.8084	91.786
ALX3	1.03171	7.46264	9.74455	0.00179855	0.0430938	115.632	136.619	95.242	198.647	328.497	183.308
PROK1	0	-3.82933	0	1	1	0	0	0	0	0	0
SLC16A4	0.234852	3.06755	0.442203	0.506061	1	7.75427	7.16885	7.98976	7.15509	7.17693	12.6226
CYMP	0	-3.82933	0	1	1	0	0	0	0	0	0
CYMP-AS1	3.48747	-3.4206	3.62364	0.0569642	0.489318	0	0	0	0	0	0.131829
LAMTOR5-AS1	-0.627953	-0.644595	1.33513	0.247894	1	0.574391	1.00812	0.50145	0.406924	0.610802	0.329573
LAMTOR5	-0.0396566	6.02191	0.00838974	0.927019	1	49.1822	95.51	52.7191	44.4565	97.3848	50.2269
KCNA3	0	-3.82933	0	1	1	0	0	0	0	0	0
KCNA2	0.722546	-0.963787	1.27923	0.258043	1	0.502592	0.261364	0.23401	0.813849	0.305401	0.527317
LRIF1	0.0230809	4.21718	0.00392347	0.950055	1	20.4986	12.1721	22.4649	20.6175	12.8268	22.5757
DENND2D	0.36404	-0.883164	0.378689	0.538306	1	0.251296	0.448053	0.53488	0.440835	0.801678	0.36253
CHI3L2	-2.5601	1.09424	5.22264	0.0222947	0.269193	2.80015	4.70456	3.10899	0	0.534452	1.25238
PIFO	-0.299893	2.58636	0.717646	0.396917	1	5.27721	7.99028	6.38513	4.20488	6.757	5.00951
OVGP1	0.436469	1.1169	1.53684	0.215088	0.960037	1.79497	1.64286	1.90551	2.33981	2.90131	2.01039
DRAM2	-0.0011202	5.35317	1.56739e-05	0.996841	1	37.6585	48.2031	36.6058	31.7401	46.5355	44.0968
CEPT1	-0.323689	4.89439	1.90073	0.167996	0.832125	33.6736	32.2225	33.0622	25.8058	26.3027	26.9591
C1orf162	-0.700487	-1.96965	0.178543	0.672629	1	0.179497	0.522729	0	0	0.229051	0.197744
WDR77	-0.302122	6.25176	1.19714	0.273894	1	79.3736	98.2357	74.6157	67.0408	81.5421	55.9944
ATP5PB	-0.0896587	7.33432	0.0822281	0.7743	1	136.705	213.796	148.463	131.538	200.267	137.102
INKA2	-1.29341	2.28536	14.116	0.000171871	0.00609045	5.9952	6.16073	8.32406	2.88238	2.32868	3.13094
INKA2-AS1	-3.12	-0.947055	5.95137	0.0147058	0.201275	0.969284	0.896106	0.56831	0	0	0.263658
LOC101928718	4.21678	-3.17685	2.99903	0.0833141	0.576663	0	0	0	0	0	0.230701
DDX20	-0.173195	5.28965	0.445965	0.504258	1	43.4383	34.9481	45.7656	41.2689	34.9302	33.913
KCND3	-1.08834	-2.21219	0.259426	0.610515	1	0.358994	0	0.23401	0.271283	0	0
KCND3-IT1	0	-3.82933	0	1	1	0	0	0	0	0	0
KCND3-AS1	0	-3.82933	0	1	1	0	0	0	0	0	0
TMIGD3	0	-3.82933	0	1	1	0	0	0	0	0	0
ADORA3	0	-3.82933	0	1	1	0	0	0	0	0	0
RAP1A	-0.137666	5.32387	0.315875	0.574097	1	39.5252	45.6267	40.5171	37.3692	41.8018	35.0666
LINC01160	-1.15766	-1.62648	1.02024	0.312461	1	0.107698	0.448053	0.50145	0.203462	0.267226	0
LOC107985184	0.553244	-2.77649	0.0851711	0.770408	1	0.179497	0	0	0.135641	0	0.131829
CTTNBP2NL	0.0221221	5.36356	0.00315775	0.955187	1	44.1563	27.4806	50.7133	54.2227	25.1574	44.8549
WNT2B	0.663707	1.85949	3.56918	0.0588613	0.499544	3.12325	2.05358	3.07556	3.86578	4.58102	4.64698
ST7L	0.123142	3.20416	0.150626	0.697937	1	9.65694	7.95294	8.65836	11.7669	7.40598	9.42578
CAPZA1	-0.117738	7.46758	0.260047	0.610088	1	182.118	178.923	191.387	178.775	161.977	168.379
TAFA3	2.14829	-2.09821	3.2029	0.0735078	0.568879	0	0	0.16715	0.237373	0.305401	0.263658
PPM1J	0.586274	1.17124	1.92736	0.165048	0.824014	1.93857	2.12825	1.17005	2.78065	3.20671	1.87857
LINC01356	0.11756	-0.912952	0.0104758	0.918478	1	0	0.896106	0.43459	0.339104	0.610802	0.494359
MOV10	-0.0677603	6.76739	0.0812811	0.775569	1	119.15	110.296	104.836	105.326	99.179	114.428
RHOC	-0.474809	7.40149	1.0905	0.296361	1	129.453	302.025	158.224	101.629	213.055	109.649
SLC16A1-AS1	-0.128831	0.0481033	0.062626	0.802393	1	1.36418	0.821431	0.835749	1.39032	0.572627	0.790975
SLC16A1	-0.284636	7.67042	1.06837	0.301314	1	240.311	180.677	250.023	208.481	148.883	193.492
AKR7A2P1	-0.508872	-1.32249	0.183291	0.66856	1	0.574391	0.112013	0.46802	0.474745	0	0.329573
LRIG2-DT	0.162099	-0.888997	0.0601155	0.806314	1	0.323095	0.746755	0.26744	0.373014	0.763503	0.36253
LRIG2	0.215921	5.07493	0.409137	0.522408	1	40.0637	24.4562	28.8501	37.2675	25.6155	45.547
RSBN1	0.191142	5.12444	0.189186	0.663595	1	37.5508	19.1169	40.8514	45.6433	20.7673	44.9208
MAGI3	0.121702	4.42454	0.069855	0.791548	1	24.8424	11.3133	25.3399	28.2134	12.2924	26.3988
PHTF1	-0.411941	5.482	2.02209	0.155026	0.794149	55.3569	41.7063	55.7946	41.3367	29.2422	44.2946
PTPN22	0	-3.82933	0	1	1	0	0	0	0	0	0
AP4B1-AS1	-1.03122	0.0882842	0.894604	0.344233	1	2.90785	0.186689	0.902609	0.610386	0.114525	1.21942
AP4B1	0.0058513	4.07311	0.000497519	0.982205	1	18.6318	15.2338	16.3138	17.9386	17.5224	14.9297
DCLRE1B	-0.00419301	4.41758	0.000156197	0.990028	1	23.0474	15.2338	25.7077	26.6196	15.9572	21.2245
BCL2L15	-0.871374	-1.63122	0.70005	0.402767	1	0.215396	0.298702	0.46802	0.305193	0.229051	0
OLFML3	1.13489	4.80605	10.0081	0.00155857	0.0384583	13.4264	22.1413	16.8153	37.844	51.0783	26.1351
SYT6	-2.78699	-0.365424	3.32492	0.0682371	0.547998	1.54367	1.3815	0.802319	0	0.534452	0
HIPK1-AS1	0	-3.82933	0	1	1	0	0	0	0	0	0
HIPK1	-0.199856	6.04566	0.121483	0.727431	1	92.2256	30.3929	89.024	78.3668	26.2645	79.6248
BCAS2	-0.193087	5.58897	0.411683	0.521116	1	45.6281	62.13	46.0665	39.336	57.759	37.4724
DENND2C	-0.385622	-0.0579292	0.476273	0.490115	1	0.789787	0.896106	1.3372	1.15295	0.801678	0.36253
TRIM33	-0.0332006	6.52471	0.0042955	0.947744	1	120.694	46.8589	111.623	113.227	44.2068	115.383
SIKE1	0.0548784	6.1324	0.0213376	0.883863	1	79.4454	46.8962	79.8976	89.659	44.7794	79.7896
TSPAN2	-0.873876	3.29078	6.54637	0.0105098	0.160564	14.9701	11.7614	10.9985	6.40906	5.19182	8.96438
NGF-AS1	0	-3.82933	0	1	1	0	0	0	0	0	0
NGF	-0.903318	-0.0967622	2.23553	0.13487	0.743297	0.789787	1.53085	1.06976	0.237373	0.916203	0.659146
NHLH2	-0.831311	-0.0759818	3.68481	0.0549103	0.486299	0.861586	1.3815	1.13662	0.678207	0.725328	0.494359
SYCP1	0	-3.82933	0	1	1	0	0	0	0	0	0
MAB21L3	-4.07806	-3.24628	5.1862	0.0227669	0.272981	0.107698	0	0.10029	0	0	0
CASQ2	1.10332	-1.79693	0.442556	0.505891	1	0.107698	0	0.30087	0.440835	0.458102	0
VANGL1	-0.168327	4.94233	0.224981	0.635271	1	35.0737	23.6348	38.6785	29.9428	19.2021	37.5054
LINC01649	0	-3.82933	0	1	1	0	0	0	0	0	0
LOC101928977	0	-3.82933	0	1	1	0	0	0	0	0	0
SLC22A15	0.154199	2.51176	0.117967	0.731249	1	6.74909	4.66722	4.57991	5.69694	3.32124	8.76664
CSDE1	0.0494287	9.34911	0.0249496	0.874493	1	678.499	480.313	763.975	766.849	487.84	735.112
NRAS	-0.0159277	6.92727	0.00228369	0.961885	1	129.597	86.5863	150.736	132.895	87.1538	142.837
LINC01762	0	-3.82933	0	1	1	0	0	0	0	0	0
MIR548AC	0	-3.82933	0	1	1	0	0	0	0	0	0
CD58	-0.415917	2.09501	1.29885	0.254423	1	3.76944	5.56333	5.08136	2.71283	3.70299	4.38332
ATP1A1	-0.261448	9.10315	0.978288	0.322622	1	599.52	539.904	659.273	469.964	423.744	606.843
ATP1A1-AS1	0.522597	1.38638	1.96942	0.160509	0.810658	2.04627	2.65098	1.57121	2.57719	3.35941	3.06503
IGSF3	0.0443331	7.50129	0.0102831	0.919228	1	203.837	108.429	222.71	221.028	99.408	231.228
CD101	1.26879	1.21899	9.13937	0.00250167	0.0561891	1.47188	0.746755	1.73836	3.25539	3.09219	3.22981
LOC101929099	-0.55292	-1.0938	0.235252	0.627657	1	0.287195	0.634742	0.50145	0	0.305401	0.659146
TRIM45	1.28975	5.24155	17.5173	2.84713e-05	0.00127795	27.6784	18.6315	19.4562	48.3562	45.4666	66.9692
VTCN1	0.804076	2.94313	1.49337	0.221694	0.976375	4.45153	4.62988	7.55517	3.49277	6.18437	19.3789
TTF2	-0.16686	5.66567	0.184403	0.667617	1	65.4446	35.4709	59.9399	59.7161	29.5094	54.0499
MIR942	-1.8622	-3.71513	1.2236	0.268655	1	0	0	0.03343	0	0	0
PTGFRN	0.413663	7.07272	1.48831	0.22248	0.977747	119.94	84.6074	141.609	183.998	104.905	172.202
TENT5C	-0.129352	-0.907088	0.0314877	0.859157	1	0.538491	0.373378	0.53488	0.440835	0.114525	0.758018
MAN1A2	0.262407	6.12464	0.274412	0.600387	1	76.1426	33.1933	80.8002	95.2881	36.5718	96.2023
TBX15	0	-3.82933	0	1	1	0	0	0	0	0	0
LINC00622	0.48457	0.443891	1.01799	0.312997	1	1.22058	1.30682	0.702029	0.91558	1.75606	1.84561
HSD3B1	-1.11864	-0.374296	4.8263	0.0280288	0.316721	0.969284	1.12013	0.802319	0.237373	0.458102	0.626188
HSD3BP4	1.78004	-1.27736	1.90423	0.167605	0.83077	0.179497	0	0.26744	0.440835	0.0763503	1.05463
ZNF697	0.747929	5.50988	4.31498	0.0377783	0.389179	36.8328	21.5066	43.5258	65.2435	42.3362	63.5087
SPAG17	0.231421	1.5677	0.141625	0.706671	1	4.70282	1.30682	1.97237	2.64501	1.90876	4.81176
GDAP2	-0.184956	3.95586	0.370444	0.542763	1	16.9445	14.1137	18.2528	14.9884	10.8417	17.5333
WDR3	0.146925	5.54914	0.219472	0.639443	1	43.546	35.5456	54.0228	63.9549	39.9312	43.5036
NBPF7	0	-3.82933	0	1	1	0	0	0	0	0	0
WARS2-IT1	0	-3.82933	0	1	1	0	0	0	0	0	0
WARS2-AS1	-0.0225946	2.45987	0.00343289	0.953278	1	4.34383	7.50489	4.57991	4.00142	6.06985	6.0971
WARS2	0.132997	3.93053	0.273754	0.600824	1	14.6829	14.039	14.7092	14.9545	17.0261	15.6547
PHGDH	0.352698	8.18464	1.28422	0.257115	1	200.211	331.783	234.511	277.59	407.061	294.144
SEC22B	-0.0263712	5.60797	0.00964599	0.921762	1	53.4183	41.0342	52.9865	51.6455	40.3511	52.7646
NOTCH2	0.597785	6.82536	1.15798	0.281886	1	114.77	41.7436	114.03	186.134	59.2478	164.061
RNVU1-19	-2.70388	-3.6038	2.26357	0.132448	0.74225	0	0.0746755	0	0	0	0
PPIAL4A	1.00709	-1.88832	2.0879	0.14847	0.771773	0.143598	0.186689	0.0668599	0.339104	0.267226	0.197744
LOC105369199	2.14775	-2.82812	3.08565	0.0789859	0.57391	0	0	0.0668599	0.0678207	0.190876	0.0988719
LOC101929798	-1.94304	-2.03606	0.841047	0.359098	1	0.287195	0	0.53488	0.203462	0	0
LINC00623	0.85997	2.24585	3.29998	0.0692807	0.553111	2.51296	5.07794	2.37353	6.37515	7.8259	3.88896
LOC100996720	0.37603	-0.7322	0.514025	0.473402	1	0.358994	0.560066	0.46802	0.440835	0.878028	0.494359
RNVU1-4	-2.11743	-2.0889	4.28842	0.0383729	0.393155	0.107698	0.33604	0.36773	0	0.114525	0.0659146
RNVU1-20	-2.42655	-3.0891	3.32455	0.0682527	0.547998	0.0358994	0.112013	0.10029	0	0.0381751	0
FAM72B	-0.450089	3.91268	3.07193	0.0796549	0.574466	17.3394	16.8767	17.7179	13.2929	11.5289	13.1829
H3P4	-0.359782	-2.6039	0.132568	0.715784	1	0.215396	0.0373378	0.0668599	0.0678207	0.114525	0.0659146
FCGR1B	-3.86684	-3.32409	2.81659	0.0932946	0.597036	0.179497	0	0	0	0	0
H2BP1	0.878221	-3.0259	0.592645	0.441398	1	0.0358994	0.0373378	0.03343	0.0339104	0.0381751	0.131829
LOC100996318	0.890968	-1.29164	2.50438	0.11353	0.678876	0.215396	0.186689	0.30087	0.339104	0.419926	0.560274
LOC105369140	0	-3.82933	0	1	1	0	0	0	0	0	0
EMBP1	-0.779844	2.547	4.45119	0.0348769	0.366499	7.93377	5.97404	7.98976	3.73014	3.20671	5.80048
LOC644634	0.780799	0.281083	2.11284	0.146068	0.764346	0.574391	1.45617	0.50145	1.25468	1.64153	1.45012
LSP1P5	-0.20409	1.23114	0.162989	0.68642	1	1.32828	3.58443	2.40696	1.35641	2.55773	2.43884
H2BP2	-1.53161	-2.82603	1.76933	0.183465	0.8776	0.143598	0.149351	0.03343	0.0678207	0	0.0329573
H3-2	-0.843803	-0.955603	1.17029	0.279341	1	0.502592	0.373378	0.835749	0.305193	0.0763503	0.560274
FCGR1CP	-3.19026	-3.50569	3.07392	0.0795575	0.57391	0.107698	0	0	0	0	0
SRGAP2-AS1	0	-3.82933	0	1	1	0	0	0	0	0	0
SRGAP2C	-0.49349	4.85399	1.10539	0.293085	1	37.2636	20.6478	43.2918	28.4847	11.6816	31.7049
LOC101927429	0	-3.82933	0	1	1	0	0	0	0	0	0
DRD5P2	-1.46582	-3.09372	1.40286	0.236245	1	0.0717988	0.0746755	0.0668599	0	0	0.0659146
LOC101060524	-0.0830903	-3.41442	0.00229302	0.961807	1	0	0.0746755	0	0	0	0.0659146
FAM72C	-0.372203	3.67765	1.949	0.162695	0.816012	14.3957	13.7403	14.9432	10.953	10.1928	12.1283
SRGAP2D	-0.566635	3.95278	1.06247	0.302652	1	22.0063	9.25977	23.9359	15.87	5.30634	16.0832
NBPF8	0.0839986	6.23124	0.0335687	0.854627	1	108.452	39.018	71.139	89.3877	47.3372	94.9829
PFN1P2	0.0931559	1.27617	0.00722562	0.932258	1	4.52333	0.149351	2.13952	2.9502	0.458102	3.856
LOC100996724	-0.467673	3.99013	0.591388	0.441883	1	24.8065	7.84093	22.4315	13.6998	5.42087	20.6972
NOTCH2NLR	-0.264569	0.477184	0.464067	0.495729	1	1.18468	1.64286	1.50435	1.11904	0.992553	1.48308
NBPF26	0.241027	5.86422	0.255488	0.613237	1	79.0864	27.8166	53.0868	75.7557	36.2664	77.0541
NBPF15	0.171252	5.5543	0.226844	0.633874	1	59.1981	28.4514	44.7627	57.139	37.1826	54.775
RNVU1-14	3.49925	-3.41916	3.64278	0.0563127	0.489318	0	0	0	0.0678207	0	0.0659146
PPIAL4F	-0.324556	-2.49943	0.131824	0.716548	1	0.143598	0.149351	0.0668599	0.101731	0.152701	0.0329573
PPIAL4D	0.270134	-3.01231	0.0213945	0.883709	1	0	0.149351	0	0.0678207	0.114525	0
PPIAL4E	0.270134	-3.01231	0.0213945	0.883709	1	0	0.149351	0	0.0678207	0.114525	0
LINC01145	0.521528	1.33167	2.36052	0.124441	0.722279	2.22576	1.79221	2.0058	2.6111	2.71043	3.32869
LOC100996740	0.674016	0.850261	2.12423	0.144985	0.760507	1.25648	1.6802	1.06976	1.45815	3.16854	1.77969
LOC105371215	0	-3.82933	0	1	1	0	0	0	0	0	0
FAM72D	-0.534863	3.71703	4.16429	0.0412848	0.413496	14.6111	15.3085	16.5144	10.5122	10.46	11.0736
SRGAP2B	-0.469914	4.93248	0.948325	0.330146	1	42.0023	19.7517	44.395	29.7055	12.7123	34.2097
NUDT4P2	0.662682	5.45549	0.580452	0.446135	1	53.526	45.7014	2.54068	63.7176	49.6277	47.7551
NUDT4B	-1.64068	5.62486	6.09987	0.0135192	0.189819	51.6951	46.5602	125.596	14.3441	11.2235	46.2061
LOC728989	1.10645	-2.96622	0.426962	0.513483	1	0	0	0.10029	0.101731	0	0.131829
HYDIN2	-0.0310423	1.26304	0.00234298	0.961394	1	3.33865	1.00812	2.70783	2.9502	0.916203	3.03207
PRKAB2	0.10399	5.08135	0.0558068	0.813251	1	42.828	18.9676	35.9038	45.1686	20.0801	39.7465
NBPF12	-0.0191898	5.69653	0.00132029	0.971015	1	76.358	22.7014	57.3324	57.6815	28.0205	68.6171
GJA5	-0.842693	1.89968	5.06052	0.0244769	0.288158	4.05663	3.9578	6.08426	3.11975	2.63408	2.10927
RNVU1-7	-0.536951	-2.32458	0.456958	0.499049	1	0.0717988	0.224027	0.16715	0.101731	0.114525	0.0988719
ACP6	0.0343685	4.21166	0.0158565	0.899793	1	19.1344	19.9757	15.6118	16.3448	18.095	21.587
PDE4DIPP1	0.324631	-1.45959	0.358143	0.549539	1	0.215396	0.261364	0.30087	0.271283	0.381751	0.329573
BCL9	0.364676	6.62616	1.11382	0.291252	1	96.5335	60.9352	101.427	133.064	75.5104	124.776
FMO5	0.398139	-0.470883	0.11284	0.736934	1	1.00518	0	0.668599	0.542566	0.381751	1.28533
CHD1L	0.109055	6.34358	0.19408	0.659542	1	84.0046	67.8427	82.3715	89.0825	77.1138	86.414
PDIA3P1	0.163821	6.1123	0.472992	0.491614	1	60.7777	67.096	67.6957	67.9903	75.6631	75.4392
GPR89B	-0.300858	4.42318	1.39126	0.238193	1	23.4064	25.9497	21.462	18.1081	21.4544	17.9288
PDZK1P1	-0.794095	-0.652002	0.48862	0.484543	1	0.897485	0.448053	0.802319	0.305193	0	0.922804
PDZK1	-0.954862	0.230413	5.64642	0.0174911	0.226862	1.57957	1.49351	1.30377	0.712118	0.572627	0.955761
CD160	0.0754197	-2.77379	0.00144945	0.969631	1	0.0717988	0.149351	0	0	0	0.230701
POLR3C	0.0240509	4.93202	0.0099261	0.920638	1	28.8272	30.3183	31.4576	30.3498	33.4796	28.3103
ANKRD35	0.849146	1.50502	3.35397	0.0670431	0.543689	1.65137	2.53897	1.73836	3.25539	5.26817	2.17518
ITGA10	-2.67914	-1.25085	3.48343	0.061986	0.515997	0.789787	0.261364	0.768889	0.271283	0	0
PEX11B	0.0686114	4.43058	0.0618178	0.803646	1	18.4882	25.5764	18.8879	20.7192	24.9665	20.3346
GNRHR2	-0.0174391	0.0732662	0.00146541	0.969464	1	0.861586	0.858769	1.23691	1.05122	1.25978	0.626188
LIX1L-AS1	-0.430345	-1.68463	0.221424	0.637957	1	0.358994	0.410715	0.0668599	0.203462	0.0763503	0.329573
HJV	0	-3.82933	0	1	1	0	0	0	0	0	0
RNVU1-6	2.62079	-3.6102	2.14696	0.142852	0.753433	0	0	0	0	0	0.0659146
NBPF10	0.381533	4.75307	1.46612	0.225958	0.98758	28.7554	17.25	24.0696	34.7242	23.4395	33.1221
NBPF20	0.279206	5.16911	0.437374	0.508393	1	41.5715	19.1169	36.6393	45.7112	23.7831	48.612
NBPF25P	0.177015	3.85946	0.442911	0.505721	1	15.2213	12.9189	12.5362	14.6832	16.6444	14.666
GPR89A	-0.284507	4.59479	1.41284	0.234585	1	24.6988	28.078	26.6103	21.4992	22.2561	21.4222
RNF115	-0.12936	5.51165	0.301792	0.582761	1	48.177	44.9547	49.6435	43.2696	43.0997	44.1628
NUDT17	0.710597	1.21268	2.60856	0.106288	0.64526	1.07698	2.12825	1.90551	1.9668	3.51211	2.90024
PIAS3	0.259235	5.49373	1.11105	0.291854	1	43.4024	40.2874	39.1799	53.9514	49.704	43.4047
MIR6736	0.468824	-3.32589	0.112425	0.7374	1	0.0358994	0.0373378	0	0	0.0381751	0.0659146
RBM8A	0.0225157	7.77509	0.00521751	0.942417	1	175.44	282.871	193.493	201.36	276.77	183.935
LIX1L	2.00551	3.77836	31.0503	2.51433e-08	2.59837e-06	5.20541	5.60066	5.51595	26.1449	25.7682	13.6773
ANKRD34A	1.57994	-0.231097	7.47466	0.00625733	0.113791	0.502592	0.298702	0.36773	1.15295	1.75606	0.626188
POLR3GL	0.479548	4.29001	1.72052	0.189626	0.894304	13.4623	20.9091	14.4752	19.0576	32.258	16.8082
TXNIP	0.189973	7.71129	0.570749	0.449962	1	207.463	164.958	214.754	238.254	200.534	231.031
LINC01719	0.764858	-0.609309	0.398192	0.528024	1	0.717988	0	0.56831	0.94949	0.190876	1.05463
NOTCH2NLA	0.288455	2.92188	0.706758	0.400522	1	6.2106	6.31008	7.75575	7.8672	6.1462	10.7441
LOC653513	-1.61319	3.06664	16.242	5.57455e-05	0.00231819	11.6673	15.0845	10.8313	2.40764	4.69554	5.17429
SEC22B3P	0	-3.82933	0	1	1	0	0	0	0	0	0
SEC22B2P	-0.0782121	3.7962	0.0903957	0.763675	1	14.7547	13.9643	13.8734	12.9538	12.7505	14.633
PPIAL4C	-0.291751	-1.18853	0.193923	0.659671	1	0.430793	0.560066	0.23401	0.237373	0.534452	0.230701
H3C13	0.82705	-3.02761	0.307548	0.579188	1	0.0717988	0.0373378	0	0.0339104	0	0.164786
H3C14	-0.568315	-1.71075	0.514385	0.473247	1	0.143598	0.298702	0.40116	0.0678207	0.305401	0.197744
H3C15	0.859545	-3.25142	0.313813	0.57535	1	0	0	0.0668599	0.0678207	0	0.0659146
H4C14	-0.503549	-0.544934	0.721401	0.395685	1	0.430793	0.522729	1.20348	0.610386	0.381751	0.527317
H4C15	1.39299	-1.78599	2.45685	0.117014	0.692427	0.0717988	0.149351	0.13372	0.474745	0.0763503	0.395487
H2AC18	0.044564	0.563194	0.00289482	0.957092	1	0.825686	2.61364	0.735459	0.542566	2.97766	0.790975
H2AC19	-1.49456	-0.242732	2.69876	0.100427	0.620192	0.61029	2.24027	0.60174	0.406924	0.0763503	0.72506
H2BC18	0.188273	-1.40635	0.078383	0.779501	1	0.287195	0.410715	0.16715	0.169552	0.419926	0.395487
FCGR1A	-0.856465	-2.8929	0.105731	0.745058	1	0.251296	0	0	0	0	0.131829
H2BC20P	0.120533	0.469966	0.0790181	0.778633	1	1.47188	0.933444	1.37063	1.18686	1.0689	1.84561
H2AC20	-0.218902	0.376292	0.107931	0.742512	1	0.825686	2.31494	0.835749	0.813849	1.94693	0.659146
H2BC21	0.157319	1.24715	0.149452	0.699059	1	1.36418	2.76299	2.40696	2.27199	2.17598	2.83433
BOLA1	-0.0283849	3.02771	0.0041165	0.948843	1	5.9593	12.0228	6.51884	6.40906	11.4907	6.13006
LINC00869	0.360987	2.28739	0.944034	0.331243	1	3.41044	5.45131	3.77759	4.67963	6.94787	4.61402
SV2A	-0.527112	6.15517	4.97029	0.0257864	0.299092	84.8303	88.9012	78.4601	59.6483	56.8809	58.4662
NOTCH2NLC	0.479765	3.1146	2.27264	0.131676	0.74225	8.04147	5.82469	7.65546	10.4783	8.1313	11.4032
NBPF19	0.383037	6.00746	0.507178	0.476363	1	80.2711	25.9497	61.11	94.7795	34.7775	88.6551
SF3B4	-0.068878	6.91134	0.0321875	0.857617	1	94.2359	171.082	104.201	96.8819	167.589	87.8312
MTMR11	0.639109	4.02287	5.34629	0.0207664	0.255874	11.9904	12.1721	13.8066	19.4985	16.5298	23.1031
LOC105371433	-4.11368	-3.24114	2.94611	0.0860844	0.576663	0.215396	0	0	0	0	0
PLEKHO1	0.757072	6.2465	3.2593	0.0710193	0.559411	42.3254	82.7405	44.1276	88.2008	134.873	62.8825
OTUD7B	0.154677	5.53538	0.165973	0.683715	1	49.3258	30.8037	51.3484	59.4449	29.3949	57.5105
VPS45	0.0574366	5.55469	0.0561643	0.812664	1	44.5153	48.3151	45.1639	48.2205	52.1472	43.24
NBPF11	0.0843986	4.92864	0.0692246	0.792469	1	39.1304	22.216	27.1451	32.7574	24.9665	36.0882
LINC02805	-4.57971	-3.03206	3.20356	0.0734781	0.568879	0	0	0.30087	0	0	0
MIR5087	3.19056	-3.50485	3.03957	0.0812575	0.576663	0	0	0	0	0.0763503	0.0329573
RNVU1-1	-0.0119266	-2.61181	0.00014482	0.990398	1	0.143598	0	0.13372	0.101731	0.0763503	0.0988719
MIR6077	3.57933	-3.40974	3.77368	0.052065	0.473254	0	0	0	0	0.114525	0.0329573
NOTCH2NLB	0.358897	3.05924	1.10126	0.293989	1	6.85679	6.27274	8.5915	9.86791	6.68065	11.3043
PDE4DIP	-0.565128	5.78227	1.40551	0.235802	1	84.4713	36.8897	75.418	45.6433	23.4395	63.9042
NBPF9	0.192588	5.26537	0.308603	0.578539	1	47.1718	26.6965	33.6306	47.0337	28.4786	47.3267
LOC101927468	0.0434817	-0.76186	0.00619208	0.937279	1	0.61029	0.560066	0.36773	0.508655	0.305401	0.758018
LOC100132057	0.134427	1.00497	0.095516	0.757278	1	2.58476	1.75487	1.20348	1.6277	2.48138	1.97744
RNVU1-3	-0.640297	-2.08721	0.355162	0.551205	1	0.251296	0.224027	0.13372	0.271283	0.114525	0
LINC01138	0.789486	1.89455	5.64151	0.0175401	0.227157	2.22576	2.94968	2.84155	4.17097	4.61919	5.07542
PPIAL4G	-0.419171	-1.31131	0.316094	0.573965	1	0.430793	0.485391	0.23401	0.101731	0.496277	0.263658
NBPF14	0.412013	4.70118	1.52322	0.217132	0.964806	28.1092	16.2793	22.3981	35.6398	21.6453	31.5731
CIART	0.7205	2.8817	4.73481	0.0295581	0.328041	5.38491	6.64612	4.51305	7.32464	10.3455	9.59057
C1orf54	0.610789	2.92783	1.84675	0.174162	0.848182	4.55922	8.36366	4.98107	7.59592	13.6285	6.13006
MRPS21	-0.152342	6.4878	0.105944	0.74481	1	71.0449	145.095	67.094	58.5632	132.62	63.6735
ANP32E	-0.115619	8.10447	0.160192	0.68898	1	294.267	234.369	329.887	307.397	199.885	285.113
APH1A	0.035357	7.56645	0.0109984	0.916477	1	147.906	247.997	165.579	145.374	251.154	178.892
CA14	0.323906	5.94546	1.41141	0.234823	1	52.09	63.3248	48.6072	64.294	82.2292	58.7958
SNORD13C	0.793973	-2.71159	0.735744	0.391028	1	0.0717988	0.0373378	0.0668599	0.101731	0.152701	0.0659146
FALEC	-0.289938	-1.14017	0.239089	0.624865	1	0.394893	0.298702	0.56831	0.406924	0.190876	0.428445
PRPF3	0.145333	5.8175	0.355927	0.550777	1	56.5057	55.8946	48.0723	59.8857	62.7217	54.8739
RPRD2	0.0851999	6.17683	0.067901	0.794418	1	76.3221	52.1609	81.9369	89.9303	52.6053	80.6794
TARS2	-0.235248	5.34252	0.974088	0.323663	1	44.1204	45.2907	41.988	36.4875	40.0457	35.0995
ECM1	-2.62963	4.07318	38.043	6.92009e-10	1.10557e-07	16.2265	42.2663	28.1146	4.06924	4.77189	5.14134
MIR6878	0.395392	-2.35966	0.194831	0.658926	1	0.107698	0.149351	0.0668599	0.0678207	0.267226	0.0988719
CTSS	2.55778	-2.27478	1.59913	0.206026	0.936887	0	0.112013	0	0.373014	0.343576	0
GOLPH3L	-0.238971	4.88591	0.965349	0.325843	1	30.8735	30.0942	34.834	26.8231	25.3483	29.0024
ENSA	-0.213881	7.61855	0.472607	0.49179	1	167.902	272.342	192.724	144.492	224.088	177.178
CTXND2	0	-3.82933	0	1	1	0	0	0	0	0	0
ADAMTSL4	-0.760114	8.44304	7.39112	0.00655468	0.117913	466.585	450.48	395.61	214.144	229.089	331.814
MIR4257	-1.31443	-0.986151	1.45005	0.22852	0.99188	1.00518	0.149351	0.702029	0.135641	0.0381751	0.560274
ADAMTSL4-AS1	-1.90564	-2.09006	1.89482	0.16866	0.833827	0.358994	0.298702	0.13372	0	0	0.197744
MCL1	-0.121423	7.86389	0.173315	0.677183	1	259.086	190.236	278.706	268.163	175.796	225.296
ARNT	0.312058	5.56635	0.818956	0.365486	1	49.4335	29.2728	47.9386	61.649	36.6481	58.9276
CTSK	1.01502	1.82131	4.59843	0.0320013	0.345526	3.30275	2.24027	1.3372	5.01873	5.76445	3.13094
SETDB1	0.280143	6.28109	1.07103	0.300713	1	79.3377	56.3053	74.8831	96.2376	74.4797	84.9309
CERS2	-0.0286846	7.11362	0.0121695	0.912159	1	124.068	161.561	133.753	126.282	159.648	125.205
MINDY1	0.164738	4.39828	0.361567	0.547637	1	21.2166	18.8182	19.4228	20.821	18.5913	27.2227
PRUNE1	0.0714157	5.08776	0.0912273	0.762623	1	32.6685	32.2225	34.3994	36.1484	32.7161	35.462
ANXA9	-0.791946	4.29116	4.1586	0.0414237	0.414208	21.5396	31.1024	21.5623	8.10458	16.7207	18.0276
SEMA6C	0.825237	4.35465	4.93391	0.0263347	0.303832	15.7957	17.8101	10.5304	28.1456	33.2887	16.7753
TNFAIP8L2	4.24342	-3.1748	5.46449	0.0194067	0.244338	0	0	0	0.101731	0	0.131829
TNFAIP8L2-SCNM1	1.48757	1.07008	0.484686	0.486307	1	0	0.634742	2.57411	0	8.66576	0.36253
LYSMD1	0.11892	3.60333	0.183939	0.66801	1	12.9238	11.2013	10.6307	11.4278	13.8957	12.4249
SCNM1	-0.192101	4.5091	0.237333	0.626139	1	17.9856	37.3378	17.3167	20.0071	26.0736	17.5003
VPS72	0.107529	6.50496	0.0500446	0.822986	1	56.757	139.307	66.0576	67.0747	144.875	70.4627
TMOD4	-0.393253	-0.41527	0.532164	0.465699	1	1.11288	0.67208	0.53488	0.373014	0.801678	0.593231
BNIPL	-0.572729	1.75344	1.03147	0.309815	1	4.02073	4.89125	2.94184	1.05122	2.55773	4.35036
GABPB2	0.218645	3.79209	0.605718	0.436405	1	14.6829	11.5374	12.0014	15.2597	12.8268	16.3798
C1orf56	-0.020799	3.20766	0.00240338	0.9609	1	7.79017	12.7322	7.18744	6.5447	13.3613	7.41539
CDC42SE1	0.0797784	7.73001	0.10507	0.745829	1	212.919	190.871	215.322	205.632	196.946	251.728
MLLT11	0.119936	7.19067	0.159959	0.689194	1	114.806	176.57	128.471	140.931	188.7	126.622
PIP5K1A	-0.047978	6.43253	0.0250139	0.874332	1	91.9384	69.1122	102.162	104.851	64.7832	84.9639
PSMD4	-0.0849974	7.19456	0.0572367	0.810918	1	111.037	209.017	132.115	117.194	188.356	120.755
RFX5	0.2307	6.0575	0.7724	0.379476	1	68.6756	52.0115	62.9821	81.5883	63.1035	70.8252
GBAT2	0.437071	2.28715	0.644752	0.421995	1	2.72836	6.19807	3.343	3.5945	9.23838	3.79009
SELENBP1	0.0631363	5.48742	0.0419145	0.837783	1	38.6996	54.3264	38.411	43.7783	57.988	35.5609
ZNF687	0.0477221	5.93124	0.039417	0.842625	1	58.4442	59.1057	62.28	67.5833	56.461	61.8279
PI4KB	0.07896	5.95988	0.0924989	0.761024	1	59.5212	54.7372	67.1608	70.9744	53.4452	67.1999
ZNF687-AS1	0.18251	-0.0140591	0.149754	0.698771	1	0.717988	1.30682	0.56831	0.91558	1.03073	0.988719
PSMB4	-0.137505	7.37778	0.104878	0.746053	1	127.802	260.506	134.188	115.6	231.494	127.907
TUFT1	-0.426792	3.83599	2.06757	0.150461	0.779968	15.9034	15.6445	17.3502	13.8015	9.00933	13.5454
MIR554	0	-3.82933	0	1	1	0	0	0	0	0	0
CGN	-0.284555	6.54734	0.657216	0.417544	1	108.488	86.6236	112.826	69.2789	59.8968	123.623
CELF3	-0.38937	-1.37925	0.360094	0.548454	1	0.358994	0.448053	0.26744	0.271283	0.419926	0.131829
POGZ	0.21075	7.08532	0.271429	0.602375	1	161.152	76.1317	140.205	179.555	91.2004	166.105
TDRKH-AS1	-0.0810715	-0.40382	0.0179134	0.893528	1	0.969284	0.784093	0.36773	0.339104	0.839853	0.823932
C2CD4D-AS1	-0.764144	0.927781	3.79687	0.0513486	0.471468	1.75907	2.72566	2.44039	1.08513	1.33613	1.64786
C2CD4D	-0.430197	-1.09487	0.13828	0.709997	1	0	0.634742	0.735459	0.237373	0.381751	0.395487
THEM5	4.39849	-3.10415	3.08706	0.0789175	0.57391	0	0	0	0	0	0.263658
RORC	0	-3.82933	0	1	1	0	0	0	0	0	0
SNX27	0.0352134	5.3235	0.0118731	0.913231	1	43.6896	28.2273	46.5345	45.3721	30.1584	45.8436
OAZ3	-0.851127	-0.0568417	2.9028	0.0884261	0.581398	1.14878	1.56819	0.735459	0.610386	0.839853	0.461402
TDRKH	0.0658525	3.49919	0.0166037	0.897472	1	13.1751	5.41398	14.3415	13.3946	6.10802	14.9626
MRPL9	0.0253177	5.99431	0.00447787	0.946648	1	47.8898	89.0879	52.3848	50.696	88.8335	53.1931
THEM4	0.398225	4.47802	1.45713	0.227387	0.989694	16.9445	23.4108	17.1496	25.6362	32.5634	17.5992
S100A10	-1.33063	6.08621	7.53389	0.0060549	0.111254	56.6134	151.703	83.0735	24.0085	56.1556	35.6927
TCHH	-2.46163	-2.37496	4.18437	0.0407984	0.410219	0.143598	0.149351	0.3343	0.101731	0	0
SPRR1B	0	-3.82933	0	1	1	0	0	0	0	0	0
SPRR2F	7.29788	-1.27467	32.5331	1.17177e-08	1.32013e-06	0	0	0	0.610386	1.03073	0.428445
LELP1	0	-3.82933	0	1	1	0	0	0	0	0	0
IVL	-3.50715	-3.41915	3.69462	0.0545882	0.484204	0	0	0.13372	0	0	0
S100A9	-2.22468	1.57412	11.1832	0.000825419	0.0230417	1.68727	7.99028	4.71363	0.610386	1.3743	1.08759
PGLYRP4	0	-3.82933	0	1	1	0	0	0	0	0	0
HRNR	0	-3.82933	0	1	1	0	0	0	0	0	0
S100A11	-0.330716	8.98452	0.381008	0.537064	1	348.476	929.822	414.498	251.445	726.473	368.1
FLG-AS1	0	-3.82933	0	1	1	0	0	0	0	0	0
FLG2	0	-3.82933	0	1	1	0	0	0	0	0	0
FLG	-4.11368	-3.24114	2.94611	0.0860844	0.576663	0.215396	0	0	0	0	0
S100A5	-4.57971	-3.03206	3.20356	0.0734781	0.568879	0	0	0.30087	0	0	0
S100A2	-2.27494	-1.55967	2.8519	0.091266	0.593155	0.358994	0.485391	0.50145	0	0	0.263658
S100A6	-0.943262	5.93405	2.03675	0.153538	0.790845	33.3865	141.734	65.9573	19.3289	72.9909	33.0562
S100A4	-1.24682	4.33831	5.1261	0.0235687	0.279911	15.7957	47.755	21.5623	6.68034	18.2095	10.9748
LOC101928034	-0.355672	-2.0129	0.0501834	0.822744	1	0	0.33604	0.26744	0.203462	0.267226	0
S100A3	-3.48943	3.86772	14.6092	0.000132267	0.00492787	8.79536	51.8995	19.3894	0.508655	2.78678	3.82305
S100A14	-0.804263	1.54149	2.2976	0.129574	0.74187	2.18986	5.78735	2.87498	1.25468	2.74861	2.20814
S100A16	-1.68856	5.76348	11.2147	0.00081154	0.0227215	45.9871	129.226	73.2451	14.6154	35.9992	26.4647
CHTOP	0.0649644	7.08255	0.0551265	0.814371	1	118.073	158.163	121.017	129.368	168.238	117.954
S100A13	-0.638018	6.04342	1.5141	0.218514	0.968366	54.244	125.156	61.2771	29.8411	85.7032	39.1203
S100A1	-0.307003	0.483787	0.299268	0.584342	1	1.50778	2.2776	0.63517	0.881669	1.29795	1.38421
MIR8083	0	-3.82933	0	1	1	0	0	0	0	0	0
NPR1	0.189046	0.690698	0.235653	0.627364	1	1.65137	1.30682	1.37063	1.76334	1.18343	1.97744
SNAPIN	-0.0592946	5.58254	0.0251559	0.873979	1	39.4893	68.4028	38.6116	35.0972	64.0197	41.4932
ILF2	-0.174024	8.56077	0.333208	0.563776	1	337.813	495.248	367.797	325.675	452.108	286.63
LOC343052	0	-3.82933	0	1	1	0	0	0	0	0	0
SLC27A3	-0.129544	4.4793	0.18473	0.66734	1	22.6884	28.2273	18.7876	16.4804	24.8902	22.345
INTS3	0.28619	7.16891	0.83403	0.36111	1	158.747	99.4678	130.611	177.487	115.709	180.936
GATAD2B	0.18339	5.61068	0.534572	0.464691	1	47.8539	40.9595	48.2729	55.0704	45.3902	55.2035
DENND4B	0.180708	6.21871	0.535736	0.464205	1	76.358	62.7274	70.1695	86.7427	72.4564	77.9769
SLC39A1	-0.172873	7.21695	0.317018	0.573405	1	133.151	203.491	136.16	119.737	175.529	124.15
MIR6737	0	-3.82933	0	1	1	0	0	0	0	0	0
CREB3L4	0.325605	4.552	1.22708	0.267976	1	19.5652	24.4936	18.2193	22.5504	33.0978	22.411
CRTC2	-0.0534516	5.88453	0.013271	0.908287	1	45.2333	94.4272	40.6508	42.5575	87.2684	43.9321
JTB	-0.317267	6.31428	0.558317	0.454939	1	66.9524	130.906	66.7931	46.6607	101.088	64.6622
RAB13	-0.0769382	6.57862	0.0468745	0.828594	1	72.9117	135.611	85.6476	74.908	123.115	80.8772
RPS27	0.482097	9.43085	0.856539	0.354709	1	422.967	910.22	394.44	500.788	1351.82	560.505
NUP210L	5.47195	-2.57236	7.2493	0.00709287	0.12404	0	0	0	0.339104	0	0.230701
MIR5698	0	-3.82933	0	1	1	0	0	0	0	0	0
C1orf189	-3.21889	-3.50278	3.11451	0.0775977	0.57391	0	0.112013	0	0	0	0
TPM3	-0.38917	8.46462	2.71339	0.0995091	0.615872	359.281	426.696	415.668	296.004	320.671	300.867
AQP10	0	-3.82933	0	1	1	0	0	0	0	0	0
HAX1	-0.11897	5.70298	0.0831886	0.773022	1	39.8124	78.596	44.0941	38.1492	72.6091	38.8896
SHE	1.63747	-1.55985	1.01896	0.312766	1	0.143598	0	0.23401	0.678207	0	0.527317
TDRD10	3.22609	-3.50116	3.09004	0.0787728	0.57391	0	0	0	0	0.114525	0
IL6R-AS1	0	-3.82933	0	1	1	0	0	0	0	0	0
IL6R	-0.271416	-1.69797	0.0555995	0.813591	1	0.430793	0.112013	0.23401	0.406924	0	0.230701
CHRNB2	-0.0494203	0.579006	0.0128954	0.909588	1	1.90267	0.933444	1.50435	1.72943	1.14525	1.31829
ATP8B2	0.0393213	5.88669	0.0154818	0.900978	1	63.7932	45.5521	65.5227	75.1793	43.4433	61.0699
UBE2Q1	0.0225664	6.50054	0.00684068	0.934083	1	78.2248	103.986	87.0851	85.5897	110.021	77.944
UBE2Q1-AS1	-2.83158	-2.17209	4.48709	0.0341518	0.361206	0.394893	0.0746755	0.3343	0	0	0.0988719
C1orf43	-0.0320202	7.12853	0.0132736	0.908278	1	125.289	169.999	128.939	117.092	167.551	130.28
UBAP2L	0.0428016	8.01575	0.0321524	0.857694	1	243.254	250.835	270.616	292.511	254.934	240.292
SNORA58B	0.249035	-2.41255	0.0753231	0.783738	1	0.143598	0.112013	0.0668599	0.0339104	0.152701	0.197744
KCNN3	0.206708	2.06068	0.17481	0.675872	1	4.45153	2.68832	4.27904	6.91771	3.89386	2.37292
ADAR	0.0512148	8.15048	0.0142984	0.904819	1	316.884	169.588	350.614	360.026	161.977	345.326
PMVK	0.138539	4.69407	0.116708	0.732633	1	17.9497	35.6949	20.0914	20.4819	38.4805	22.2132
PBXIP1	-0.040858	6.09053	0.027206	0.868989	1	66.378	68.9629	71.7742	59.2753	65.394	76.6586
FLAD1	-0.311862	5.64894	0.755256	0.384817	1	44.9102	75.833	45.7656	39.1665	60.5076	34.4733
ZBTB7B	-0.528042	5.3879	2.19959	0.138047	0.750205	40.0278	66.4612	41.6203	23.3642	42.8325	36.5167
DCST2	0.656449	0.949637	2.5323	0.111538	0.669331	1.07698	2.09091	1.17005	2.06853	2.29051	2.4718
EFNA3	1.81382	3.62635	22.2098	2.44426e-06	0.000151245	4.23613	6.75814	5.31537	16.65	26.7226	14.0068
EFNA1	-0.0634163	5.34495	0.0322629	0.857452	1	37.1559	49.7339	37.5084	23.8729	46.4973	48.6779
DPM3	-0.0756982	3.96155	0.021301	0.883962	1	11.2724	26.0244	10.4636	9.69836	23.8595	11.7658
SLC50A1	-0.107953	5.15586	0.0855918	0.769858	1	29.3657	52.1235	29.2512	26.1788	45.7338	30.848
PYGO2	0.0353279	6.70777	0.0228585	0.879826	1	99.4773	105.292	104.77	99.9677	112.349	104.903
LOC101928120	0.551539	1.81776	0.529372	0.466871	1	1.50778	5.37664	1.53778	2.00071	7.9786	2.37292
SHC1	-0.120605	6.88099	0.224595	0.635561	1	107.16	128.069	132.918	130.148	105.974	102.497
CKS1B	-0.198679	6.73377	0.242026	0.622746	1	86.6971	166.041	88.2886	79.2824	141.515	76.362
MIR4258	0.335757	-2.04068	0.0865357	0.768628	1	0.143598	0.0373378	0.26744	0.101731	0.0381751	0.428445
KRTCAP2	-0.0678495	5.75685	0.0182627	0.892502	1	38.1611	89.1252	38.5448	36.6571	84.0235	37.5383
DCST1	0.288602	-0.928135	0.0683687	0.793727	1	0.789787	0	0.43459	0.373014	0.534452	0.593231
DCST1-AS1	-0.256779	2.23079	0.515577	0.472734	1	4.27203	6.4221	4.41276	3.76405	5.19182	3.69122
ADAM15	-0.625111	5.52114	5.03376	0.0248578	0.291189	47.3513	70.083	49.4764	33.0287	39.6258	35.5609
EFNA4	0.22092	5.37511	0.26042	0.609832	1	28.2528	57.8362	28.7163	30.3837	64.1724	39.2521
TRIM46	-0.330141	2.85506	0.924118	0.336396	1	8.00557	9.55847	6.38513	5.42566	8.09313	5.53682
MUC1	-0.782747	2.81312	4.39232	0.0361012	0.376288	9.40565	8.17697	8.82551	3.62841	4.39014	7.31652
GBA	-0.518736	5.01059	3.93469	0.0472999	0.456034	35.9353	41.6316	36.1044	23.6016	24.2794	31.4413
THBS3	-0.738936	6.34566	8.19004	0.00421209	0.0847152	111.647	93.9792	99.2536	62.9715	51.002	68.683
MIR92B	0.0106745	-3.60424	8.06548e-06	0.997734	1	0.0358994	0	0	0	0.0381751	0
MTX1	-0.311107	4.95692	0.736095	0.390915	1	25.5245	49.2858	28.148	22.8217	35.3502	24.8168
GBAP1	-0.572092	4.00594	3.78881	0.0515965	0.471469	16.9445	24.2322	16.2135	11.4956	13.5522	13.5454
FAM189B	0.154811	6.44059	0.33008	0.565612	1	73.8451	96.1074	76.4544	91.1171	106.585	76.6257
SCAMP3	-0.0660854	5.71693	0.0385053	0.844432	1	44.3717	71.0911	45.7322	46.1859	67.4936	40.3068
HCN3	0.298381	4.2688	1.14447	0.284711	1	20.4986	17.5487	13.6394	19.3967	21.9125	22.2462
PKLR	0	-3.82933	0	1	1	0	0	0	0	0	0
CLK2	0.0936179	6.50086	0.115524	0.733941	1	91.4717	99.7665	71.4399	85.2846	111.891	83.1183
FDPS	0.0787592	7.26556	0.0456083	0.830889	1	116.063	205.88	126.867	134.149	219.889	119.965
RUSC1	-0.0500443	5.4727	0.0237305	0.877573	1	40.0637	57.9482	37.3079	34.9277	56.9955	38.7907
RUSC1-AS1	-0.0332879	3.62075	0.00919481	0.923608	1	17.3753	9.78249	9.96213	11.9025	10.6509	13.7102
MSTO1	-0.209242	5.31146	0.644534	0.422074	1	39.956	49.0992	38.4779	36.2502	41.5727	32.4959
MSTO2P	-0.159473	3.94951	0.379479	0.537882	1	17.3035	15.6072	15.7789	15.87	13.2468	14.4682
ASH1L	0.119699	5.50606	0.0321853	0.857622	1	58.2288	16.2419	55.9952	60.3265	15.0792	66.343
POU5F1P4	-1.9717	-2.41052	3.3112	0.0688093	0.551217	0.107698	0.33604	0.13372	0.0339104	0	0.0988719
ASH1L-AS1	0.212091	1.09261	0.293749	0.587828	1	2.04627	2.01624	1.6715	1.49206	2.48138	2.66954
MIR555	-0.0311097	-3.41738	0.000347515	0.985127	1	0.0358994	0	0.03343	0.0339104	0	0.0329573
YY1AP1	-0.0594282	5.93287	0.0635877	0.800913	1	63.9727	58.4336	64.4196	58.6649	61.7674	58.8617
SCARNA26A	-0.1024	-3.09516	0.00302775	0.956119	1	0	0.112013	0.03343	0	0	0.131829
DAP3	-0.138487	6.38885	0.239458	0.624598	1	77.4709	107.234	78.527	73.8907	96.5067	68.7489
SCARNA4	-1.45734	-3.09717	0.842533	0.358673	1	0.107698	0	0.10029	0	0	0.0659146
RIT1	0.178018	4.8871	0.505873	0.476931	1	27.14	25.2403	30.7221	32.3844	27.9824	33.6494
KHDC4	-0.0374581	6.09829	0.0178549	0.893701	1	85.6919	55.7079	66.5925	73.3142	58.2171	71.1218
SNORA80E	-0.0602076	-3.41633	0.00122775	0.972048	1	0.0717988	0	0	0	0	0.0659146
GON4L	-0.0921616	5.96858	0.0496268	0.823714	1	82.6404	38.7566	72.2422	72.9073	36.9917	71.748
SCARNA26B	3.13293	-3.51075	2.95978	0.0853596	0.576663	0	0	0	0.0678207	0	0.0329573
SYT11	-0.508648	3.80812	1.64999	0.19896	0.91871	16.8009	11.5747	20.7266	16.65	8.89481	8.96438
ARHGEF2	-0.243215	6.27544	0.960306	0.32711	1	83.502	78.4093	89.7929	80.9779	64.4396	67.2329
MIR6738	0	-3.82933	0	1	1	0	0	0	0	0	0
SSR2	0.122051	7.84213	0.0948771	0.758066	1	164.527	307.962	186.606	181.217	348.844	187.23
LAMTOR2	-0.125926	5.51963	0.0641022	0.800126	1	31.1607	76.0197	36.2381	28.4847	69.4024	33.5505
RAB25	-0.345578	5.77658	0.588507	0.442997	1	41.4638	94.1285	48.2395	29.4342	66.9592	48.2824
UBQLN4	0.137283	6.64724	0.300824	0.583366	1	97.7541	85.6528	102.797	119.229	93.6436	101.904
MEX3A	0.334784	7.76475	1.62588	0.202274	0.927052	198.739	162.793	215.356	270.401	203.13	254.035
SEMA4A	1.78316	2.85921	29.3072	6.17662e-08	5.78353e-06	3.41044	2.87501	3.40986	9.35926	10.5363	13.5125
SLC25A44	-0.212685	4.80828	0.632383	0.426483	1	28.9349	27.1446	33.9314	30.7906	22.5233	24.3554
LMNA	-0.46761	5.76395	2.02431	0.154799	0.793582	45.0179	82.4418	61.5112	36.9962	55.4685	44.1957
RHBG	-1.45751	-0.77131	1.93966	0.163705	0.819482	1.14878	0.597404	0.53488	0	0.496277	0.329573
PMF1	0.160478	6.26557	0.12492	0.723758	1	54.4953	112.349	50.9473	54.4939	120.443	68.4852
PMF1-BGLAP	0.202761	3.86727	0.167586	0.682266	1	12.134	15.9806	12.4025	16.0396	24.2794	6.3278
PAQR6	-0.242367	3.71705	0.484058	0.48659	1	16.5137	16.1299	9.89527	8.95233	12.8268	14.1716
SMG5	-0.212456	7.24505	0.719752	0.396225	1	170.414	144.833	173.067	144.56	120.824	156.053
GLMP	-0.0109029	5.78197	0.000853549	0.976693	1	41.3202	75.1236	49.0418	38.4883	74.7087	51.0508
BGLAP	0.739572	-1.94253	0.406586	0.523707	1	0.143598	0.149351	0.13372	0.305193	0.419926	0
TMEM79	0.00742226	3.98314	0.000596111	0.980521	1	15.006	18.3702	13.7397	11.9364	16.5298	18.8845
TSACC	-0.978811	0.707262	5.08172	0.0241794	0.285312	1.65137	2.91235	1.6715	0.9834	0.878028	1.28533
CCT3	-0.396435	8.46087	2.0304	0.154181	0.792136	340.973	483.412	376.756	287.458	365.756	259.341
MEF2D	-0.178798	5.05238	0.533003	0.465347	1	31.3043	38.6819	35.5026	29.3664	31.7235	32.1004
IQGAP3	-0.272001	6.49564	0.483707	0.486748	1	125.827	67.432	102.663	88.913	49.6277	106.518
LOC101928177	0	-3.82933	0	1	1	0	0	0	0	0	0
HAPLN2	2.17751	-1.51986	2.30065	0.12932	0.740563	0	0.298702	0	0.373014	0.648977	0.36253
BCAN	-3.77129	-1.14218	9.1156	0.00253439	0.0567133	0.430793	1.26948	0.46802	0	0.152701	0
NAXE	-0.162618	6.2491	0.144807	0.703548	1	56.1108	120.489	64.219	51.1029	103.607	60.4437
GPATCH4	-0.0488612	5.4993	0.0283493	0.86629	1	42.1459	52.9449	42.6901	44.999	54.5904	33.6164
NES	-0.168567	8.44551	0.243943	0.621373	1	278.113	448.725	379.831	363.587	404.198	216.859
ISG20L2	-0.0822899	5.70669	0.118688	0.730462	1	52.8798	52.3849	55.6609	54.4939	50.5821	46.9312
RRNAD1	0.328497	4.6365	1.36943	0.241909	1	21.396	26.3605	18.2193	24.3476	32.5634	25.9374
CRABP2	0.00590526	11.7568	0.000177896	0.989358	1	2762.5	4854.69	2743.36	2900.9	5418.77	2083.39
LRRC71	-5.58547	-2.54235	7.2432	0.00711701	0.124222	0.323095	0.298702	0	0	0	0
PEAR1	-0.442527	2.79965	1.17667	0.278035	1	8.07737	7.69158	8.05662	8.44368	5.72627	3.36164
SH2D2A	0.605261	-0.155245	1.11943	0.290041	1	0.646189	0.858769	0.46802	0.779938	1.64153	0.593231
NTRK1	8.36148	-0.337312	43.2373	4.84887e-11	9.93596e-09	0	0	0	2.13635	1.56518	0.626188
INSRR	0	-3.82933	0	1	1	0	0	0	0	0	0
ETV3L	0	-3.82933	0	1	1	0	0	0	0	0	0
FCRL3	0	-3.82933	0	1	1	0	0	0	0	0	0
HDGF	-0.216091	9.05677	0.721511	0.395649	1	494.658	656.286	565.903	459.078	556.364	462.588
MRPL24	-0.117427	5.04695	0.0667819	0.796081	1	23.7654	51.7875	27.446	23.3981	48.5206	23.0371
PRCC	-0.0986845	6.46904	0.121305	0.727624	1	75.4965	111.416	87.7203	79.825	102.538	74.1209
ETV3	0.0319455	5.85031	0.00483978	0.944537	1	67.814	30.953	72.1753	61.2421	33.4032	80.1192
CYCSP52	-1.40295	-2.33517	0.894626	0.344227	1	0.323095	0	0.23401	0.101731	0	0.0988719
MIR765	-0.940409	-3.24295	0.31759	0.57306	1	0.107698	0.0373378	0	0.0678207	0	0
ARHGEF11	0.168341	6.3541	0.250392	0.616799	1	91.3999	55.2972	84.2101	100.442	60.164	98.8719
CD1D	0.685826	-0.612031	2.1305	0.144393	0.758024	0.466692	0.298702	0.56831	0.610386	0.763503	0.790975
PYHIN1	-5.96179	-2.28485	7.53161	0.00606256	0.111323	0.574391	0	0.23401	0	0	0
AIM2	-0.165883	1.06477	0.189263	0.663531	1	2.08217	2.42695	1.90551	1.52597	2.51956	1.68082
KIRREL1-IT1	0	-3.82933	0	1	1	0	0	0	0	0	0
KIRREL1	0.472125	6.68303	1.25765	0.262097	1	100.088	55.8946	102.095	173.621	70.9676	113.406
CRP	0	-3.82933	0	1	1	0	0	0	0	0	0
FCER1A	0	-3.82933	0	1	1	0	0	0	0	0	0
DUSP23	0.129735	4.20335	0.0658118	0.797535	1	13.6418	26.5472	12.4025	11.6991	31.8762	13.9739
PYDC5	-1.90262	-3.71226	1.24972	0.263605	1	0	0.0373378	0	0	0	0
IFI16	-0.213574	6.3245	0.602248	0.437722	1	88.7074	72.1366	97.1141	85.8271	76.732	59.9163
MIR4259	0	-3.82933	0	1	1	0	0	0	0	0	0
CFAP45	0.0911893	-0.682094	0.00590332	0.938756	1	0.323095	0.784093	0.50145	0	0.725328	0.988719
SLAMF8	0	-3.82933	0	1	1	0	0	0	0	0	0
SNHG28	-1.88837	-3.71326	1.24053	0.265369	1	0.0358994	0	0	0	0	0
VSIG8	-2.68099	-3.60578	2.23862	0.134601	0.74225	0.0717988	0	0	0	0	0
CADM3	-1.39834	5.03079	14.6767	0.000127613	0.00478669	43.5101	57.2015	41.1857	17.396	25.0429	11.4032
CADM3-AS1	-1.376	-1.51412	0.61159	0.43419	1	1.00518	0.224027	0	0.237373	0.229051	0
ACKR1	-1.85329	-0.533467	11.4584	0.000711709	0.020288	0.753888	1.34416	0.835749	0.373014	0.229051	0.197744
SLAMF9	0	-3.82933	0	1	1	0	0	0	0	0	0
LINC01133	0	-3.82933	0	1	1	0	0	0	0	0	0
TAGLN2	-0.460223	7.26177	1.17734	0.277898	1	114.986	261.775	156.218	98.4418	186.905	102.069
IGSF9	0.806516	7.36793	9.59973	0.00194606	0.0462443	124.786	135.573	100.022	193.153	238.022	199.128
KCNJ9	1.63922	-1.27968	3.2796	0.0701461	0.555765	0.251296	0	0.23401	0.644297	0.343576	0.560274
PIGM	1.59185	7.26991	36.5546	1.48449e-09	2.20939e-07	92.6564	65.1917	72.7102	230.59	222.217	242.203
CASQ1	-2.09975	1.02739	3.27548	0.0703225	0.55578	3.19505	3.9578	2.44039	0	0.610802	1.61491
KCNJ10	2.64724	4.1336	48.5824	3.16705e-12	9.23276e-10	6.74909	3.0617	4.61334	31.4349	25.2338	33.7812
ATP1A4	-1.41045	-0.246887	0.669204	0.413329	1	1.36418	0.522729	1.47092	0	0	1.25238
IGSF8	0.770026	5.47102	4.9989	0.0253635	0.295765	27.3195	43.3865	27.5129	44.5243	74.8614	48.1176
ATP1A2	-0.635758	1.32296	1.68275	0.19456	0.905746	2.72836	2.16559	3.97817	2.98411	1.33613	1.38421
PEA15	-0.421054	6.61354	1.87035	0.171435	0.840506	87.6664	144.422	104.001	72.2969	102.958	75.7688
LOC729867	-0.566479	-0.576902	1.00493	0.316121	1	0.969284	0.410715	0.768889	0.406924	0.343576	0.692103
PEX19	-0.105103	6.51018	0.198688	0.655782	1	93.1949	88.5652	101.427	91.1171	84.6724	87.5016
DCAF8	-0.042948	7.09559	0.0289294	0.864942	1	155.983	121.049	139.169	142.898	117.656	143.43
LOC100287049	0.723324	0.0679645	0.638122	0.424392	1	1.04108	0.186689	0.969469	1.55988	0.229051	1.84561
NHLH1	-0.07591	-1.24452	0.0117676	0.913616	1	0.251296	0.224027	0.60174	0.339104	0.496277	0.197744
SLAMF7	0	-3.82933	0	1	1	0	0	0	0	0	0
LOC101928372	0	-3.82933	0	1	1	0	0	0	0	0	0
ITLN2	-7.0916	-1.44823	31.6515	1.84474e-08	1.96852e-06	0.394893	0.858769	0.53488	0	0	0
VANGL2	0.0324903	7.22651	0.0160848	0.899078	1	153.829	125.306	164.877	164.872	131.781	157.47
KLHDC9	-0.165095	3.73615	0.172859	0.677583	1	12.134	18.4449	11.4665	8.07067	17.6369	11.7987
NECTIN4	0.0369839	4.24817	0.00842473	0.926868	1	16.1906	21.7306	18.1525	12.1399	15.3846	29.9911
ARHGAP30	-0.99655	0.589912	7.18744	0.00734156	0.127287	2.08217	2.09091	1.57121	0.91558	1.0689	0.889847
F11R	-0.555191	7.75144	2.61363	0.105949	0.643892	196.729	335.704	236.651	119.025	204.466	199.919
TSTD1	-0.287188	2.87331	0.266231	0.605871	1	4.99002	12.7695	6.18455	3.49277	10.4982	5.6357
USF1	-0.0514084	5.81194	0.0403289	0.840839	1	55.8236	64.8557	50.6464	54.2905	61.5383	49.5018
NCSTN	0.0155115	7.13482	0.00426129	0.947952	1	129.238	144.983	144.919	129.673	141.668	152.329
COPA	0.00986577	7.2177	0.000989314	0.974908	1	152.285	111.528	180.99	169.179	110.326	168.346
SUMO1P3	0.0305681	3.83913	0.0049975	0.943642	1	10.5185	20.4611	11.2993	10.8174	21.3017	11.0736
LOC112543491	-1.29079	-1.14559	5.24381	0.0220249	0.266961	0.502592	0.597404	0.53488	0.339104	0.152701	0.164786
UFC1	-0.110529	6.53547	0.0734056	0.786441	1	72.4809	139.195	77.0561	67.1425	129.643	70.6604
PFDN2	-0.215024	5.81429	0.177955	0.673136	1	39.7406	97.4516	43.9604	37.9118	83.7562	34.4074
NIT1	-0.0595504	5.52727	0.0370717	0.847319	1	43.7255	59.6657	37.6087	38.4204	56.5755	40.3068
DEDD	0.0753843	5.45088	0.0773771	0.780884	1	36.9764	50.294	40.3165	41.2689	52.5672	40.6034
USP21	0.215329	5.59689	0.718872	0.396514	1	45.1615	48.5391	40.4837	49.2039	59.5914	46.9971
FCER1G	-1.21953	-1.14637	1.20261	0.2728	1	0.287195	0.896106	0.43459	0.271283	0.419926	0
APOA2	-7.92745	-0.735267	42.2582	7.99848e-11	1.54919e-08	0.753888	1.6802	0.768889	0	0	0
PPOX	-0.15254	4.43329	0.263235	0.607907	1	22.473	27.6299	17.9185	17.9725	24.7375	18.489
B4GALT3	-0.0386161	5.97768	0.0145535	0.903978	1	52.8798	82.3298	56.1624	52.7645	80.435	53.1271
PCP4L1	-0.188269	0.724333	0.106249	0.744456	1	1.86677	2.09091	1.10319	0.746028	1.14525	2.53771
MPZ	-0.50134	1.27608	0.919709	0.337551	1	1.47188	3.99514	2.80812	1.25468	2.74861	1.84561
TOMM40L	0.0159027	3.96035	0.00370736	0.951448	1	15.0778	16.578	14.5755	15.5309	17.1788	14.0398
NR1I3	-0.509328	-2.60478	0.0315648	0.858986	1	0	0.33604	0	0	0	0.230701
MIR5187	0.885922	-3.02458	0.666605	0.414238	1	0.0358994	0.0373378	0.03343	0.101731	0.0381751	0.0659146
ADAMTS4	3.41888	0.331519	16.1831	5.75037e-05	0.00238081	0.394893	0	0.20058	2.98411	2.02328	1.51604
NDUFS2	0.0827423	6.52316	0.081306	0.775535	1	74.4554	110.781	82.572	85.7254	115.442	82.4591
HSPA6	0	-3.82933	0	1	1	0	0	0	0	0	0
FCRLA	0	-3.82933	0	1	1	0	0	0	0	0	0
HSPA7	0	-3.82933	0	1	1	0	0	0	0	0	0
FCGR2A	4.74964	-3.00496	3.1822	0.0744444	0.573295	0	0	0	0	0.343576	0
FCRLB	0.228329	-0.0592278	0.19296	0.660465	1	0.682089	1.00812	0.768889	0.91558	1.45066	0.527317
FCGR2C	0	-3.82933	0	1	1	0	0	0	0	0	0
DUSP12	0.0218029	4.94811	0.00502921	0.943464	1	28.6836	38.0472	24.9722	28.1456	39.3204	25.6408
SDHC	-0.057504	6.61508	0.0593384	0.807545	1	95.0257	105.106	99.5879	89.9642	102.538	95.5102
CFAP126	-1.88837	-3.71326	1.24053	0.265369	1	0.0358994	0	0	0	0	0
SH2D1B	0	-3.82933	0	1	1	0	0	0	0	0	0
OLFML2B	0.668683	2.52861	4.84744	0.0276872	0.31412	3.91304	4.40586	4.88078	7.56201	6.64247	6.7892
ATF6	-0.00733738	6.17112	0.000535039	0.981546	1	79.8044	54.4385	82.2712	77.18	52.1091	86.1174
UHMK1	-0.125733	5.85596	0.0459595	0.83025	1	75.1375	26.3231	79.6302	69.2789	22.1416	74.5494
UAP1	0.120898	4.8104	0.232771	0.629477	1	26.422	25.5764	28.4489	33.5034	27.4479	26.5306
NOS1AP	-0.1871	1.0048	0.0404442	0.840615	1	2.40526	0.485391	3.27614	2.47546	0.267226	2.66954
MIR4654	0	-3.82933	0	1	1	0	0	0	0	0	0
MIR556	1.85614	-3.71475	1.20263	0.272797	1	0	0	0	0.0339104	0	0
C1orf226	-0.33952	2.73533	1.16369	0.280702	1	7.25168	7.28086	7.55517	6.40906	4.50467	6.52554
SPATA46	0	-3.82933	0	1	1	0	0	0	0	0	0
HSD17B7	-0.128371	3.86291	0.165221	0.684394	1	13.8931	18.4075	13.0711	12.0721	17.7133	11.7328
CCDC190	0	-3.82933	0	1	1	0	0	0	0	0	0
RGS4	1.32108	1.04675	11.891	0.000564044	0.0166493	1.11288	1.26948	1.03633	2.47546	2.44321	3.6253
DDR2	4.86499	5.02362	37.876	7.53873e-10	1.19764e-07	3.91304	0.560066	1.97237	98.8826	37.1826	52.2043
LOC100422212	1.25613	-2.89403	0.46503	0.495283	1	0.107698	0	0	0	0.0763503	0.197744
RGS5	-0.244613	6.21767	0.639998	0.423711	1	76.5016	73.8541	91.5647	49.7465	65.1268	89.3142
LOC101928404	0	-3.82933	0	1	1	0	0	0	0	0	0
NUF2	-0.230909	5.79666	0.941255	0.331955	1	62.3214	58.9937	58.5359	47.5423	51.1929	54.5114
RXRG	-3.85617	4.1825	65.9605	4.60045e-16	2.82808e-13	30.3709	37.4498	33.7308	1.89898	1.25978	3.82305
LRRC52-AS1	0	-3.82933	0	1	1	0	0	0	0	0	0
LRRC52	0	-3.82933	0	1	1	0	0	0	0	0	0
MGST3	-0.43353	6.1337	0.826844	0.363187	1	53.5978	128.591	59.6391	37.2336	87.8792	53.9511
ALDH9A1	-0.0312993	6.26964	0.0180813	0.893033	1	75.4606	76.9905	81.3017	76.9426	76.1594	75.637
TMCO1	-0.0708765	6.21743	0.0570527	0.811216	1	64.6189	95.2486	68.6317	61.5812	89.8261	66.1453
TMCO1-AS1	-0.471077	-1.21257	0.170526	0.679645	1	0.753888	0	0.50145	0.339104	0.267226	0.296616
UCK2	0.00267989	5.82339	0.000111378	0.99158	1	55.1415	59.1057	55.2597	62.1238	60.7748	46.9312
MIR3658	-0.0215847	-3.24392	0.000325848	0.985598	1	0.0358994	0.0373378	0.03343	0.0339104	0.0381751	0.0329573
FAM78B	-1.81635	-0.365915	8.12463	0.0043668	0.0870221	0.574391	1.15747	1.57121	0.440835	0.152701	0.329573
MIR921	0	-3.82933	0	1	1	0	0	0	0	0	0
LINC01363	0	-3.82933	0	1	1	0	0	0	0	0	0
GPA33	1.63885	-1.89541	3.91464	0.0478673	0.459936	0.179497	0	0.10029	0.271283	0.305401	0.329573
DUSP27	-3.17034	-0.0633652	41.4913	1.18396e-10	2.18823e-08	1.43598	1.49351	1.87208	0.169552	0.152701	0.197744
PBX1	0.356398	9.4155	0.669339	0.413282	1	697.561	351.871	747.26	966.581	431.188	902.403
PBX1-AS1	0	-3.82933	0	1	1	0	0	0	0	0	0
POGK	0.124422	6.45093	0.20636	0.649636	1	91.5076	68.6641	90.7624	106.072	75.5104	91.9508
TADA1	0.141316	4.51861	0.337383	0.561344	1	23.0474	21.0585	21.0943	24.9919	22.0271	24.8828
CD247	-0.179753	-1.51305	0.0237342	0.877563	1	0.394893	0.373378	0.13372	0.339104	0.458102	0
MAEL	0	-3.82933	0	1	1	0	0	0	0	0	0
ILDR2	-0.617437	0.75083	0.696945	0.403812	1	2.15396	1.12013	2.57411	1.39032	0.267226	2.14222
CREG1	0.090646	6.46842	0.102718	0.748592	1	71.3321	100.625	85.1461	71.6865	103.684	98.4105
RCSD1	0.311018	3.5572	0.878748	0.348545	1	9.40565	8.84905	13.0711	11.6652	10.689	16.5116
POU2F1	-0.298212	6.25068	0.490927	0.483514	1	98.4003	52.1982	101.126	72.4325	39.1677	93.1043
ADCY10	-1.19483	0.144488	4.08893	0.0431649	0.426491	1.83087	0.821431	1.6715	0.508655	0.343576	1.02168
MPZL1	-0.100912	7.32538	0.179432	0.671862	1	165.245	156.333	176.176	154.801	140.446	168.873
GPR161	0.672548	5.76852	3.58016	0.0584734	0.497297	46.6333	30.2809	49.0083	83.589	43.8251	73.297
TIPRL	-0.0456128	5.88418	0.034064	0.853571	1	52.5208	67.2827	59.9734	55.3756	60.2404	58.5651
XCL2	0	-3.82933	0	1	1	0	0	0	0	0	0
XCL1	0.945872	-1.63286	0.171209	0.67904	1	0	0.522729	0	0.406924	0.610802	0
DPT	0	-3.82933	0	1	1	0	0	0	0	0	0
TBX19	0.218968	0.115863	0.302011	0.582625	1	0.933385	1.00812	0.869179	0.847759	1.0689	1.35125
MPC2	-0.583008	5.27794	1.88665	0.16958	0.836282	35.5404	66.2745	37.5419	20.414	46.1919	26.4317
DCAF6	-0.17179	5.15117	0.304498	0.581076	1	40.8894	28.6381	43.1915	30.3498	27.028	42.6797
MIR1255B2	0	-3.82933	0	1	1	0	0	0	0	0	0
ANKRD36BP1	0	-3.82933	0	1	1	0	0	0	0	0	0
SFT2D2	-0.264028	5.8067	0.505752	0.476983	1	68.4602	48.1657	66.3919	48.797	31.4181	72.1765
SLC19A2	-0.116193	5.11082	0.151468	0.697137	1	36.5097	29.7209	41.3863	33.3678	25.0429	40.867
SELE	0	-3.82933	0	1	1	0	0	0	0	0	0
SELL	0.0650215	0.656263	0.0176028	0.89445	1	1.79497	1.41884	1.20348	0.881669	2.36686	1.38421
SELP	0	-3.82933	0	1	1	0	0	0	0	0	0
F5	-0.960085	1.14917	1.92828	0.164947	0.823658	2.90785	1.3815	4.21218	1.3225	0.496277	2.53771
MIR3119-1	0	-3.82933	0	1	1	0	0	0	0	0	0
MIR3119-2	0	-3.82933	0	1	1	0	0	0	0	0	0
METTL11B	-1.1909	-2.5536	1.42351	0.232826	1	0.107698	0.112013	0.20058	0.0678207	0.114525	0
GORAB-AS1	-0.696565	-1.85064	0.0983681	0.753797	1	0.323095	0	0.43459	0	0	0.461402
GORAB	0.418591	3.97728	1.82093	0.177203	0.858183	15.8675	10.0812	14.308	17.9047	14.812	21.0927
FMO6P	0	-3.82933	0	1	1	0	0	0	0	0	0
FMO3	-3.28606	0.662893	9.41949	0.00214691	0.0502569	3.55404	2.80033	1.90551	0.135641	0	0.692103
MIR1295A	-2.68099	-3.60578	2.23862	0.134601	0.74225	0.0717988	0	0	0	0	0
MIR1295B	0	-3.82933	0	1	1	0	0	0	0	0	0
METTL18	0.0392607	3.90356	0.0171806	0.895716	1	12.6366	18.0715	13.372	12.7503	17.7514	14.7978
C1orf112	-0.444452	5.45417	2.85083	0.0913268	0.593312	52.3413	44.9173	54.1231	36.8945	31.2273	43.1081
SCYL3	0.140164	4.84797	0.348146	0.555164	1	28.3605	26.3978	27.2454	29.1629	29.204	32.0015
KIFAP3	0.161537	5.83912	0.387983	0.533361	1	49.613	48.4644	63.8513	65.9556	55.3158	59.8504
FMO1	0	-3.82933	0	1	1	0	0	0	0	0	0
FMO2	-7.19737	-1.35996	41.2775	1.32081e-10	2.39677e-08	0.717988	0.67208	0.53488	0	0	0
FMO4	0.36611	1.48789	1.25498	0.262604	1	2.08217	2.57631	2.50725	3.32322	3.01584	2.90024
TOP1P1	0.267581	2.0965	0.515092	0.472943	1	3.05145	4.21917	4.17875	5.79867	4.69554	3.29573
MROH9	0	-3.82933	0	1	1	0	0	0	0	0	0
PRRX1	7.91588	4.05404	91.1524	1.33021e-21	1.97978e-18	0.215396	0.186689	0	50.8655	30.96	17.006
NME7	0.239685	4.33765	0.743683	0.388484	1	16.6573	21.3945	17.3836	19.4985	26.2263	19.7414
CCDC181	-0.0344594	2.81917	0.0121972	0.91206	1	7.64657	7.99028	5.58281	6.47688	6.94787	7.28356
ATP1B1	-0.154882	6.2703	0.431055	0.511472	1	79.0146	82.7778	81.9703	75.8236	67.3791	75.7358
BLZF1	-0.388688	3.97575	0.642939	0.422648	1	20.7858	14.7111	17.7847	16.1752	5.42087	19.0823
VAMP4	0.0859888	4.12096	0.0785907	0.779216	1	19.996	12.9562	17.4839	21.0583	14.2775	18.1924
EEF1AKNMT	-0.12196	5.26701	0.240814	0.623619	1	40.6381	39.3913	40.1494	42.5236	34.8539	33.0562
PRRC2C	-0.171944	7.89419	0.103892	0.747208	1	317.925	121.796	316.214	298.309	100.821	271.865
FASLG	0	-3.82933	0	1	1	0	0	0	0	0	0
TNFSF18	0	-3.82933	0	1	1	0	0	0	0	0	0
TNFSF4	1.07102	0.632837	6.34887	0.0117456	0.173171	0.933385	0.784093	1.13662	2.67892	1.48883	1.84561
SUCO	-0.172202	7.17322	0.130758	0.717648	1	186.174	86.2876	186.105	145.102	69.0588	192.8
ANKRD45	-0.104347	1.64474	0.0541434	0.816004	1	3.87714	1.94156	3.6773	3.42495	1.90876	3.49347
TEX50	0	-3.82933	0	1	1	0	0	0	0	0	0
KLHL20	-0.0289631	4.01515	0.00525758	0.942197	1	18.5959	10.4546	19.7237	20.3801	10.1164	17.3026
DNM3	0.986213	0.0848788	3.30559	0.0690444	0.551791	0.682089	0.67208	0.63517	1.76334	1.60336	0.593231
DNM3-IT1	0	-3.82933	0	1	1	0	0	0	0	0	0
MIR3120	0	-3.82933	0	1	1	0	0	0	0	0	0
C1orf105	-2.66053	1.5653	14.2347	0.000161365	0.00576874	4.12843	7.35554	3.51015	0.203462	1.3743	0.790975
DNM3OS	7.74726	2.79409	107.914	2.80734e-25	1.13409e-21	0	0.112013	0.0668599	19.1594	14.2393	7.61313
MIR214	1.25916	-3.41317	0.57282	0.44914	1	0	0.0373378	0	0.0339104	0.0381751	0.0329573
MIR199A2	2.6291	-3.60946	2.15583	0.142029	0.753433	0	0	0	0.0339104	0	0.0329573
PIGC	-0.0165404	4.99401	0.0026276	0.959118	1	29.2221	41.4823	25.2396	25.4328	40.1221	29.299
CENPL	-0.119902	3.79952	0.210235	0.646583	1	15.3649	13.1802	14.7426	13.3268	12.5978	13.908
DARS2	-0.260928	5.42574	0.830001	0.362272	1	47.818	38.0098	54.5243	43.5409	30.7692	42.8115
LOC100506023	1.16502	-0.253262	3.99037	0.0457611	0.445144	0.646189	0.298702	0.46802	1.45815	0.534452	1.18646
LOC101928673	-0.263211	-0.607699	0.361237	0.54782	1	0.682089	0.67208	0.56831	0.474745	0.458102	0.659146
PRDX6	-0.114228	8.13544	0.136533	0.711752	1	242.213	370.241	264.297	239.882	346.821	223.319
RC3H1	-0.256093	5.21685	0.332368	0.564268	1	49.8284	24.3816	47.0025	37.1318	18.4768	45.8765
GAS5	0.316844	6.92701	0.527696	0.467577	1	98.3285	151.069	75.5517	104.715	209.849	90.2041
ZBTB37	0.0252737	4.52114	0.00193576	0.964907	1	32.6685	10.4546	24.9388	24.9241	9.92553	34.4074
SERPINC1	4.18644	-3.23248	2.91615	0.0876969	0.579821	0	0	0	0	0.229051	0
GAS5-AS1	0.198507	-0.0429846	0.214706	0.643104	1	0.969284	0.67208	0.869179	0.779938	1.25978	0.856889
SNORD81	-0.320059	1.3181	0.363726	0.546444	1	2.83605	3.84579	1.40406	2.03462	3.09219	1.35125
SNORD47	-0.308945	2.62201	0.461245	0.497043	1	5.9952	9.70782	4.51305	4.10315	7.90225	4.3174
SNORD80	-0.401712	0.714116	0.628094	0.428055	1	2.22576	1.56819	1.57121	1.79725	1.64153	0.626188
SNORD79	-0.651891	1.04358	2.61969	0.105545	0.642681	3.30275	1.82955	2.17295	1.59379	1.29795	1.74674
SNORD78	-0.743911	-1.51596	0.934476	0.333703	1	0.358994	0.186689	0.50145	0.373014	0.114525	0.131829
SNORD44	-0.518884	-0.305781	0.831677	0.361788	1	1.18468	0.522729	0.902609	0.779938	0.305401	0.72506
SNORA103	-0.61842	-1.03158	0.564394	0.452495	1	0.825686	0.261364	0.43459	0.508655	0.0763503	0.395487
SNORD77	-0.351643	-0.887037	0.249737	0.61726	1	0.789787	0.186689	0.60174	0.474745	0.229051	0.527317
SNORD76	-0.957664	0.117982	2.7914	0.0947712	0.601647	2.04627	0.67208	1.30377	0.678207	0.458102	0.922804
SNORD75	0.641962	-3.09421	0.338479	0.560709	1	0.0358994	0.0373378	0.03343	0.0678207	0.0381751	0.0659146
SNORD74	-0.283322	-2.33315	0.0908743	0.763069	1	0.107698	0.112013	0.20058	0.237373	0.0381751	0.0659146
KIAA0040	0.553374	3.11562	2.88745	0.0892723	0.583147	7.07218	5.9367	7.88947	9.52881	8.32218	12.8204
TNN	4.89719	-2.93624	3.24794	0.0715134	0.561426	0	0	0	0	0.381751	0
CACYBP	-0.251036	6.93825	0.583254	0.44504	1	107.95	170.746	120.916	99.5269	148.807	87.4686
MRPS14	0.06889	5.08844	0.0680328	0.794223	1	32.4172	39.5034	27.5129	32.6557	37.2589	34.3744
COP1	-0.152782	5.6968	0.422426	0.515729	1	53.4901	53.0943	57.0315	50.4925	48.3679	48.3154
MIR1843	2.67185	-3.60571	2.20144	0.137882	0.750205	0	0	0	0.0339104	0.0381751	0
SCARNA3	2.67185	-3.60571	2.20144	0.137882	0.750205	0	0	0	0.0339104	0.0381751	0
TNR	-2.31605	-2.21064	1.30686	0.252965	1	0.430793	0	0.30087	0.135641	0	0
BRINP2	3.77998	-0.539324	12.3283	0.000446147	0.0137132	0	0	0.23401	1.08513	1.25978	1.12055
C1orf220	-0.109443	0.808147	0.0357955	0.849938	1	2.90785	0.784093	1.53778	1.72943	1.0689	2.04335
SEC16B	5.44508	-2.57817	3.54822	0.0596094	0.501976	0	0	0	0	0	0.560274
CRYZL2P-SEC16B	0.579136	0.927391	1.29141	0.255789	1	1.61547	1.3815	1.40406	2.67892	0.954378	2.9332
CRYZL2P	0.40118	2.03291	1.38575	0.239124	1	3.30275	3.58443	3.51015	3.62841	4.46649	5.6357
ASTN1	3.8173	0.338524	12.118	0.000499383	0.0150813	0.394893	0	0.0668599	3.86578	1.29795	1.51604
MIR488	0	-3.82933	0	1	1	0	0	0	0	0	0
TOR3A	-0.166974	5.38842	0.308801	0.578417	1	37.1559	54.3264	41.2192	35.5381	49.7804	32.8914
RABGAP1L	-0.123497	4.41406	0.0652776	0.798341	1	26.422	14.0017	26.0419	22.4147	9.35291	29.2331
GPR52	0	-3.82933	0	1	1	0	0	0	0	0	0
LOC101928696	0	-3.82933	0	1	1	0	0	0	0	0	0
FAM20B	0.0162531	6.91713	0.00327311	0.954377	1	128.161	96.2568	135.893	135.133	95.0179	134.235
PAPPA2	0.167811	1.25917	0.031841	0.858377	1	1.00518	0.858769	4.6802	5.25611	0.648977	1.45012
ANGPTL1	7.72237	-0.908053	32.6573	1.09928e-08	1.2459e-06	0	0	0	1.42424	0.954378	0.395487
RALGPS2	0.166273	6.53535	0.108407	0.741965	1	108.273	43.9465	109.817	114.685	48.2534	131.104
RASAL2-AS1	-0.42889	-0.144039	0.816219	0.366288	1	1.36418	0.709418	0.802319	0.542566	0.801678	0.790975
RASAL2	-0.272945	4.84862	0.257771	0.611656	1	37.8021	17.1007	39.4474	29.9089	10.7272	37.4395
ABL2	-0.139151	5.14045	0.0793185	0.778223	1	44.623	21.1332	44.9299	43.0662	15.3464	42.0865
SOAT1	-0.0629843	5.68425	0.0475894	0.827312	1	58.516	41.5943	57.299	57.9189	39.664	53.0942
AXDND1	0	-3.82933	0	1	1	0	0	0	0	0	0
NPHS2	0	-3.82933	0	1	1	0	0	0	0	0	0
TOR1AIP1	-0.100108	5.2555	0.104326	0.746699	1	42.0382	29.6462	46.6682	40.7263	27.8297	41.8558
TOR1AIP2	-0.277557	5.7285	1.1132	0.291387	1	61.0649	52.3849	60.642	51.6455	38.9005	53.0612
CEP350	-0.160282	5.93415	0.0652993	0.798308	1	84.0405	26.0618	83.2741	71.11	20.6527	81.2727
LHX4	-0.127487	1.96583	0.0211093	0.884482	1	6.1747	1.04546	4.78049	3.86578	0.687152	6.42667
LHX4-AS1	0.0180039	2.84775	0.002229	0.962344	1	7.79017	8.28898	5.18165	6.03604	5.64992	9.82127
QSOX1	-0.384943	7.23962	2.40246	0.121145	0.709912	150.347	198.488	164.442	127.062	139.683	126.325
ACBD6	0.000367467	5.83568	1.24955e-06	0.999108	1	44.0127	74.3022	52.7859	47.5423	73.9452	49.6666
MIR3121	0	-3.82933	0	1	1	0	0	0	0	0	0
KIAA1614-AS1	0	-3.82933	0	1	1	0	0	0	0	0	0
KIAA1614	0.526698	1.33386	2.03771	0.15344	0.790632	2.40526	1.64286	1.97237	2.88238	2.32868	3.46052
MR1	-0.294938	0.814627	0.421018	0.51643	1	2.01037	1.53085	2.03923	0.881669	1.48883	2.17518
IER5	-0.977712	4.45637	11.2991	0.000775446	0.0218407	23.0115	35.0228	29.0506	12.7842	17.1025	14.3364
STX6	-0.0815454	5.56942	0.100391	0.751361	1	51.2285	41.781	53.2539	49.7804	40.3893	48.0517
ZNF648	0.552226	-0.767848	0.338613	0.560631	1	0.969284	0.149351	0.13372	0.542566	0.305401	0.988719
XPR1	0.340049	6.83677	0.824396	0.363898	1	116.458	67.432	118.61	151.003	80.8549	151.043
LINC01686	1.29951	-1.84157	1.84923	0.173873	0.847722	0.107698	0.186689	0.0668599	0.101731	0.610802	0.197744
RGS16	0.306617	2.51308	0.725466	0.394357	1	3.48224	6.45943	5.18165	5.83258	7.17693	5.70161
RNASEL	1.10873	2.34792	6.21497	0.0126674	0.180731	3.48224	1.86689	4.17875	8.74887	4.77189	7.05286
RGS8	-0.260771	0.191334	0.166475	0.683264	1	1.36418	0.933444	1.20348	1.39032	0.267226	1.25238
CACNA1E	-0.487575	1.11469	0.482821	0.487147	1	3.37454	2.09091	1.87208	1.11904	0.572627	3.52643
NPL	0.0498821	0.832656	0.0175836	0.894507	1	1.29238	1.60552	2.13952	1.86507	1.64153	1.71378
GLUL	0.271264	8.05016	1.19732	0.273858	1	236.685	214.207	269.546	316.655	257.72	295.1
LOC647070	0.46006	1.08675	1.07955	0.298798	1	2.58476	1.56819	1.03633	2.3059	2.55773	2.27405
DHX9	-0.0671349	8.38782	0.0388709	0.843705	1	371.523	242.098	414.398	423.337	236.8	321.136
NMNAT2	-1.14445	3.53901	5.31141	0.0211862	0.25924	17.8779	9.89451	19.9577	6.17169	3.93204	11.4691
LAMC2	-1.14081	5.22767	7.69093	0.00554989	0.104199	50.2592	36.6657	67.4617	19.8036	15.4228	34.7699
SMG7	-0.0581032	6.95428	0.0207097	0.885573	1	145.285	80.7616	153.243	145.543	71.5784	147.187
SMG7-AS1	0.306787	-0.00691674	0.0874679	0.767421	1	1.07698	0.149351	1.23691	1.18686	0.114525	1.74674
ARPC5	-0.17066	6.9035	0.531197	0.466104	1	119.15	134.267	126.733	107.428	117.961	112.351
COLGALT2	1.06211	1.7388	5.59507	0.0180111	0.231718	2.90785	1.49351	1.93894	4.81527	2.82496	5.60274
TSEN15	0.0281484	5.70217	0.0104263	0.91867	1	49.0386	57.9109	47.504	44.5243	65.165	47.821
LAMC1	-0.202458	8.47757	0.175596	0.675186	1	461.954	218.949	463.139	399.396	156.709	438.134
LAMC1-AS1	-1.489	-1.89392	0.446386	0.504056	1	0.682089	0	0.20058	0.305193	0	0
RGL1	1.4551	3.19777	10.7582	0.00103819	0.0275662	5.63621	3.43507	5.51595	20.5158	9.39108	10.1179
APOBEC4	0	-3.82933	0	1	1	0	0	0	0	0	0
C1orf21	1.35597	5.1958	17.2357	3.30166e-05	0.00146339	16.2624	21.6186	23.7687	44.9651	42.2599	70.5945
RNF2	0.153979	5.58161	0.378712	0.538294	1	47.6385	38.7193	49.4429	53.2393	47.6044	50.2599
TRMT1L	0.0494574	5.12718	0.0280362	0.867024	1	36.2225	26.7338	39.882	39.3699	27.6006	39.4499
SWT1	0.14327	3.27186	0.166305	0.683417	1	10.0518	6.34742	10.9316	12.2077	8.09313	9.88719
IVNS1ABP	-0.171686	7.37233	0.423533	0.515179	1	199.673	145.991	180.722	175.52	133.308	158.492
EDEM3	-0.230632	5.79178	0.172442	0.677951	1	78.6915	27.1446	73.3788	64.5653	22.447	65.7168
NIBAN1	-1.41423	3.76666	9.10482	0.00254936	0.056878	19.4575	14.4497	25.1728	5.32393	4.69554	12.1283
PDC-AS1	0	-3.82933	0	1	1	0	0	0	0	0	0
PDC	0	-3.82933	0	1	1	0	0	0	0	0	0
HMCN1	1.18694	3.54654	3.20871	0.0732471	0.568721	10.7339	2.42695	8.09005	22.6521	6.56612	19.1811
PACERR	-1.27016	-0.770318	5.0909	0.0240517	0.284237	1.04108	0.485391	0.668599	0.237373	0.267226	0.395487
PTGS2	0.0010133	2.88659	4.37976e-06	0.99833	1	7.25168	5.41398	9.29353	6.44297	3.85569	11.6669
LINC01037	0	-3.82933	0	1	1	0	0	0	0	0	0
RGS1	3.38271	-1.18394	7.01877	0.00806596	0.135534	0	0.186689	0	1.01731	0.687152	0.329573
RGS18	0	-3.82933	0	1	1	0	0	0	0	0	0
MIR4426	0.173789	4.69486	0.17825	0.672882	1	19.637	33.94	19.2557	18.549	40.5802	23.0371
RGS13	4.89719	-2.93624	3.24794	0.0715134	0.561426	0	0	0	0	0.381751	0
RGS2	1.62258	4.78528	19.1506	1.20801e-05	0.000613289	9.76464	17.5487	13.138	34.3173	57.4154	32.8584
PLA2G4A	-0.187753	4.49282	0.182871	0.668917	1	22.5807	18.6689	30.4547	13.0216	15.8809	34.0449
PRG4	-1.35394	-2.88776	0.438305	0.507942	1	0.287195	0	0	0	0.0381751	0.0659146
ODR4	0.0461427	5.07582	0.0292669	0.864164	1	37.6585	26.6592	35.0346	36.318	29.7766	36.4837
TPR	-0.145995	7.65197	0.0826232	0.773774	1	262.891	104.396	266.37	241.577	93.3	237.787
BRINP3	-3.21889	-3.50278	3.11451	0.0775977	0.57391	0	0.112013	0	0	0	0
UCHL5	-0.102988	5.15267	0.151702	0.696914	1	35.3968	31.4757	43.4255	38.4543	32.4489	31.8038
SCARNA18B	0	-3.82933	0	1	1	0	0	0	0	0	0
RO60	0.113589	5.95788	0.0448594	0.832263	1	75.7837	30.4303	72.7102	87.6583	27.677	78.2406
GLRX2	-0.648111	3.15137	2.69023	0.100965	0.622297	9.47744	13.8896	8.9258	5.29002	9.88736	5.43795
MIR1278	0	-3.82933	0	1	1	0	0	0	0	0	0
CDC73	-0.0605321	5.74571	0.0237634	0.877489	1	60.8495	33.0066	70.2698	60.8352	35.0448	61.4983
B3GALT2	3.13982	-3.51001	2.96935	0.0848559	0.576663	0	0	0	0.101731	0	0
KCNT2	-0.14135	2.76283	0.037898	0.845648	1	11.4878	2.01624	7.62203	8.61323	2.32868	8.20636
MIR4735	0	-3.82933	0	1	1	0	0	0	0	0	0
C1orf53	0.301255	0.0376292	0.144312	0.704031	1	0.574391	1.60552	0.40116	0.339104	1.75606	1.08759
ZBTB41	0.391117	4.35741	0.418982	0.517446	1	24.1962	7.0195	21.7963	27.3996	9.65831	32.4629
ASPM	-0.440246	6.98076	0.54671	0.459665	1	194.611	59.9271	181.491	131.606	43.4433	146.297
CFHR3	0.0388055	-0.0572981	0.00529448	0.941995	1	1.07698	0.858769	0.702029	0.712118	0.534452	1.45012
CFH	0	-3.82933	0	1	1	0	0	0	0	0	0
CFHR1	0	-3.82933	0	1	1	0	0	0	0	0	0
PTPRC	0	-3.82933	0	1	1	0	0	0	0	0	0
CRB1	7.47325	-1.12529	20.0447	7.56518e-06	0.0004114	0	0	0	1.3225	0.878028	0.131829
NEK7	-0.0827452	4.51488	0.0277261	0.867754	1	29.6888	11.6867	28.9504	27.0266	11.4907	27.8819
MIR181A1	0	-3.82933	0	1	1	0	0	0	0	0	0
MIR181A1HG	0	-3.82933	0	1	1	0	0	0	0	0	0
MIR181B1	0	-3.82933	0	1	1	0	0	0	0	0	0
DENND1B	0.408835	3.7974	0.579575	0.446479	1	15.1496	5.78735	14.7092	19.0237	7.40598	20.8949
ZNF281	0.0751431	5.58641	0.0271869	0.869035	1	58.2647	25.315	56.5969	62.1238	27.8678	57.6753
NR5A2	0.0469712	2.08919	0.00603687	0.938069	1	3.91304	2.57631	5.85025	7.8672	2.44321	2.43884
DDX59	0.141053	4.26969	0.308531	0.578583	1	17.483	18.3328	19.0217	17.8708	20.1565	22.4439
DDX59-AS1	-0.714664	-1.88421	0.461445	0.496949	1	0.323095	0.298702	0.13372	0	0.190876	0.263658
KIF14	-0.550138	5.80623	0.873899	0.349878	1	86.4458	27.742	85.0459	56.1556	18.8967	61.0039
MROH3P	0	-3.82933	0	1	1	0	0	0	0	0	0
ASCL5	0.530798	-2.20106	0.43745	0.508356	1	0.0717988	0.224027	0.0668599	0.135641	0.190876	0.197744
INAVA	0.0423121	5.81769	0.021295	0.883978	1	59.8802	43.0504	63.5838	66.4982	46.3064	58.664
CACNA1S	0	-3.82933	0	1	1	0	0	0	0	0	0
CAMSAP2	-0.0376833	6.02537	0.0048113	0.9447	1	81.743	29.9075	86.0822	81.4866	29.7384	81.4045
KIF21B	0.477617	4.66292	0.897702	0.343399	1	27.2836	11.7241	24.337	47.9153	16.5298	23.7622
TNNT2	1.1684	0.133282	3.61826	0.0571485	0.490752	0.574391	0.821431	0.50145	0.746028	2.51956	1.02168
PKP1	-4.41824	-3.10147	3.12869	0.0769256	0.57391	0	0	0.26744	0	0	0
LAD1	-1.00443	4.66922	10.1162	0.00146975	0.0366828	28.5041	42.6771	30.4213	13.3268	21.3399	15.9843
TNNI1	0.565208	2.29225	3.0446	0.0810062	0.576663	3.62584	4.10715	3.94474	4.67963	6.68065	5.93231
IGFN1	0.529792	0.81845	0.844027	0.358248	1	2.36936	0.746755	1.03633	1.49206	1.60336	2.90024
TMEM9	0.317063	7.26373	0.816678	0.366153	1	113.011	186.315	111.054	127.367	226.188	157.701
PHLDA3	-0.618164	4.86512	2.11015	0.146325	0.764979	21.3242	53.3557	30.9562	17.9047	31.1127	19.8073
LOC107985246	0.161989	-0.388527	0.103484	0.747688	1	0.394893	0.970782	0.60174	0.610386	0.763503	0.823932
RPS10P7	0.131168	-0.0670596	0.0666347	0.796301	1	0.753888	1.04546	0.735459	0.474745	1.18343	1.12055
CSRP1	0.0731264	5.78056	0.0436277	0.834548	1	38.9868	73.3687	48.1726	46.1859	73.029	49.6666
SHISA4	-0.19805	2.03797	0.169793	0.680296	1	3.01555	6.4221	3.51015	2.47546	5.42087	3.3946
LMOD1	0.360726	4.61791	1.21266	0.270805	1	24.4475	15.7939	24.0696	30.3498	19.6984	32.5288
TIMM17A	-0.182808	5.97352	0.334082	0.563265	1	57.9057	83.9726	58.3353	54.0531	76.2357	46.1072
ELF3	-0.593445	5.57781	3.18854	0.0741564	0.57197	50.7618	66.0132	55.3266	24.3476	41.9545	47.7551
RNPEP	-0.513608	6.81935	3.47574	0.0622748	0.517394	108.488	158.573	131.179	79.1129	106.28	93.5657
ELF3-AS1	-0.279726	1.03284	0.495542	0.481465	1	2.40526	2.09091	2.0058	1.15295	2.06146	2.14222
MIR6740	-0.214572	-2.88928	0.031906	0.858234	1	0.0358994	0.0373378	0.13372	0.0678207	0.114525	0
GPR37L1	-0.498589	-1.31043	0.398674	0.527775	1	0.646189	0.224027	0.30087	0.135641	0.190876	0.494359
ARL8A	0.0936608	5.06486	0.0646689	0.799263	1	24.5552	44.3199	28.0812	25.4667	46.9554	31.0458
UBE2T	-0.267157	5.70389	0.499708	0.479629	1	45.8076	79.0814	45.6988	36.8606	66.272	38.6259
LGR6	1.22186	-0.764304	4.90463	0.0267847	0.30702	0.215396	0.448053	0.26744	0.813849	0.878028	0.494359
MIR5191	1.84564	-3.71552	1.19594	0.274136	1	0	0	0	0	0	0.0329573
NAV1	-0.137637	6.80136	0.101454	0.750092	1	139.649	70.9418	139.737	126.859	58.5988	132.983
IPO9-AS1	0.442064	-0.280992	0.314152	0.575144	1	0.358994	0.858769	0.702029	0.712118	1.67971	0.230701
MIR1231	-1.67033	-3.02391	1.34743	0.245727	1	0.179497	0	0.0668599	0.0339104	0	0.0329573
IPO9	0.0165522	7.73147	0.00326631	0.954424	1	236.11	166.788	230.801	249.75	165.298	225.955
MIR6739	-0.113235	-2.06832	0.0151392	0.902074	1	0.179497	0.0373378	0.30087	0.237373	0.0763503	0.164786
PCAT6	0.409179	2.38229	0.550856	0.457968	1	2.87195	6.98216	3.40986	3.11975	9.16203	5.33908
MGAT4EP	-1.59139	-2.09931	1.03054	0.310033	1	0.502592	0	0.23401	0.101731	0	0.131829
LOC148709	-0.0687386	1.84895	0.0453079	0.831439	1	3.26685	3.39774	4.17875	3.25539	3.66481	3.42756
RABIF	-0.45253	4.10425	2.81019	0.0936671	0.597981	17.842	23.5601	17.9853	15.0562	14.8883	13.4466
PPP1R12B	0.137355	4.16944	0.123033	0.725768	1	22.114	10.3052	18.7876	21.9061	13.0559	21.3563
SYT2	1.86581	-0.282686	13.3761	0.000254849	0.00855894	0.466692	0.298702	0.20058	0.91558	1.41248	1.21942
KLHL12	0.20647	5.53404	0.632524	0.426431	1	41.8946	38.6072	48.3732	57.2407	44.2068	47.2607
KDM5B	0.0883054	7.81261	0.0469605	0.828439	1	249.752	135.275	268.576	292.714	138.614	263.526
ADIPOR1	-0.415507	6.08972	2.7547	0.0969687	0.604649	68.1012	87.109	78.0924	53.2054	61.5001	60.213
CYB5R1	0.0385203	4.06314	0.0173259	0.895279	1	14.1444	20.0504	15.0769	14.6832	20.0419	15.8854
MYOG	0	-3.82933	0	1	1	0	0	0	0	0	0
MYOPARR	0	-3.82933	0	1	1	0	0	0	0	0	0
MYBPH	0	-3.82933	0	1	1	0	0	0	0	0	0
ADORA1	-2.14552	2.49985	15.0026	0.000107364	0.00412565	4.88232	15.1591	7.32116	2.37373	2.51956	1.28533
PPFIA4	2.97589	2.90513	38.1181	6.65889e-10	1.06989e-07	2.08217	1.45617	1.47092	11.1226	8.05495	20.3017
MGAT4FP	0	-3.82933	0	1	1	0	0	0	0	0	0
TMEM183A	-0.286356	6.20431	1.33837	0.247321	1	76.1785	88.7892	77.8918	62.9376	74.7087	61.4983
LINC01353	0	-3.82933	0	1	1	0	0	0	0	0	0
LINC01136	-3.50715	-3.41915	3.69462	0.0545882	0.484204	0	0	0.13372	0	0	0
CHIT1	0	-3.82933	0	1	1	0	0	0	0	0	0
FMOD	4.04278	-3.24934	2.89762	0.0887103	0.581398	0	0	0	0.203462	0	0
PRELP	-4.34433	-1.07466	16.8557	4.03316e-05	0.00172803	0.969284	1.00812	0.36773	0	0	0.0988719
BTG2	-0.542265	6.0926	3.43541	0.0638128	0.52489	77.435	77.2892	87.7871	43.5409	50.0094	72.9674
CHI3L1	0	-3.82933	0	1	1	0	0	0	0	0	0
ATP2B4	0.148842	6.85223	0.067522	0.794979	1	140.582	51.2274	136.729	138.592	48.8642	176.783
SNORA77	-1.68797	-3.32803	1.44409	0.229479	0.992419	0.0358994	0.0373378	0.0668599	0.0339104	0	0
LINC00260	-0.791029	-1.55798	0.390827	0.531865	1	0.825686	0	0.20058	0.203462	0.152701	0.230701
SNRPE	-0.0399945	7.04339	0.00646372	0.935921	1	99.4773	206.889	94.6403	91.0493	213.972	85.0298
KISS1	-4.44553	0.328106	9.52803	0.00202357	0.0478401	0.646189	3.80845	2.37353	0	0	0.296616
REN	-0.843907	-0.712154	0.482337	0.487366	1	0	1.0828	1.0029	0.237373	0.458102	0.461402
[truncated: 26,279 more rows]

## Sheet: BMEday2_BMEday6
gene	logFC	logCPM	LR	PValue	FDR	BME_Day2_1	BME_Day2_2	BME_Day2_3	BME_Day6_1	BME_Day6_2	BME_Day6_3
OR4F16	-0.191442	-2.50582	0.0421109	0.837409	1	0.106948	0.113686	0.100072	0.152874	0	0.116971
OR4F3	0.10786	-2.72077	0.00699375	0.933352	1	0.106948	0.113686	0	0.114655	0	0.116971
OR4F29	0.10786	-2.72077	0.00699375	0.933352	1	0.106948	0.113686	0	0.114655	0	0.116971
LOC100132287	0	-3.72036	0	1	1	0	0	0	0	0	0
LOC100132062	-0.0800872	5.48443	0.0765222	0.782067	1	50.4081	53.5081	33.8911	43.9894	47.4969	38.8735
FAM138A	0	-3.72036	0	1	1	0	0	0	0	0	0
FAM138F	0	-3.72036	0	1	1	0	0	0	0	0	0
FAM138C	0	-3.72036	0	1	1	0	0	0	0	0	0
OR4F5	0	-3.72036	0	1	1	0	0	0	0	0	0
DDX11L1	-2.03677	-3.06142	2.48647	0.114829	0.403036	0.0712986	0.0757905	0.0667148	0	0.0455824	0
WASH7P	0.174662	5.31487	0.221185	0.638139	1	30.5158	54.4934	26.9861	35.4667	53.2403	37.7038
MIR6859-3	0.136604	0.349853	0.12256	0.726275	1	1.46162	1.13686	0.833935	1.41408	1.13956	1.2087
MIR6859-4	0.117517	0.267433	0.0888375	0.76566	1	1.39032	1.06107	0.800577	1.33764	1.0484	1.13072
MIR6859-2	0.0962145	0.180181	0.0589431	0.808174	1	1.31902	0.985277	0.76722	1.22299	0.957231	1.09173
MIR6859-1	0.130757	0.148197	0.112939	0.736823	1	1.24773	0.947382	0.76722	1.22299	0.957231	1.05274
MIR1302-10	0.444608	-2.2117	0.385377	0.53474	1	0.0712986	0.151581	0.13343	0.152874	0.18233	0.155962
MIR1302-11	0.444608	-2.2117	0.385377	0.53474	1	0.0712986	0.151581	0.13343	0.152874	0.18233	0.155962
MIR1302-9	0.444608	-2.2117	0.385377	0.53474	1	0.0712986	0.151581	0.13343	0.152874	0.18233	0.155962
MIR1302-2	0.444608	-2.2117	0.385377	0.53474	1	0.0712986	0.151581	0.13343	0.152874	0.18233	0.155962
LOC729737	-0.28532	5.17049	0.910352	0.340021	0.803738	42.6722	47.5207	28.2537	33.8233	34.7794	28.58
LOC102725121	-1.61635	-2.84678	1.85757	0.172906	0.527503	0.106948	0.113686	0.0667148	0	0.0911648	0
FAM87B	0.0526168	-1.83068	0.00102051	0.974516	1	0.427791	0	0.166787	0.458621	0	0.155962
FAM41C	-1.47418	-2.66872	1.94732	0.162876	0.505967	0.106948	0.189476	0.0667148	0.0764368	0	0.0389905
LINC01128	-0.672042	4.83537	5.39689	0.0201727	0.122881	39.3212	29.7099	35.9259	24.7273	16.8655	24.2521
LINC00115	-0.239083	0.648426	0.36898	0.543561	1	1.67552	2.00845	1.16751	1.64339	1.32189	1.13072
LOC101928626	0	-3.72036	0	1	1	0	0	0	0	0	0
MIR12136	-0.754743	6.843	3.18402	0.0743615	0.31208	227.371	86.9318	117.885	101.011	88.2932	66.8297
LOC100133331	-0.0892862	4.4774	0.103088	0.748155	1	26.2379	24.5182	17.9129	23.3514	20.2386	20.9379
LOC100288069	0.279062	0.726872	0.144101	0.704238	1	2.42415	0.378953	1.46772	2.56063	0.866066	1.75457
PLEKHN1	2.9212	3.63939	40.9849	1.53413e-10	5.89431e-09	1.92506	3.67584	3.06888	21.6316	30.677	13.4517
PERM1	2.49924	-1.027	2.41689	0.120033	0.416038	0	0.378953	0	0.687931	1.23073	0.272933
HES4	2.13437	3.87249	11.5504	0.000677348	0.00739253	3.10149	9.13276	4.00289	15.4402	41.8447	14.0366
ISG15	1.46137	2.07184	4.73323	0.0295852	0.166159	1.31902	3.03162	2.2683	2.52241	11.8058	3.93804
LINC02593	-0.250047	4.57112	0.514154	0.473346	0.968124	22.6729	34.7121	19.8476	20.6379	27.6229	16.6879
SAMD11	0.261876	6.55587	0.37652	0.539472	1	68.5892	123.576	64.3464	79.3032	153.339	74.9397
NOC2L	-0.404268	6.84495	1.70801	0.191244	0.56652	106.591	164.162	121.855	88.017	124.987	83.6735
KLHL17	0.164146	5.06407	0.237247	0.626201	1	30.7297	39.3353	24.3842	31.1862	47.1322	27.5273
RNF223	2.67463	1.19569	16.2274	5.61755e-05	0.00080432	0.285194	1.02317	0.500361	2.40776	6.42712	2.76832
LOC100288175	0.518166	0.367885	1.11286	0.291461	0.733083	0.962531	1.51581	0.533718	1.4523	1.68655	1.16971
TNFRSF4	0	-3.72036	0	1	1	0	0	0	0	0	0
TNFRSF18	7.48613	-1.03529	53.0567	3.2405e-13	1.75883e-11	0	0	0	0.687931	0.957231	0.896781
TTLL10	5.03823	-2.80458	3.31046	0.06884	0.299187	0	0	0	0	0.455824	0
C1orf159	-0.0922153	5.14423	0.0344183	0.85282	1	26.0953	58.2829	24.8846	24.0012	53.5138	24.9929
AGRN	0.61865	9.32119	5.06428	0.0244238	0.142875	429.716	613.865	470.006	779.885	860.596	683.542
C1QTNF12	1.24577	1.20514	4.3143	0.0377934	0.200699	0.712986	2.27372	1.00072	1.94914	4.83174	2.69034
UBE2J2	4.85975e-05	6.06546	1.36811e-08	0.999907	1	49.9447	99.7782	50.9701	50.754	94.0821	55.8733
SCNN1D	1.46279	3.34236	12.1346	0.000494936	0.00560954	4.74136	7.65484	3.70267	14.0262	19.8284	10.5274
SDF4	-0.217514	7.49858	0.194015	0.659596	1	132.758	306.383	143.97	111.827	264.879	124.808
B3GALT6	0.0976834	6.00923	0.0727112	0.787429	1	51.6915	83.7864	51.0034	50.0661	90.8913	58.6027
MIR6726	-1.51326	-3.22486	1.18015	0.277325	0.716116	0.0356493	0.0378953	0.0667148	0.0382184	0	0
ACAP3	-0.0842933	6.73205	0.039535	0.842393	1	93.1516	158.061	76.7887	89.4693	149.784	70.1439
SNORD167	0.215915	-0.519604	0.160492	0.688704	1	0.677336	0.757905	0.300216	0.72615	0.820484	0.467886
PUSL1	-0.703204	4.09839	1.98755	0.158597	0.497042	14.6875	32.8552	15.8448	9.21063	20.6488	9.08478
INTS11	0.100643	6.60833	0.063468	0.801096	1	74.6496	132.217	75.421	79.0739	146.228	77.3961
MIR6727	-1.44918	-1.8092	3.53274	0.0601683	0.278833	0.213896	0.189476	0.500361	0.114655	0.0911648	0.116971
CPTP	0.070023	3.89218	0.0240262	0.876818	1	10.0531	20.9561	12.2422	10.6629	23.0191	11.7361
MIR6808	0	-3.72036	0	1	1	0	0	0	0	0	0
TAS1R3	-0.0710797	-0.596843	0.0123519	0.911506	1	0.427791	0.947382	0.433646	0.343966	0.957231	0.428895
DVL1	0.0664063	6.42994	0.0293246	0.864032	1	68.3753	119.105	65.0135	71.7742	123.3	69.3251
MXRA8	1.65587	7.72302	17.0647	3.61285e-05	0.00054141	79.1414	138.886	87.2629	264.93	464.804	232.305
AURKAIP1	-0.757583	6.34253	1.67679	0.195351	0.574969	61.3168	174.962	69.3834	36.231	102.697	41.8758
TMEM88B	1.36592	0.14136	4.01057	0.0452157	0.225671	0.463441	0.909486	0.366931	0.95546	2.73495	0.8188
ANKRD65	2.45769	4.02039	34.6342	3.97864e-09	1.25287e-07	3.42233	7.01063	4.50325	24.9566	36.9673	20.1581
ATAD3C	-0.657627	1.27331	2.75447	0.0969827	0.360947	2.4598	3.86532	2.2683	1.56695	2.3247	1.55962
LINC01770	0.0627956	0.249042	0.00825581	0.927603	1	0.463441	2.08424	0.733862	0.879023	1.73213	0.8188
VWA1	-0.750067	6.39949	2.35655	0.124757	0.423618	58.4648	169.43	89.4645	46.9704	92.2132	49.5179
CCNL2	0.287037	8.34363	0.975203	0.323386	0.781399	369.434	245.334	262.956	413.829	302.713	354.384
MRPL20-AS1	-0.1842	4.37622	0.314215	0.575105	1	20.6053	25.8067	19.6141	13.9115	25.9364	18.2865
MRPL20	-0.682311	5.95478	1.67929	0.195019	0.574452	50.3368	121.151	57.5081	29.3899	78.5841	34.7405
SSU72	-0.402259	6.77325	1.07318	0.300229	0.74564	98.392	173.447	101.507	68.3727	132.69	81.4511
LOC105378586	0	-3.72036	0	1	1	0	0	0	0	0	0
FNDC10	-0.160477	3.08795	0.125832	0.722793	1	6.20298	13.4528	7.03841	6.72644	11.3956	5.77059
ATAD3B	-0.698709	5.73088	3.8424	0.0499721	0.243598	63.7053	86.477	46.7003	38.5241	52.3742	30.4126
ATAD3A	-0.744564	5.9241	4.21501	0.0400679	0.208509	59.7126	104.629	63.5125	36.6897	60.7158	38.6006
TMEM240	1.04143	2.64259	3.4697	0.0625025	0.283154	3.27973	6.17693	2.66859	5.8092	14.1761	4.99078
MMP23A	0.842615	0.985204	1.5777	0.209092	0.602598	1.03383	2.31161	0.76722	1.68161	4.42149	1.28669
MMP23B	1.18665	1.06113	4.07659	0.0434814	0.221603	1.06948	1.6295	1.00072	1.91092	5.05965	1.48164
MIB2	0.18757	6.4958	0.115944	0.733476	1	59.4274	140.175	53.3718	68.2963	160.04	59.7724
TMEM52	0.545288	-0.470844	0.174213	0.676395	1	0.49909	1.09896	0	0.22931	1.36747	0.740819
CALML6	-6.86093	-1.49512	19.782	8.67965e-06	0.000148663	0.249545	1.06107	0.333574	0	0	0
LOC105378591	-4.07749	-3.13466	2.69045	0.100951	0.371175	0	0.227372	0	0	0	0
GNB1	0.00244297	8.68154	0.000101968	0.991943	1	366.582	442.806	421.104	402.402	424.053	406.125
CFAP74	5.84597	-2.25594	3.68707	0.0548358	0.261316	0	0	0	0.802586	0	0
CDK11B	-0.221347	5.96548	0.808406	0.368592	0.843249	62.4219	73.8958	65.247	57.3658	61.2172	54.3137
CDK11A	-0.272052	5.2625	1.00725	0.315562	0.77043	39.7846	47.1796	38.7613	31.9888	41.8902	30.2566
NADK	-0.209172	6.19275	0.776751	0.378137	0.854547	78.2145	77.8748	78.9903	70.5512	65.1829	67.6095
SLC35E2B	0.39913	7.50154	1.53169	0.21586	0.615703	181.526	120.507	166.687	242.84	144.861	230.395
SLC35E2A	0.491122	6.33169	3.8547	0.0496067	0.242318	74.0436	62.224	64.4465	100.897	85.0568	96.1505
PRKCZ	-0.550241	5.11471	4.01851	0.0450033	0.225062	34.1877	47.8617	41.1964	25.377	32.3635	26.4355
FAAP20	0.0559136	6.23258	0.0108515	0.917034	1	50.2298	120.28	50.5031	48.5756	126.947	54.2357
PRKCZ-AS1	0.581246	2.17826	2.32398	0.127394	0.430399	3.70753	4.13058	2.86873	3.82184	7.38435	4.83482
SKI	0.311016	6.84164	1.70666	0.191419	0.56674	96.5739	109.025	101.34	129.025	125.58	126.173
MORN1	0.134353	3.79724	0.266471	0.605709	1	14.2597	13.1497	12.1421	15.0963	15.1789	13.1398
LOC100129534	-0.394905	2.51473	1.42323	0.232873	0.64917	6.88031	6.36641	5.97097	4.20402	3.92009	6.47242
PEX10	-0.16761	5.11587	0.294423	0.5874	1	30.801	43.9585	35.0586	27.7848	42.4828	27.5273
RER1	-0.403734	6.78072	1.48746	0.222611	0.629061	104.06	168.179	103.208	81.1377	119.973	82.6988
PLCH2	2.75309	0.866084	24.7083	6.66973e-07	1.42776e-05	0.606038	0.416848	0.333574	2.2931	4.87732	2.06649
LOC100996583	0	-3.72036	0	1	1	0	0	0	0	0	0
TNFRSF14-AS1	0	-3.72036	0	1	1	0	0	0	0	0	0
TNFRSF14	3.58807	-3.30396	4.04202	0.0443806	0.222793	0	0	0	0.152874	0	0
PANK4	0.274874	5.23704	1.1284	0.288117	0.730409	32.8686	36.8342	32.4901	41.1612	47.4057	35.0914
PRDM16-DT	5.31967	-0.640305	33.7732	6.19268e-09	1.88703e-07	0.0712986	0	0	1.4523	1.32189	0.623847
TTC34	4.13886	-3.13156	5.47048	0.0193403	0.118815	0	0	0	0.0764368	0	0.155962
PRXL2B	0.181305	5.41169	0.303634	0.581613	1	34.3303	49.4912	35.659	37.2247	61.0804	37.1969
MMEL1	5.29551	-2.67214	3.40689	0.0649249	0.289764	0	0	0	0	0.546989	0
ARHGEF16	-0.66531	5.63778	3.08333	0.0790984	0.323744	46.8788	87.3486	48.7018	32.7914	51.3714	31.1924
TPRG1L	-0.167998	4.84343	0.334343	0.563113	1	26.9865	33.3099	30.5887	24.9184	34.3236	21.6787
WRAP73	-0.381647	4.54332	1.50624	0.219714	0.623678	24.9901	32.8173	21.0819	17.8098	25.2071	17.5457
CCDC27	6.30267	-1.96446	19.3291	1.10016e-05	0.000184303	0	0	0	0.535058	0.136747	0.428895
SMIM1	0.776415	1.45359	1.97389	0.160036	0.499834	1.71117	2.72846	1.46772	1.52874	5.33314	3.2752
PRDM16	4.59981	2.81167	118.412	1.40872e-27	3.31964e-25	0.534739	0.64422	0.467003	15.9371	9.61789	14.5434
MIR4251	0	-3.72036	0	1	1	0	0	0	0	0	0
MIR551A	0	-3.72036	0	1	1	0	0	0	0	0	0
MEGF6	0.776529	7.27557	6.25067	0.0124146	0.0840059	105.13	141.842	95.5355	178.977	249.609	158.145
LRRC47	-0.085349	6.15807	0.0964596	0.75612	1	65.2382	87.8791	67.2151	64.7037	80.6353	62.3458
DFFB	-0.1757	3.25026	0.407018	0.523487	1	10.0887	10.9138	9.03985	9.59282	9.16207	7.83708
C1orf174	0.00772465	5.37353	0.000759619	0.978012	1	39.3925	48.3923	36.026	36.0017	50.2774	38.2107
TP73	1.86269	2.87188	30.6658	3.06523e-08	8.23158e-07	2.5311	4.05479	2.80202	11.8859	12.6719	9.59165
TP73-AS1	0.391838	6.07041	1.37736	0.240551	0.66183	70.3004	41.1164	62.7786	91.5713	56.6589	80.3204
LINC01134	-4.03162	-3.13909	4.75727	0.0291748	0.164409	0.106948	0.113686	0	0	0	0
CEP104	-0.473154	4.74221	1.97586	0.159828	0.499444	34.0094	22.3961	36.6598	26.1032	16.045	24.8759
AJAP1	-4.03687	-1.08376	28.4416	9.65664e-08	2.38907e-06	0.819934	0.72001	0.667148	0.114655	0	0
CHD5	-0.462026	-0.393372	0.710246	0.399362	0.881442	0.712986	1.17475	0.500361	0.649713	0.729319	0.350914
NPHP4	0.212908	4.6254	0.676816	0.410685	0.894505	24.8476	22.9645	20.5815	29.0842	23.0647	27.0984
KCNAB2	0.559022	3.63594	3.36916	0.0664274	0.293984	10.4096	11.3686	8.20592	11.8477	17.6404	14.6994
RPL22	0.347924	8.95994	0.849144	0.356795	0.826664	359.523	600.526	354.422	412.262	782.422	478.296
HES2	-2.17214	1.74658	18.7911	1.45847e-05	0.000238672	3.63623	5.87377	6.53805	0.917242	1.91446	0.740819
ZBTB48	-0.235546	4.55735	0.45846	0.498345	0.99446	24.705	32.8931	18.5467	18.0009	28.3978	18.2865
NOL9	-0.462067	5.01308	2.11398	0.14596	0.476336	30.1949	50.7418	31.0557	25.4917	31.3607	24.447
KLHL21	-0.260492	4.41173	0.944239	0.33119	0.793008	22.566	20.1603	26.6192	21.7845	18.0506	18.0526
ESPN	0.686493	3.92399	1.82107	0.177186	0.537028	6.95161	18.1897	9.60693	13.2618	29.2639	13.4127
MIR4252	0	-3.72036	0	1	1	0	0	0	0	0	0
TNFRSF25	2.10258	4.08243	18.1529	2.03863e-05	0.000323504	5.70389	9.32224	4.10296	22.4342	42.3917	17.3508
PLEKHG5	1.99812	5.91884	28.7409	8.27377e-08	2.0834e-06	19.6784	33.0068	19.9144	91.2655	127.494	71.2746
PHF13	-0.105746	5.54683	0.133859	0.714464	1	49.6238	40.2448	55.2732	44.6391	35.9189	54.3137
HES3	0	-3.72036	0	1	1	0	0	0	0	0	0
ACOT7	-1.2075	5.67456	6.80104	0.00911049	0.066279	46.8075	109.669	57.0411	22.6253	45.628	24.2131
LOC102724450	0.408097	-1.06358	0.643223	0.422546	0.909597	0.320844	0.492639	0.233502	0.458621	0.455824	0.467886
RNF207	0.00257325	5.95551	7.68244e-05	0.993007	1	79.5692	54.3418	51.8707	63.5572	53.3314	69.2081
ICMT	-0.799164	7.22195	11.1064	0.000860286	0.00906343	174.218	198.799	195.508	112.095	108.76	105.859
LINC00337	-0.837432	-1.3352	0.473241	0.4915	0.98754	0.249545	0.795801	0.200144	0	0.501407	0.194952
GPR153	1.10884	3.12443	7.63616	0.00572096	0.0457612	4.8483	7.16221	4.43653	11.198	16.4553	7.83708
THAP3	0.0315256	4.12535	0.00561085	0.94029	1	12.7624	25.4656	13.343	13.1853	24.7968	14.7384
DNAJC11	-0.277181	6.36414	1.36868	0.242039	0.664051	86.913	93.5634	90.0649	75.0992	74.0259	74.1209
VAMP3	-0.141842	6.64097	0.318666	0.57241	1	93.5081	116.414	103.942	88.3227	103.791	92.3684
UTS2	0.863604	-2.70593	0.0941539	0.758961	1	0	0	0.166787	0	0.319077	0
TNFRSF9	-0.402825	0.418441	0.979115	0.322417	0.780125	1.10513	1.5916	1.60115	0.764368	1.36747	1.13072
PER3	2.61298	3.27228	19.1413	1.21391e-05	0.000200978	4.06402	1.74318	2.2683	20.4851	6.56387	22.4195
PARK7	-0.286143	7.5327	0.454194	0.50035	0.996603	157.106	299.221	153.844	116.413	242.772	141.223
SLC45A1	0.77951	0.228065	3.26505	0.0707707	0.302578	0.748635	0.909486	0.76722	1.33764	1.91446	0.935771
ERRFI1	-0.0548004	6.3897	0.0326055	0.856705	1	91.4761	68.1736	96.4362	99.215	61.7642	85.5451
RERE-AS1	0	-3.72036	0	1	1	0	0	0	0	0	0
SNORD128	0	-3.72036	0	1	1	0	0	0	0	0	0
RERE	0.176345	7.42257	0.380959	0.53709	1	178.603	137.332	167.12	217.73	139.984	188.129
CAMTA1-DT	0.321968	-0.46383	0.179321	0.671958	1	0.213896	1.09896	0.433646	0.458621	1.18514	0.545867
CAMTA1	0.00422827	5.67781	7.28935e-05	0.993188	1	35.7206	80.7548	36.6598	33.594	80.5441	39.4584
CAMTA1-AS2	0	-3.72036	0	1	1	0	0	0	0	0	0
SLC2A7	0	-3.72036	0	1	1	0	0	0	0	0	0
CA6	0	-3.72036	0	1	1	0	0	0	0	0	0
GPR157	-0.281144	3.68172	0.932474	0.334221	0.797292	11.7999	17.3181	12.8759	12.4592	10.5751	11.5022
SLC2A5	0	-3.72036	0	1	1	0	0	0	0	0	0
MIR34AHG	-1.24354	3.52409	16.5979	4.62032e-05	0.000674166	19.9992	14.8171	13.3763	7.45259	6.01688	6.86232
MIR34A	-1.80832	-3.60635	1.12208	0.289472	0.730409	0.0356493	0	0	0	0	0
LNCTAM34A	-1.0494	0.170849	8.58156	0.00339585	0.0300463	1.39032	1.44002	1.40101	0.72615	0.729319	0.584857
ENO1	1.03278	10.6875	10.0948	0.00148687	0.0146501	829.095	1437.56	981.775	1767.03	2582.38	2296.77
MIR6728	1.78651	-3.21742	1.30369	0.253541	0.677595	0.0356493	0	0	0.114655	0	0.0389905
ENO1-AS1	0.807111	-1.49479	0.975532	0.323304	0.781268	0.213896	0.303162	0.100072	0.382184	0.592571	0.116971
LINC02606	0.948962	0.606426	5.54819	0.0184998	0.114824	0.891232	1.21265	0.867292	1.52874	2.55262	1.67659
H6PD	1.27595	7.32138	21.7916	3.03925e-06	5.67287e-05	82.3855	111.298	86.6625	201.64	259.455	217.801
SPSB1	0.468615	4.30387	1.09648	0.295041	0.737094	10.8374	24.2909	14.4104	15.5549	33.5942	19.4173
SLC25A33	-0.665295	4.19367	2.74274	0.0976973	0.36289	18.3237	31.112	17.6127	10.7394	20.2842	11.2682
TMEM201	0.15039	5.64357	0.360641	0.548151	1	43.5634	54.1902	44.1985	52.7032	54.1519	50.6876
RBP7	-0.895998	-1.15699	0.636586	0.42495	0.913056	0.285194	0.568429	0.600433	0.191092	0.592571	0
LZIC	0.287551	5.98477	1.44583	0.229198	0.641965	54.2582	58.245	58.4088	68.1434	67.8266	72.6392
NMNAT1	0.502171	3.68368	2.99448	0.083549	0.333983	9.44706	11.6338	10.641	12.2299	17.8683	14.8554
TMEM274P	0	-3.72036	0	1	1	0	0	0	0	0	0
MIR5697	0	-3.72036	0	1	1	0	0	0	0	0	0
CTNNBIP1	0.125594	6.39389	0.20587	0.650024	1	68.4466	97.9214	74.7205	76.9719	98.5948	87.4556
PIK3CD-AS1	0	-3.72036	0	1	1	0	0	0	0	0	0
PIK3CD-AS2	-0.262117	1.084	0.257066	0.612143	1	1.31902	3.37268	2.00144	1.22299	2.68936	1.67659
PIK3CD	-2.06442	2.46474	44.223	2.93011e-11	1.24225e-09	9.09057	7.65484	9.57357	2.21667	1.91446	2.14448
CLSTN1	-0.149136	8.20616	0.300943	0.583292	1	323.339	270.004	338.144	299.288	224.174	316.525
UBE4B	-0.186399	6.73294	0.258392	0.611227	1	126.02	80.2622	133.163	112.821	63.2684	122.196
CENPS-CORT	-0.821075	2.03358	2.62	0.105524	0.381979	4.63441	7.38958	3.3691	1.52874	4.148	3.04126
CENPS	-0.682377	4.08393	3.03073	0.0817012	0.330822	17.3969	27.0193	17.9796	10.2807	19.1446	9.47468
CORT	0.303119	-0.256032	0.239737	0.624396	1	0.855583	0.833696	0.366931	0.879023	1.27631	0.389905
DFFA	0.030067	6.85011	0.0123796	0.911407	1	100.887	132.975	108.411	106.973	136.975	105.547
PEX14	-0.231951	5.38393	0.233306	0.629083	1	32.726	68.9315	33.4241	26.5236	60.6702	27.8392
CASZ1	-1.86435	1.64848	27.8309	1.32397e-07	3.18479e-06	5.31174	5.19165	3.86946	1.18477	1.18514	1.55962
SRM	-0.557778	6.14861	1.04811	0.305944	0.754599	54.5434	138.886	59.7764	38.677	95.4496	37.8987
MASP2	0.608715	2.03444	1.88012	0.170321	0.521926	3.95707	3.06952	2.53516	6.80287	2.68936	5.06876
TARDBP	0.0250186	8.05251	0.00832674	0.927293	1	292.681	220.361	276.299	297.072	217.61	288.451
KIF1B	0.210537	6.76479	0.152004	0.696628	1	122.598	50.0218	129.627	152.071	51.5993	146.058
RNU6-1	0.11707	-1.68784	0.043029	0.835671	1	0.213896	0.227372	0.233502	0.267529	0.273495	0.194952
RNU6-9	-0.066662	-0.553662	0.0191946	0.88981	1	0.463441	0.795801	0.600433	0.458621	0.820484	0.506876
RNU6-7	0.328359	-1.34188	0.340011	0.559823	1	0.249545	0.227372	0.366931	0.267529	0.501407	0.311924
RNU6-8	0.272826	-1.62435	0.227351	0.633495	1	0.213896	0.227372	0.233502	0.267529	0.364659	0.194952
RNU6-2	0.148958	-1.31607	0.0699126	0.791464	1	0.249545	0.378953	0.300216	0.305747	0.501407	0.233943
PGD	-0.0197246	8.30224	0.00483176	0.944583	1	264.019	381.757	307.455	267.299	373.867	299.135
EXOSC10	-0.0654349	6.52783	0.0711011	0.78974	1	96.7165	92.8813	93.2672	101.088	82.5042	86.7148
EXOSC10-AS1	-0.837675	-1.84903	0.275632	0.599578	1	0.285194	0.492639	0	0.22931	0	0.194952
UBIAD1	-0.367943	4.4099	2.04521	0.152686	0.487116	21.5322	25.8446	24.2175	17.9626	20.6033	16.9219
DISP3	-2.74397	3.64904	72.5076	1.66387e-17	1.56315e-15	23.7424	20.9182	20.3814	4.05115	3.14519	2.49539
FBXO44	0.00423437	4.69586	0.000124784	0.991087	1	21.3896	35.8489	20.1812	22.1285	35.6455	19.8851
FBXO2	-2.07016	2.96236	16.9736	3.79022e-05	0.000565295	7.12986	17.8866	12.3422	2.33132	4.46708	2.10549
MTOR-AS1	0	-3.72036	0	1	1	0	0	0	0	0	0
ANGPTL7	0	-3.72036	0	1	1	0	0	0	0	0	0
MTOR	-0.299851	6.5543	0.41444	0.519724	1	125.343	58.1692	127.358	113.012	45.5368	93.967
AGTRAP	-0.765832	5.26412	2.19601	0.138368	0.457796	35.5423	76.4348	32.9237	17.4276	46.0838	21.7177
FBXO6	0.523929	1.74954	1.43085	0.231626	0.646841	1.74682	3.75163	2.60188	2.9046	5.28756	3.47015
MAD2L2	-0.694054	6.43546	2.37603	0.12321	0.420129	75.933	161.017	83.6937	45.1741	98.6404	54.3917
DRAXIN	-0.641718	5.39455	2.79453	0.0945863	0.357033	38.4299	69.9926	45.0992	24.154	45.9927	28.2681
NPPB	0	-3.72036	0	1	1	0	0	0	0	0	0
KIAA2013	0.096571	6.07523	0.106464	0.744206	1	57.3241	81.6643	56.3073	58.4359	83.5982	66.7907
C1orf167	0.121133	-2.30895	0.00269305	0.958613	1	0.320844	0.0378953	0	0	0	0.389905
C1orf167-AS1	0	-3.72036	0	1	1	0	0	0	0	0	0
MTHFR	0.185507	5.19078	0.41842	0.517727	1	36.5405	27.8909	37.894	41.9256	30.4491	43.9812
CLCN6	0.213884	5.30579	0.382373	0.536336	1	45.738	27.512	36.4263	48.9195	28.6713	49.5959
NPPA-AS1	-2.26329	0.33021	24.9415	5.90976e-07	1.27278e-05	2.13896	1.93266	1.76794	0.458621	0.18233	0.545867
NPPA	-2.5256	-0.428841	8.45742	0.00363556	0.0317206	1.06948	1.51581	0.800577	0	0.227912	0.350914
MIIP	-0.0997476	5.03366	0.0472186	0.827976	1	28.3412	50.5144	22.5829	23.3132	48.3174	23.0434
MIR6729	-1.09953	-2.61136	1.18907	0.275517	0.713468	0.106948	0.189476	0.0667148	0.0764368	0	0.0779809
PLOD1	1.58257	7.87056	37.2681	1.02955e-09	3.54179e-08	101.6	130.928	118.852	316.831	361.742	373.841
MIR4632	0	-3.72036	0	1	1	0	0	0	0	0	0
MIR7846	0	-3.72036	0	1	1	0	0	0	0	0	0
TNFRSF1B	3.27671	1.42627	61.6339	4.1363e-15	2.87386e-13	0.392142	0.606324	0.467003	4.31868	5.9713	4.01602
MFN2	-0.152388	6.83014	0.305844	0.580242	1	115.718	106.637	136.765	114.388	86.014	122.703
PRAMEF12	-3.46186	-3.3109	3.50693	0.0611127	0.280263	0.142597	0	0	0	0	0
PRAMEF1	0	-3.72036	0	1	1	0	0	0	0	0	0
AADACL4	4.66084	-2.91028	3.24932	0.0714532	0.304074	0	0	0	0.343966	0	0
PRAMEF27	0	-3.72036	0	1	1	0	0	0	0	0	0
AADACL3	0	-3.72036	0	1	1	0	0	0	0	0	0
C1orf158	-3.04293	-3.4079	2.7624	0.0965036	0.359747	0	0	0.100072	0	0	0
HNRNPCL1	-0.482489	-1.47083	0.0229108	0.879689	1	0	0	0.967364	0.687931	0	0
PRAMEF6	-1.78506	-3.60816	1.10795	0.292528	0.733083	0	0	0.0333574	0	0	0
PRAMEF9	-2.5494	-3.5044	2.00433	0.156851	0.493248	0	0	0.0667148	0	0	0
HNRNPCL3	-0.1161	-2.39841	0.0226597	0.880345	1	0.106948	0.113686	0.13343	0.114655	0.136747	0.0779809
HNRNPCL4	-0.752855	-2.55661	0.710224	0.399369	0.881442	0.0712986	0.113686	0.166787	0.0764368	0.0911648	0.0389905
HNRNPCL2	0	-3.72036	0	1	1	0	0	0	0	0	0
PRAMEF5	0	-3.72036	0	1	1	0	0	0	0	0	0
PRAMEF13	0	-3.72036	0	1	1	0	0	0	0	0	0
PRAMEF14	0	-3.72036	0	1	1	0	0	0	0	0	0
VPS13D	0.140938	5.54117	0.0769159	0.781521	1	54.2939	24.7835	53.572	63.4425	22.0619	60.7471
SNORA59A	1.04311	-2.16405	1.07817	0.299108	0.744151	0.213896	0.0757905	0	0.22931	0.18233	0.194952
SNORA59B	0.569099	-2.72016	0.185338	0.666826	1	0.106948	0.0757905	0	0.114655	0	0.155962
PDPN	0.283321	4.44619	1.31312	0.251831	0.674907	18.9298	21.5245	18.3466	23.8101	23.2926	24.447
DHRS3	-0.0435865	8.04485	0.0170496	0.896112	1	228.833	355.003	220.159	187.538	300.57	291.961
MIR6730	0.280637	-2.01688	0.173979	0.676599	1	0.178246	0.189476	0.100072	0.191092	0.136747	0.233943
PRDM2	0.191503	5.96048	0.186481	0.665862	1	69.4448	31.9457	72.8192	83.2779	39.9758	75.6805
TMEM51	1.40306	3.55434	26.5542	2.56249e-07	5.90562e-06	5.70389	6.74536	6.77155	15.8224	18.2786	16.7659
C1orf195	0	-3.72036	0	1	1	0	0	0	0	0	0
FHAD1	8.10185	-0.48551	51.1873	8.396e-13	4.33252e-11	0	0	0	1.07012	0.866066	1.94952
FHAD1-AS1	0.292477	-2.16566	0.0763153	0.782354	1	0.249545	0.151581	0	0.114655	0.18233	0.194952
EFHD2	-0.230954	5.29538	0.354776	0.551422	1	30.088	58.6619	38.2276	27.4408	50.2774	30.4905
CELA2B	0	-3.72036	0	1	1	0	0	0	0	0	0
CASP9	-0.13431	4.22194	0.247643	0.61874	1	19.2506	22.3203	16.7788	15.746	19.6004	17.8186
SCARNA21B	0	-3.72036	0	1	1	0	0	0	0	0	0
DNAJC16	-0.229309	4.88229	0.37159	0.542139	1	40.7828	23.0403	31.4227	33.1354	17.0934	30.9974
AGMAT	-0.613704	1.26225	2.16819	0.140892	0.464184	2.5311	3.1832	2.70195	1.41408	2.78053	1.32568
DDI2	-0.230443	6.58198	0.167516	0.682329	1	121.493	51.9544	136.598	116.337	35.2808	112.643
RSC1A1	-0.438342	-0.827171	0.261984	0.608761	1	0.249545	1.17475	0.266859	0.687931	0.273495	0.272933
TMEM82	-7.61286	-0.87584	26.3307	2.87677e-07	6.56572e-06	0.427791	1.78108	0.567076	0	0	0
SLC25A34	-0.0654906	1.92438	0.0241404	0.876528	1	3.63623	5.11586	2.66859	3.13391	5.05965	2.72933
SLC25A34-AS1	0	-3.72036	0	1	1	0	0	0	0	0	0
PLEKHM2	-0.000482918	6.68865	2.5258e-06	0.998732	1	88.3389	133.088	87.8633	95.6989	124.714	88.7813
KAZN	0.851515	4.52378	2.47051	0.116	0.406325	18.6089	15.2339	15.211	37.9891	9.57231	40.94
TMEM51-AS1	2.23458	1.28019	6.01278	0.0142026	0.0935418	0.49909	0.227372	1.73458	6.80287	1.23073	3.62611
FBLIM1	0.0691172	6.84827	0.0649105	0.798897	1	90.6561	132.027	114.483	113.088	130.913	109.719
CLCNKA	2.35111	0.027287	18.9276	1.35776e-05	0.000222578	0.213896	0.416848	0.300216	1.64339	2.18796	0.974762
FAM131C	3.61982	1.10066	15.3101	9.12252e-05	0.00124202	0	0.530534	0.400289	3.59253	5.15081	2.8463
CLCNKB	1.83346	2.03805	27.956	1.24105e-07	2.99952e-06	2.24591	1.5916	1.46772	5.8092	7.29319	5.84857
ZBTB17	0.132893	5.24666	0.260645	0.609677	1	33.8312	40.5858	34.0245	38.5624	45.5368	34.8185
UQCRHL	-0.187903	3.74661	0.216364	0.641824	1	12.1564	19.2508	11.2414	8.33161	17.7771	11.3462
FLJ37453	0.593422	3.24647	2.2319	0.135187	0.450115	6.52382	10.2696	5.73747	8.86667	15.8627	9.27973
SPEN	0.501459	7.04956	0.77003	0.380208	0.856939	142.561	55.8197	130.461	211.615	59.5762	194.328
CPLANE2	-0.149605	2.76129	0.119309	0.729785	1	4.27791	10.0422	6.83826	5.84741	8.47833	4.75684
ARHGEF19	-0.481039	6.45709	3.16023	0.0754525	0.315581	93.7576	122.25	90.8322	70.1308	83.2335	66.4787
EPHA2	-0.149732	5.4806	0.311679	0.576652	1	38.216	56.0092	46.4335	40.2822	43.5768	42.9285
FBXO42	-0.0175185	5.06347	0.00441289	0.947036	1	34.7581	28.6109	37.3269	35.6195	28.7625	35.0914
SZRD1	0.0874998	7.80455	0.123344	0.725435	1	189.868	240.483	219.792	213.755	246.145	230.902
SPATA21	-3.13267	-3.39802	2.88394	0.0894668	0.345951	0	0.113686	0	0	0	0
RNU1-2	0.566424	0.66695	0.970408	0.324578	0.783677	0.677336	1.85687	1.13415	2.21667	2.3247	0.896781
RNU1-1	0.154278	-2.98664	0.0187159	0.891184	1	0.0712986	0.0378953	0.0333574	0.0764368	0	0.0779809
RNU1-4	0.154278	-2.98664	0.0187159	0.891184	1	0.0712986	0.0378953	0.0333574	0.0764368	0	0.0779809
RNU1-3	0.154278	-2.98664	0.0187159	0.891184	1	0.0712986	0.0378953	0.0333574	0.0764368	0	0.0779809
RNVU1-18	-0.21757	-3.061	0.0331062	0.855621	1	0.0712986	0.0378953	0.0333574	0.0382184	0	0.0779809
MST1P2	1.43997	2.45328	22.4777	2.12602e-06	4.11777e-05	3.27973	2.61477	2.83538	7.33793	9.02532	7.3692
LOC112267871	-0.401352	-0.731021	0.290616	0.589826	1	0.891232	0.227372	0.667148	0.458621	0.18233	0.701828
LOC105376805	0.108623	3.49238	0.0489059	0.824978	1	6.59512	17.0529	8.63956	7.6819	17.0022	10.1375
ESPNP	0.220795	-1.0764	0.0361628	0.84918	1	0.570389	0.189476	0.333574	0.802586	0	0.467886
MST1L	1.33739	2.51195	14.489	0.000140982	0.00181874	3.63623	3.44847	2.5018	8.5227	9.75464	5.96554
CROCC	0.148531	6.49416	0.314356	0.575019	1	90.87	93.7908	71.6517	91.4948	107.347	85.2722
LINC01772	1.35218	1.12175	15.5095	8.20897e-05	0.00113236	1.46162	1.02317	1.06744	3.325	2.91727	2.8463
MIR3675	0.105453	-3.49696	0.00422653	0.948165	1	0	0.0378953	0	0	0	0.0389905
NECAP2	-0.231985	5.59243	0.745456	0.387919	0.8662	44.0982	59.5714	52.4378	41.1612	50.87	40.901
CROCCP3	0.735492	3.64052	3.7328	0.0533537	0.256196	12.5842	6.82115	8.50613	20.2558	11.1221	15.0893
LINC01783	-0.112329	-1.15126	0.0318315	0.858398	1	0.320844	0.341057	0.500361	0.420402	0.136747	0.506876
NBPF1	0.351934	5.49565	0.538334	0.463124	0.956277	55.1138	21.4108	42.1971	65.965	27.5318	58.0178
CROCCP2	0.0161912	4.99729	0.00311057	0.955523	1	32.6904	38.1226	24.2508	32.1417	36.1924	27.8002
MFAP2	1.48069	7.39454	11.3277	0.000763583	0.00818521	69.6944	127.404	69.1165	175.117	376.693	191.17
MIR3972	-0.658965	-3.40092	0.152409	0.696244	1	0.0712986	0	0	0.0382184	0	0
PADI3	1.34734	0.408488	11.3162	0.000768328	0.00823296	0.677336	0.606324	0.833935	1.75805	2.27912	1.40366
SDHB	-0.570176	5.27629	2.01222	0.156037	0.493248	35.5423	63.9293	39.1949	20.7526	44.3517	28.3071
PADI1	1.12009	0.781255	7.61048	0.005803	0.0462637	1.17643	0.795801	1.13415	2.67529	2.55262	1.55962
ATP13A2	-0.485951	6.33983	2.75946	0.0966809	0.360136	77.6798	118.423	87.1628	63.9012	79.4502	58.9146
PADI2	-1.44515	1.68844	14.2133	0.000163213	0.00206859	3.60058	5.07797	5.10368	1.18477	1.68655	2.18347
KLHDC7A	-1.1246	0.709798	7.62798	0.00574698	0.0459206	2.17461	2.3874	1.83466	0.611494	1.27631	1.05274
RCC2	-0.225465	8.58535	0.857809	0.354353	0.823265	364.728	441.442	435.747	342.857	360.238	359.141
ALDH4A1	-1.26509	5.23043	13.7319	0.000210847	0.00261048	42.3514	72.0389	44.332	19.3385	27.7597	18.9494
MIR4695	0	-3.72036	0	1	1	0	0	0	0	0	0
MIR1290	-1.78506	-3.60816	1.10795	0.292528	0.733083	0	0	0.0333574	0	0	0
PAX7	-0.583509	-1.85929	0.13798	0.710297	1	0.285194	0.227372	0.200144	0	0	0.467886
IGSF21	-8.64415	0.0483129	51.2085	8.30572e-13	4.29377e-11	0.962531	2.91794	1.8013	0	0	0
IFFO2	0.811746	4.5252	7.5383	0.00604011	0.0477502	14.5806	14.5139	20.8817	31.4537	24.1587	32.1281
ARHGEF10L	0.255808	4.89316	0.981039	0.321942	0.779427	24.9901	30.0509	26.0188	31.7977	36.4204	28.58
AKR7L	-0.264181	1.03402	0.353362	0.552216	1	2.56675	2.72846	1.16751	1.68161	2.09679	1.59861
AKR7A2	-0.287405	5.91609	0.569715	0.450372	0.94268	50.1942	89.2813	59.4095	40.7026	77.1255	45.151
AKR7A3	-0.355824	0.89499	0.80903	0.368407	0.84307	2.6024	1.97055	1.43437	1.26121	1.59538	1.83255
LOC100506730	0.406511	3.35667	1.87073	0.171392	0.524242	8.44888	9.5875	8.20592	13.5675	12.1705	9.04579
SLC66A1	-0.507023	4.70024	1.63257	0.201348	0.58674	23.9563	43.0111	24.3175	16.7014	30.3123	17.2338
EMC1	-0.0211603	6.68664	0.00709925	0.932852	1	103.561	96.0266	111.48	109.916	88.8401	107.77
UBR4	0.397623	7.26414	0.46909	0.493406	0.989822	176.927	69.7273	151.142	258.089	64.3168	201.62
EMC1-AS1	0.184047	0.143269	0.214718	0.643094	1	1.24773	0.947382	0.700505	1.10833	1.00281	1.16971
MRTO4	-0.409948	5.96942	0.711367	0.39899	0.881032	51.4063	108.835	54.0056	35.6578	86.1508	39.4584
CAPZB	-0.213564	7.97577	0.437439	0.508361	1	213.325	346.287	251.148	184.518	297.562	217.138
HTR6	4.34149	-3.05191	3.10952	0.0778361	0.320685	0	0	0	0	0	0.272933
PLA2G2A	-0.0736259	-2.44634	0.000616306	0.980194	1	0	0	0.333574	0	0.319077	0
PLA2G2F	-3.46186	-3.3109	3.50693	0.0611127	0.280263	0.142597	0	0	0	0	0
PLA2G5	0	-3.72036	0	1	1	0	0	0	0	0	0
UBXN10-AS1	1.89453	-1.5908	4.11767	0.0424374	0.217794	0.178246	0.151581	0	0.267529	0.638154	0.350914
UBXN10	-0.18686	1.63915	0.322595	0.570052	1	3.31538	2.61477	3.76938	2.98104	2.41587	3.11924
OTUD3	0.422132	5.20587	0.674809	0.41138	0.895329	42.4583	17.356	34.625	58.4741	19.5549	48.5041
LINC01141	0	-3.72036	0	1	1	0	0	0	0	0	0
VWA5B1	5.91181	-2.21273	3.7104	0.0540743	0.258602	0	0	0	0.840805	0	0
TMCO4	0.267291	3.2306	0.991754	0.319314	0.775736	8.05674	9.39803	7.9057	9.70747	10.1649	10.6444
CAMK2N1	0.300243	5.79679	1.26422	0.260853	0.689496	44.9538	57.5629	46.7671	56.4104	70.9262	56.4972
FAM43B	0.0412934	2.51121	0.00744951	0.93122	1	5.45434	7.08642	4.10296	3.97471	9.38998	3.78208
MUL1	-0.0880284	4.88593	0.110797	0.739238	1	26.737	35.2805	29.1544	25.9121	31.9533	27.9172
CDA	-3.33692	2.87869	39.3916	3.46786e-10	1.27688e-08	8.09239	21.7898	9.80707	1.18477	1.68655	1.05274
LOC105378614	0	-3.72036	0	1	1	0	0	0	0	0	0
MICOS10-NBL1	0	-3.72036	0	1	1	0	0	0	0	0	0
NBL1	2.01782	3.928	20.4141	6.23693e-06	0.000109409	4.09967	8.64012	5.27047	16.969	35.0985	20.8989
MICOS10	-0.38331	5.97011	0.605165	0.436614	0.927268	48.5187	109.025	55.1064	38.0655	87.4727	37.5088
RPS14P3	0.299849	-0.781526	0.339221	0.560279	1	0.570389	0.530534	0.266859	0.573276	0.683736	0.428895
PINK1	-0.908333	5.69731	12.9032	0.000328024	0.00386978	60.6751	64.9904	77.1223	35.1227	35.9189	37.002
MIR6084	0.174222	-3.13414	0.0218202	0.882566	1	0.0356493	0.0378953	0.0333574	0.0382184	0.0455824	0.0389905
PINK1-AS	-0.870196	5.752	3.19285	0.073961	0.31163	45.845	111.829	51.0368	28.1287	57.4794	28.58
DDOST	-0.494633	8.39453	2.68901	0.101042	0.371413	337.777	481.422	361.461	227.094	353.355	257.532
KIF17	2.92862	0.728624	45.294	1.69566e-11	7.43408e-10	0.534739	0.227372	0.333574	3.13391	2.55262	2.76832
SH2D5	1.33166	0.419923	6.26151	0.0123389	0.0836133	0.819934	0.947382	0.400289	1.37586	2.73495	1.36467
HP1BP3	0.00517048	8.23645	0.000202858	0.988636	1	372.392	208.5	322.032	364.565	199.833	341.751
EIF4G3	0.0224061	7.20765	0.00205217	0.963868	1	173.113	75.4116	191.238	189.487	76.6241	180.526
MIR1256	0	-3.72036	0	1	1	0	0	0	0	0	0
NBPF3	0.454708	3.42473	1.1505	0.283445	0.725362	10.5522	5.45692	10.9746	14.0262	7.74901	15.2063
RAP1GAP	1.9956	2.85757	22.1342	2.54242e-06	4.84465e-05	1.78246	3.75163	3.10224	10.9687	15.1334	8.38295
ALPL	1.1703	5.85334	16.1552	5.8357e-05	0.000829673	42.8148	35.5837	28.187	68.067	91.3928	80.4373
ECE1	-0.903643	6.08155	10.6943	0.00107469	0.010987	79.6405	87.8412	97.0033	49.4928	37.4232	54.4307
ECE1-AS1	0.388017	-1.79146	0.139289	0.708988	1	0.178246	0	0.366931	0.267529	0.18233	0.272933
USP48	-0.205686	6.21014	0.447678	0.50344	0.999808	82.2073	66.6957	88.764	81.902	48.6364	75.5245
LINC00339	0.0669047	3.63374	0.0412767	0.839005	1	10.267	15.6507	10.2407	11.3509	15.7715	10.7614
LINC01635	0.960205	-1.70408	0.96265	0.32652	0.7867	0.285194	0.189476	0	0.382184	0.273495	0.272933
WNT4	4.30717	2.93442	118.693	1.22277e-27	2.90567e-25	0.570389	0.909486	0.700505	13.0707	17.9595	12.321
EPHA8	2.73837	-1.09964	3.42099	0.0643724	0.288436	0	0	0.300216	0.343966	1.18514	0.584857
CDC42	-0.231452	8.26548	0.909135	0.340344	0.804232	302.983	350.607	343.214	262.293	302.804	283.968
ZBTB40	-0.204444	5.88952	0.179603	0.671715	1	85.2374	35.0152	69.9171	76.2839	29.1272	59.6164
LDLRAD2	-1.13599	2.66224	1.54687	0.213599	0.611289	3.03019	20.3119	2.46845	2.33132	7.11086	2.30044
HSPG2	0.16301	9.20446	0.429399	0.512284	1	552.1	607.613	510.068	695.919	580.264	593.318
EPHB2	0.543894	7.10365	3.75962	0.0525046	0.253323	111.832	99.9677	123.756	167.32	126.81	195.069
MIR4684	0	-3.72036	0	1	1	0	0	0	0	0	0
MIR4253	0	-3.72036	0	1	1	0	0	0	0	0	0
HTR1D	-2.32926	-1.97189	6.28854	0.0121521	0.082625	0.427791	0.151581	0.300216	0.0764368	0.0911648	0
LINC01355	0.0664394	2.8177	0.0251831	0.873912	1	9.62531	6.25272	4.56996	9.32529	4.96848	7.09626
MIR3115	0	-3.72036	0	1	1	0	0	0	0	0	0
KDM1A	-0.0144008	8.4258	0.00348092	0.952953	1	341.841	315.44	379.307	351.151	316.661	358.478
LUZP1	-0.156394	6.40567	0.0869074	0.768146	1	104.06	46.9143	116.884	105.712	35.1896	99.4257
TCEA3	-0.857271	-0.530539	0.540749	0.462122	0.955142	0.392142	1.36423	0.63379	0.496839	0.820484	0
HNRNPR	0.124181	8.56265	0.236562	0.6267	1	364.015	315.402	405.893	417.116	349.253	416.496
ZNF436	0.906717	4.3662	6.42499	0.0112526	0.0779139	15.1509	10.9896	16.7454	30.3454	17.2302	32.83
ZNF436-AS1	0.962446	3.70095	11.833	0.000581915	0.0064531	9.41141	9.43592	7.47205	15.4402	19.3269	16.532
LOC101928163	0	-3.72036	0	1	1	0	0	0	0	0	0
E2F2	-1.4366	4.22562	24.6921	6.72608e-07	1.43656e-05	29.1968	22.9266	29.4879	10.6629	8.11367	11.3462
ASAP3	1.18769	6.10269	23.0899	1.54602e-06	3.08745e-05	43.1356	39.8279	42.6975	101.011	86.5154	98.7239
ID3	-0.858797	8.75621	3.41785	0.064495	0.288848	386.082	868.522	417.368	210.163	456.599	255.193
RPL11	0.246661	9.77526	0.231358	0.630519	1	566.645	1264.03	573.814	606.679	1560.01	686.154
ELOA	-0.308918	5.88202	1.28373	0.257207	0.683709	66.0225	56.7292	72.7858	54.7287	43.2121	59.8894
ELOA-AS1	0.51656	0.254287	1.05973	0.303277	0.750772	0.891232	0.833696	1.03408	1.56695	1.77771	0.623847
PITHD1	-0.55447	5.82062	4.20963	0.040195	0.209017	61.9228	76.0179	63.5125	39.0592	53.8328	44.2932
HMGCL	0.153019	4.44048	0.175708	0.675088	1	15.2222	28.3457	17.9129	17.1218	29.2183	22.0296
FUCA1	0.201133	4.32203	0.581932	0.445556	0.937458	15.8283	19.7055	20.0811	19.1092	22.928	21.9126
GALE	-0.883299	5.80002	3.40014	0.0651908	0.290401	49.7308	110.503	56.2405	28.3963	61.1716	27.8002
LYPLA2	-0.506946	6.83685	1.46741	0.225754	0.635908	97.6077	192.356	112.348	71.8888	139.026	72.2103
PNRC2	0.0521015	7.61552	0.0463068	0.829619	1	197.782	177.691	202.012	199.194	184.062	215.461
IL22RA1	-3.51132	-3.3048	3.5868	0.0582403	0.272714	0	0.151581	0	0	0	0
MYOM3	4.76238	-2.89477	6.47905	0.0109153	0.0760441	0	0	0	0.191092	0.18233	0
IFNLR1	-0.347237	3.75523	0.997391	0.317943	0.773673	15.2935	12.1265	17.6794	12.6121	7.88576	14.9333
SRSF10	-0.152356	7.71672	0.264934	0.606751	1	274.5	173.712	215.922	230.304	162.866	204.388
NCMAP	-0.529875	-2.13444	0.271494	0.602331	1	0.142597	0.265267	0.13343	0	0.136747	0.233943
RCAN3AS	0	-3.72036	0	1	1	0	0	0	0	0	0
RCAN3	-0.0955288	3.93019	0.0844729	0.771325	1	15.65	12.5433	18.8136	16.5868	10.3928	16.9998
NCMAP-DT	0	-3.72036	0	1	1	0	0	0	0	0	0
GRHL3	-1.49127	4.92295	24.4114	7.78088e-07	1.64445e-05	41.2462	47.2175	45.4328	20.4086	15.2701	11.9311
STPG1	0.238185	3.33981	0.751084	0.386133	0.863987	8.12804	9.05697	10.4742	10.3572	11.7603	10.5274
NIPAL3	0.295106	4.21751	0.647307	0.421077	0.90814	16.8621	14.2107	18.8469	23.1986	11.9882	26.0456
RUNX3	-3.40841	-3.31771	3.42151	0.064352	0.288411	0	0	0.13343	0	0	0
MIR6731	0	-3.72036	0	1	1	0	0	0	0	0	0
SYF2	-0.0890381	5.47959	0.067626	0.794825	1	38.4656	59.1924	40.0956	32.906	58.2543	38.3666
CLIC4	-0.127468	7.94621	0.109109	0.741161	1	284.374	168.975	318.963	275.631	149.146	282.213
SRRM1	0.498745	7.82966	1.70093	0.192166	0.568417	221.239	143.093	201.145	348.781	154.707	295.509
LDLRAP1	-1.79709	5.62177	49.9074	1.61179e-12	8.11001e-11	70.5499	85.2644	73.2195	21.4405	22.4266	22.0296
MACO1	-0.89862	5.92022	12.8238	0.000342246	0.00401578	80.9595	74.4642	80.7582	45.4035	36.9673	44.2932
MAN1C1	-1.31083	2.94853	17.904	2.32335e-05	0.000363987	10.6948	12.3539	9.60693	3.7454	5.33314	4.094
RSRP1	-0.183723	6.49464	0.381765	0.53666	1	124.024	84.7717	78.6901	96.3104	72.5216	84.2584
RHD	0.022047	-1.3052	0.000838498	0.976899	1	0.249545	0.568429	0.166787	0.496839	0.136747	0.350914
RHCE	-0.772314	-0.597011	0.582076	0.4455	0.937409	0.534739	0.795801	0.867292	0.72615	0	0.545867
TMEM50A	-0.877222	6.81827	8.52632	0.00350047	0.0307602	130.762	177.918	129.427	63.6719	99.0962	75.7585
SELENON	-0.503577	8.15809	4.04746	0.0442378	0.222793	315.318	377.816	311.591	217.577	258.771	232.344
EXTL1	1.34806	1.87087	18.0875	2.10985e-05	0.000334056	2.13896	2.19793	1.73458	5.08305	5.78897	4.60088
FAM110D	-0.701238	2.99141	2.76098	0.0965892	0.359909	6.80901	13.036	9.40678	4.16581	8.61508	5.22472
PAFAH2	-0.314456	4.31469	1.52194	0.217326	0.618639	22.7442	20.1982	22.9832	19.0328	15.6804	18.2865
ZNF593	-1.0419	4.31531	2.92874	0.0870153	0.343422	15.3648	45.8154	18.9136	7.29971	22.5633	9.04579
ZPLD2P	-0.00290903	-1.41584	2.96141e-06	0.998627	1	0	0.568429	0.333574	0.535058	0.364659	0
CATSPER4	3.86444	-3.2162	2.90502	0.0883043	0.344281	0	0	0	0.191092	0	0
CNKSR1	-0.612331	4.74327	5.11304	0.0237467	0.139752	31.6922	37.5542	27.6199	20.7526	23.7029	18.9104
SLC30A2	0.70597	2.70813	5.18067	0.0228395	0.135855	3.74318	5.11586	5.8709	7.98765	8.34158	7.72011
TRIM63	-0.0323833	-0.945218	0.00073461	0.978377	1	0.178246	0.568429	0.600433	0.72615	0.592571	0
PDIK1L	0.285625	4.32794	0.654968	0.418342	0.904356	21.6748	12.5433	19.881	25.2241	15.4069	25.3048
CEP85	-0.105672	5.7833	0.129967	0.718466	1	65.5234	44.5648	60.9439	60.2704	42.4828	56.1853
AUNIP	-0.942235	3.62249	9.54321	0.0020069	0.0190185	12.7268	20.0845	15.4778	7.45259	8.97974	8.69487
MTFR1L	0.35988	5.68593	1.74398	0.186636	0.557071	42.1018	52.4849	40.4959	51.1744	67.9178	54.2747
LOC646471	0.703462	3.16016	0.882112	0.347624	0.814155	11.7286	1.85687	6.63812	15.402	3.96567	13.5687
PAQR7	0.394109	5.69087	2.37137	0.123578	0.421081	40.5689	51.0449	42.1304	53.1236	61.8098	60.8251
STMN1	-0.24591	9.80461	0.46614	0.494768	0.99146	831.84	1260.59	818.323	587.99	1143.34	723.273
MIR3917	0.174222	-3.13414	0.0218202	0.882566	1	0.0356493	0.0378953	0.0333574	0.0382184	0.0455824	0.0389905
SH3BGRL3	-0.375528	6.54463	0.44043	0.506915	1	63.8479	174.356	77.8561	47.5437	138.388	57.7059
UBXN11	-0.522115	4.84252	2.36264	0.124272	0.422628	28.9472	44.3375	27.9201	18.9563	30.9049	20.626
ZNF683	0	-3.72036	0	1	1	0	0	0	0	0	0
CD52	-0.951386	5.12448	3.24021	0.0718513	0.305031	34.0094	70.2199	33.4241	11.9624	38.6083	20.626
CRYBG2	0.022886	5.33719	0.00719905	0.932383	1	33.439	48.127	38.5278	42.1931	42.8931	36.924
LIN28A	-2.86235	8.83842	96.8371	7.52739e-23	1.2026e-20	765.925	789.548	858.552	98.0684	96.2701	137.597
RPS6KA1	-0.763202	4.91754	8.94694	0.00277934	0.0253203	32.6191	41.4195	39.762	21.3259	23.6573	22.0686
MIR1976	0	-3.72036	0	1	1	0	0	0	0	0	0
DHDDS	-0.272232	4.68135	1.26095	0.261472	0.690631	26.3448	29.8994	27.72	22.8928	23.4294	23.1993
DHDDS-AS1	0.239271	-1.20336	0.14965	0.69887	1	0.463441	0.151581	0.366931	0.496839	0.273495	0.389905
HMGN2	-0.381937	8.66715	2.0171	0.155536	0.492413	440.055	514.163	425.54	296.231	421.455	341.167
PIGV	0.158741	3.91827	0.389594	0.532513	1	13.9389	14.9686	13.7432	14.4083	16.6376	16.5709
SFN	-0.968119	3.23161	3.89664	0.0483829	0.237989	7.84284	18.2655	10.8745	5.27414	9.66347	3.97703
ZDHHC18	-0.128694	5.74742	0.242635	0.622309	1	47.4492	64.1188	56.5408	51.9388	54.8812	46.9445
GPN2	-0.0991834	5.23822	0.0667543	0.796122	1	30.9792	53.6597	32.2566	29.5046	51.6449	27.9952
GPATCH3	-0.526875	3.92552	3.31892	0.0684868	0.299187	15.8639	19.8571	17.8128	9.86035	14.6775	12.6329
ARID1A	0.20748	7.8965	0.193475	0.66004	1	270.542	120.128	272.63	329.672	136.884	299.33
LOC101928728	0.0334121	-0.211533	0.00735112	0.931674	1	0.641687	0.757905	0.934007	0.879023	0.729319	0.779809
KDF1	-1.21937	3.79197	12.3836	0.000433114	0.0049787	17.0404	24.4424	16.3118	7.37615	10.9854	6.47242
NUDC	-0.553783	7.19851	1.82609	0.17659	0.535558	127.411	247.267	149.241	92.3356	173.897	90.6918
TENT5B	-0.879341	3.0233	3.90923	0.0480217	0.236743	6.91596	14.4381	9.9405	3.55431	7.93134	5.53665
TRNP1	-0.389441	4.09835	1.04598	0.306435	0.755547	13.2259	25.8446	18.947	11.6566	20.0563	12.5939
SLC9A1	-0.39462	5.85344	1.68786	0.193883	0.572001	55.9337	83.2559	57.5748	43.7218	61.3995	44.5661
WDTC1	-0.230462	6.49463	0.920015	0.337471	0.800806	90.4422	98.414	102.974	85.3799	83.8261	79.5406
CD164L2	0.917986	-1.50987	2.28864	0.130324	0.438152	0.249545	0.227372	0.100072	0.458621	0.319077	0.311924
TMEM222	-0.0544158	5.11916	0.017462	0.894871	1	25.311	50.7418	29.9549	25.4917	49.0011	27.6053
ACTG1P20	0.698485	4.54873	5.1076	0.0238213	0.140133	15.2222	21.1077	17.0456	22.7017	36.9218	27.0204
GPR3	-1.08878	2.48869	6.08689	0.0136189	0.0903387	5.98908	10.118	6.47133	2.56063	5.37873	2.69034
SYTL1	0.695996	5.42349	3.20867	0.0732491	0.30934	23.0651	47.1417	27.9201	49.9897	69.6044	39.3804
MAP3K6	1.18484	3.6956	14.3679	0.000150347	0.00192459	6.59512	10.497	6.53805	18.6506	17.7771	17.2728
FGR	0	-3.72036	0	1	1	0	0	0	0	0	0
IFI6	1.10796	3.13561	4.44408	0.0350224	0.189145	3.81447	8.33696	4.43653	8.63736	19.6916	7.44718
WASF2	0.448063	7.4768	3.30815	0.0689371	0.299187	139.21	146.92	165.753	208.902	186.797	220.764
FAM76A	0.381447	3.3356	1.47633	0.22435	0.632897	10.4452	6.55588	9.10657	12.9943	9.70906	11.3072
AHDC1	-0.00518632	6.92401	0.000422421	0.983602	1	110.62	135.855	118.252	125.968	129.955	107.497
STX12	0.0369975	4.75726	0.0211876	0.884269	1	27.2004	24.2151	28.4538	28.3581	24.0219	29.5548
THEMIS2	1.18139	0.826956	10.8456	0.000990284	0.0102314	0.891232	1.06107	1.16751	2.21667	2.87169	2.0275
PPP1R8	-0.110827	6.00012	0.216388	0.641806	1	63.5627	66.7336	68.8496	60.0793	63.4051	60.9421
SCARNA1	-1.15477	-3.30868	0.4885	0.484597	0.980849	0.106948	0	0	0	0	0.0389905
SMPDL3B	-2.61966	3.00442	40.9082	1.5955e-10	6.10522e-09	10.6235	18.2276	12.1087	2.06379	3.00844	1.59861
XKR8	-0.453048	4.24645	2.19401	0.138549	0.458267	19.7141	25.8067	20.0144	12.7267	20.4665	14.6994
RPA2	-0.495767	6.06487	2.3277	0.12709	0.429526	67.3059	95.2308	72.1854	45.5563	75.0742	45.8528
PTAFR	-3.0231	0.722129	36.5879	1.45938e-09	4.90122e-08	2.17461	2.19793	3.96953	0.382184	0.319077	0.311924
EYA3	0.101131	5.70119	0.0812678	0.775587	1	57.1458	38.2742	54.973	65.965	33.9589	61.371
DNAJC8	-0.277935	7.18883	0.75995	0.383344	0.860607	136.501	197.434	145.538	101.088	172.621	121.767
ATP5IF1	-0.664367	6.73684	2.59875	0.106948	0.385966	106.77	183.375	101.94	58.0537	121.705	67.6485
MED18	-0.405421	4.41974	0.546768	0.459641	0.953053	14.3667	40.51	18.0463	12.6885	29.9021	12.4769
SESN2	-0.468631	5.14955	3.46172	0.0628049	0.284114	35.2928	45.7017	42.3639	28.9695	30.5402	29.6328
GMEB1	-0.271749	4.63105	1.21373	0.270594	0.705955	27.1648	29.2551	24.6511	21.9374	21.9251	23.2773
SNHG12	-1.14458	4.30716	9.27496	0.00232308	0.021652	28.0916	32.4384	20.9151	9.5546	17.8683	9.43569
RAB42	3.77211	0.647757	38.4664	5.57045e-10	1.99142e-08	0.249545	0.151581	0.200144	1.91092	2.05121	4.44491
TRNAU1AP	-0.102104	4.61704	0.0749142	0.784312	1	19.821	36.4931	19.6809	19.1092	30.4491	21.2498
SNORD99	-0.988174	-0.764528	1.65573	0.198181	0.580878	0.855583	0.72001	0.467003	0.152874	0.729319	0.155962
SNORA61	0.174222	-3.13414	0.0218202	0.882566	1	0.0356493	0.0378953	0.0333574	0.0382184	0.0455824	0.0389905
SNORA44	-0.996556	-1.54674	2.45504	0.117148	0.409035	0.427791	0.227372	0.400289	0.191092	0.0911648	0.233943
SNORA16A	-0.875051	-1.50672	1.97977	0.159415	0.49872	0.49909	0.265267	0.300216	0.152874	0.273495	0.155962
TAF12	-0.377377	4.56632	1.09398	0.295592	0.738145	21.0687	35.7731	23.2167	16.2046	27.8964	17.5457
LINC01715	-3.0896	-3.40268	2.82537	0.0927858	0.351857	0.106948	0	0	0	0	0
RNU11	-3.07407	-3.40442	2.80424	0.0940154	0.355329	0.0712986	0	0.0333574	0	0	0
PHACTR4	0.0891396	6.33102	0.137395	0.710885	1	78.5354	73.1758	82.1259	87.4819	80.3162	80.9442
RCC1	-0.632246	6.41612	6.62252	0.0100697	0.0717439	94.7202	112.663	103.775	63.0221	70.4704	67.2586
SNHG3	-1.02635	6.14043	4.71698	0.0298661	0.167338	83.1341	145.366	55.073	36.919	68.4648	33.8437
SNORA73A	-0.979153	0.613945	3.8343	0.0502139	0.244566	2.81629	1.6295	1.3343	1.37586	0.638154	0.896781
SNORA73B	-1.10529	-0.370007	4.3332	0.037376	0.199155	0.855583	1.06107	0.934007	0.687931	0.18233	0.428895
YTHDF2	-0.222103	6.97849	0.821811	0.364651	0.837389	135.146	123.576	148.407	122.108	107.848	119.077
OPRD1	-0.284752	0.758835	0.400029	0.527074	1	1.46162	2.50109	1.36765	0.95546	1.8233	1.59861
SRSF4	-0.011396	7.20624	0.00234339	0.961391	1	144.273	151.619	148.64	140.376	153.75	146.916
MECR	-0.315768	4.72903	1.05339	0.304728	0.752706	23.9563	37.9711	26.0521	20.7908	28.2611	21.6397
EPB41	0.337815	6.95731	0.946457	0.330623	0.792318	119.746	75.3737	134.03	148.287	99.4608	168.244
TMEM200B	2.91113	4.92908	104.833	1.32848e-24	2.45534e-22	6.30992	7.88222	7.20519	47.1233	60.8069	53.105
LINC01756	-3.0896	-3.40268	2.82537	0.0927858	0.351857	0.106948	0	0	0	0	0
LINC01778	0	-3.72036	0	1	1	0	0	0	0	0	0
MATN1	0.837826	-1.32723	0.532342	0.465624	0.959093	0	0.189476	0.500361	0.649713	0.364659	0.233943
MATN1-AS1	0.770117	0.335975	1.6419	0.200065	0.584507	0.819934	1.32633	0.500361	0.687931	1.96004	1.87154
MIR4420	0	-3.72036	0	1	1	0	0	0	0	0	0
LAPTM5	-0.204644	-0.786903	0.064507	0.799509	1	0.142597	0.909486	0.567076	0.764368	0.319077	0.311924
PTPRU	-0.695929	7.9132	5.47821	0.0192549	0.118393	249.295	389.298	255.384	159.485	207.172	185.205
SDC3	0.843239	6.59409	6.72815	0.00949031	0.068601	54.686	91.2139	61.4109	106.515	155.436	109.992
NKAIN1	1.42021	5.31466	30.0515	4.20729e-08	1.11087e-06	18.6446	24.2151	21.9825	53.5058	60.3511	59.6944
SNRNP40	-0.270133	6.18974	0.771963	0.37961	0.856201	66.3433	102.317	70.5175	56.3721	81.2279	60.7471
SNORD103C	3.58807	-3.30396	4.04202	0.0443806	0.222793	0	0	0	0.152874	0	0
PUM1	0.25183	7.17858	0.345288	0.556792	1	153.506	83.597	159.448	194.646	87.0168	190.507
SNORD103B	-0.224174	-2.27223	0.0362453	0.84901	1	0.285194	0	0.13343	0.152874	0.0455824	0.155962
SNORD103A	0.17454	-2.40542	0.0241837	0.876418	1	0.213896	0	0.100072	0.152874	0.0455824	0.155962
ZCCHC17	-0.458886	5.56683	2.5251	0.112048	0.397353	47.1997	64.6493	52.5045	31.6066	47.3146	40.6671
FABP3	0.47264	1.6253	2.07933	0.149306	0.482365	2.03201	3.06952	2.46845	3.21035	3.82892	3.47015
SERINC2	-0.569473	5.79725	1.24134	0.265213	0.696461	40.5689	108.494	50.0027	30.269	69.3764	34.5066
HCRTR1	0.493094	-1.387	0.206104	0.649838	1	0.320844	0	0.433646	0.458621	0.18233	0.428895
PEF1	-0.387057	5.91058	1.03558	0.308852	0.759388	52.6183	93.0708	58.5756	39.3267	73.2965	43.5913
TINAGL1	0.551368	6.87636	1.31627	0.251263	0.673991	59.4987	151.467	74.7873	100.209	210.135	108.432
SPOCD1	-0.300405	-0.161406	0.485724	0.485841	0.982101	1.21208	0.795801	0.700505	0.840805	0.729319	0.623847
ADGRB2	-0.595807	4.40943	4.22749	0.0397743	0.207172	22.2808	32.0215	22.1493	16.281	19.099	15.2063
MIR4254	-1.80832	-3.60635	1.12208	0.289472	0.730409	0.0356493	0	0	0	0	0
COL16A1	2.21769	4.44805	28.3005	1.03867e-07	2.54739e-06	4.95525	11.1791	6.97169	37.454	44.3061	25.7337
PTP4A2	-0.049855	7.43194	0.0402179	0.841055	1	175.787	167.27	183.699	173.703	146.547	188.597
KHDRBS1	0.128663	8.89313	0.283541	0.594389	1	424.761	438.335	499.46	499.935	472.006	517.715
TMEM39B	0.300923	4.64873	0.697049	0.403777	0.8871	18.9298	31.3015	17.0123	22.396	35.691	24.7589
MIR5585	0	-3.72036	0	1	1	0	0	0	0	0	0
KPNA6	-0.113385	6.50942	0.11049	0.739587	1	101.85	72.0389	109.913	103.495	57.8897	100.946
TXLNA	-0.107119	6.55273	0.159817	0.689325	1	104.203	84.2412	103.408	103.878	75.758	91.3157
FAM167B	-0.222956	0.937202	0.159611	0.689515	1	1.78246	3.06952	1.10079	2.10201	2.09679	0.896781
LCK	4.10824	-3.13345	3.01885	0.0823018	0.330822	0	0	0	0.22931	0	0
IQCC	-0.292643	3.54169	0.863998	0.352622	0.821033	13.1546	15.1202	9.9405	9.5546	12.7631	8.88983
TMEM234	-0.633531	3.83595	2.821	0.0930386	0.352343	15.5431	22.0929	14.1769	10.0132	15.6804	7.72011
CCDC28B	1.09725	4.00802	6.40938	0.0113519	0.0784287	7.48635	14.3623	8.77299	15.2109	32.5458	17.7797
DCDC2B	-0.435062	0.441026	0.916357	0.338433	0.801773	1.78246	1.02317	1.60115	1.07012	1.50422	0.701828
EIF3I	-0.275528	7.53546	0.589158	0.442745	0.933882	162.169	272.012	175.126	128.872	230.647	143.875
MTMR9LP	-0.273177	4.24274	0.925047	0.336153	0.798907	22.6373	23.1919	16.0783	15.6695	19.1446	16.415
ZBTB8B	0.292778	3.79919	0.978083	0.322672	0.780229	14.8301	10.5349	11.9753	17.9626	12.7175	15.0503
BSDC1	-0.143404	6.02977	0.26405	0.607351	1	70.6212	59.1545	75.7213	68.4492	48.7276	68.8572
FAM229A	0.718981	1.80264	1.87415	0.171001	0.523272	2.5311	3.52426	1.70123	3.86006	6.70062	2.22246
TSSK3	0.531662	1.82451	1.95318	0.162244	0.504557	3.85012	2.12214	2.53516	4.58621	3.14519	4.56188
ZBTB8A	0.135398	4.60925	0.254364	0.614019	1	26.9865	21.4108	21.1819	25.9885	22.1531	28.2681
HDAC1	-0.134919	7.38885	0.314056	0.575202	1	168.55	189.704	167.788	151.268	171.618	156.196
MARCKSL1	0.0747379	10.1287	0.0399231	0.841631	1	826.707	1490.38	954.321	841.99	1581.98	1021.39
ZBTB8OS	-0.624247	4.33928	2.37762	0.123085	0.419803	19.8923	34.4089	19.0804	11.6566	22.7456	13.2178
RBBP4	0.0961874	8.65596	0.153061	0.695627	1	406.616	349.622	413.331	435.269	378.744	436.186
SYNC	0.880834	-2.4416	0.185538	0.666657	1	0	0.227372	0	0.191092	0	0.233943
TMEM54	-0.549271	5.03446	1.26026	0.261603	0.690789	27.2004	60.8598	28.4872	18.1537	41.6168	19.8851
HPCA	0.697084	0.81939	1.58203	0.208469	0.601109	1.14078	2.00845	0.733862	1.14655	2.73495	2.41741
FNDC5	0.464712	7.23005	2.21727	0.136474	0.453227	164.45	121.871	91.9663	152.377	167.971	201.698
RNF19B	-0.150596	4.4561	0.324909	0.568672	1	20.534	26.792	21.7157	19.1092	22.7	20.392
KIAA1522	0.251606	7.45129	1.14194	0.285243	0.728381	158.532	158.743	161.883	201.487	181.145	187.817
S100PBP	0.166524	5.83895	0.37841	0.538455	1	59.463	46.0049	56.1405	64.9713	50.2318	66.1668
YARS1	-0.193437	6.39565	0.548188	0.459059	0.95236	78.1789	101.332	89.7314	74.373	89.1592	71.9374
AZIN2	1.23261	2.91375	13.1249	0.000291395	0.00347682	4.70571	4.96428	3.70267	9.05776	13.8571	8.53891
AK2	-0.0587062	7.31578	0.0590985	0.807926	1	156.001	180.912	150.542	152.415	158.308	157.288
TRIM62	-1.334	5.52662	21.4428	3.64537e-06	6.68074e-05	58.5005	78.898	60.2768	26.2178	30.677	21.5227
A3GALT2	-0.148542	-2.84627	0.00314212	0.955298	1	0	0	0.200144	0	0.18233	0
ZNF362	-0.127612	7.05626	0.229503	0.631892	1	126.377	160.373	129.927	119.127	148.827	113.462
ZSCAN20	0.202762	3.04389	0.277582	0.59829	1	8.59148	5.19165	9.00649	9.89856	5.83455	10.4884
GJB4	0	-3.72036	0	1	1	0	0	0	0	0	0
GJB5	0.701858	0.577808	1.53084	0.215987	0.615818	0.641687	1.09896	1.50108	1.0319	2.87169	1.40366
GJB3	-0.298975	-0.570709	0.212273	0.644992	1	0.249545	1.09896	0.63379	0.458621	0.683736	0.467886
GJA4	-5.39258	0.687092	33.9377	5.69043e-09	1.74527e-07	1.96071	4.54743	2.43509	0.191092	0	0
PHC2-AS1	-0.569813	-2.98337	0.109664	0.740527	1	0.0712986	0.113686	0	0	0	0.116971
PHC2	-0.950743	8.26764	13.1883	0.000281709	0.00337549	378.096	455.084	385.111	182.531	242.772	205.012
MIR3605	-1.61791	-1.38677	3.11789	0.0774368	0.320685	0.748635	0.151581	0.467003	0.267529	0.0455824	0.116971
C1orf94	0	-3.72036	0	1	1	0	0	0	0	0	0
SMIM12	-0.439609	4.89784	2.00003	0.157296	0.494169	28.8046	43.7311	30.1551	21.708	31.4063	22.6145
LOC653160	0.337432	0.518145	0.591502	0.441839	0.932899	1.35467	1.21265	1.03408	2.02558	0.866066	1.6376
TMEM35B	-0.402364	2.28761	0.748255	0.387029	0.864794	3.95707	8.56433	3.90281	2.94282	5.46989	4.01602
DLGAP3	-0.465323	-0.241059	0.871609	0.35051	0.818002	0.606038	1.13686	0.934007	0.382184	0.820484	0.740819
ZMYM6	0.125147	3.98479	0.092725	0.760741	1	17.9316	10.0044	17.2791	20.1411	9.66347	19.4952
ZMYM1	-0.15504	4.87478	0.131913	0.716457	1	39.4281	21.714	31.3559	32.2563	14.7687	36.0272
CSMD2	-5.44633	-2.46695	3.28867	0.0697594	0.300062	0.606038	0	0	0	0	0
HMGB4	0	-3.72036	0	1	1	0	0	0	0	0	0
CSMD2-AS1	0	-3.72036	0	1	1	0	0	0	0	0	0
SFPQ	-0.10831	9.50333	0.175488	0.67528	1	785.639	677.492	795.574	818.523	647.27	629.54
ZMYM4	0.0359832	7.05186	0.00614355	0.937525	1	156.037	75.3358	161.483	165.142	71.5644	166.06
ZMYM4-AS1	2.72609	-3.49624	2.41104	0.120482	0.416038	0	0	0	0	0	0.0779809
C1orf216	-0.603772	3.99695	5.453	0.0195348	0.119801	18.6446	19.4403	19.414	14.2555	11.3956	12.165
NCDN	-0.187046	5.03609	0.516018	0.472545	0.967387	33.4747	39.2595	31.8229	27.7466	35.0985	29.0089
KIAA0319L	0.000760157	6.50912	5.65729e-06	0.998102	1	100.21	72.001	100.739	103.304	63.4051	106.366
TFAP2E	-3.42777	4.17378	109.945	1.00754e-25	2.09495e-23	30.6584	36.91	31.0224	3.51609	3.41868	2.22246
PSMB2	-0.744636	7.69749	2.75565	0.0969117	0.360825	189.013	385.774	204.881	108.846	236.163	120.325
CLSPN	-0.705089	5.61855	3.53995	0.0599072	0.277942	67.698	39.2216	75.4878	43.7601	25.5717	42.5386
AGO4	0.784441	5.60475	2.73257	0.098321	0.364728	46.2728	21.4108	39.3951	80.4497	30.7226	73.2631
TEKT2	0.729257	1.4677	5.01162	0.0251777	0.146278	1.85376	1.78108	2.43509	3.40144	3.69218	3.00227
ADPRS	-0.182755	5.03302	0.259799	0.610258	1	27.8421	47.0659	29.2878	24.6509	41.3888	25.7727
COL8A2	3.8795	-0.470264	11.5158	0.000690062	0.00751678	0	0	0.233502	0.917242	1.59538	1.2087
AGO1	-0.950036	7.01534	4.08016	0.0433897	0.22133	197.889	101.294	211.953	109.725	44.4429	110.382
AGO3	0.426725	4.8234	0.970596	0.324532	0.783677	30.3375	15.3476	26.5858	41.123	17.9595	38.0547
TRAPPC3	-0.351185	5.88385	0.881555	0.347776	0.814262	49.5525	89.5844	59.2094	39.4414	71.9291	44.1372
MAP7D1	0.132922	7.8681	0.0869502	0.768091	1	151.367	332.531	184.533	177.257	371.588	184.113
THRAP3	-0.000460006	7.75711	2.17751e-06	0.998823	1	224.412	166.171	258.286	248.305	160.359	239.986
EVA1B	2.51559	5.87863	16.8657	4.01202e-05	0.0005943	9.48271	29.6341	13.3763	59.4296	168.883	71.8984
SH3D21	1.08681	4.56463	16.8395	4.06781e-05	0.000600363	15.9352	16.1055	13.2762	35.1609	33.1384	27.9562
LSM10	-0.400003	4.55432	0.522159	0.469922	0.96454	16.5769	44.7922	18.5801	13.2618	33.184	14.1535
OSCP1	-0.356719	3.08746	0.873014	0.350122	0.817569	7.77154	13.6423	6.97169	6.30604	9.11648	6.74535
SNORA63C	2.64915	-2.96242	3.1936	0.0739272	0.311552	0.0356493	0	0	0.0382184	0.227912	0.0389905
STK40	0.214048	6.63808	0.650929	0.419781	0.906564	76.0399	106.562	93.8677	97.0747	114.913	108.705
CSF3R	2.15329	3.81478	44.0891	3.13756e-11	1.32622e-09	4.24227	6.78325	4.40317	22.4724	25.8452	20.314
MRPS15	-0.637337	6.2682	1.69951	0.192352	0.568788	65.2738	149.156	66.7815	40.244	92.7146	47.8413
ZC3H12A	0.13092	1.78517	0.176535	0.674368	1	2.85194	3.60005	3.20231	3.09569	4.05684	3.43116
LINC01137	-0.711858	-1.81708	0.200742	0.654122	1	0.320844	0.454743	0	0.22931	0	0.233943
MIR6732	-1.78506	-3.60816	1.10795	0.292528	0.733083	0	0	0.0333574	0	0	0
SNIP1	0.0225147	4.36954	0.00671198	0.934705	1	20.1775	20.6529	20.4814	21.517	16.3641	24.369
GRIK3	0.262211	-0.998487	0.19784	0.65647	1	0.392142	0.227372	0.533718	0.535058	0.592571	0.272933
MEAF6	-0.313725	6.14372	1.54432	0.213976	0.61212	72.0472	88.8265	73.9533	59.0092	68.2825	61.6439
MIR5581	0.352912	-2.45599	0.108292	0.742097	1	0.106948	0	0.166787	0.152874	0.0455824	0.155962
RSPO1	3.48226	-0.975332	10.4305	0.00123951	0.0124781	0	0	0.200144	0.802586	0.866066	0.779809
C1orf109	0.193696	4.5623	0.479509	0.488645	0.985032	22.7086	18.455	24.7512	26.9822	20.5577	27.8392
MANEAL	-1.8559	1.49087	25.1206	5.38533e-07	1.16516e-05	3.52928	5.22955	4.0696	1.41408	1.13956	0.974762
GNL2	-0.147326	6.29442	0.361254	0.547811	1	75.7547	88.2202	83.26	70.0925	80.3162	72.8342
DNALI1	0.218787	4.76475	0.658018	0.41726	0.902714	24.9189	29.4825	20.7816	27.1733	31.8165	28.502
EPHA10	0	-3.72036	0	1	1	0	0	0	0	0	0
CDCA8	-0.473505	6.24316	3.445	0.0634435	0.286222	75.7547	95.6477	92.5334	58.1684	63.7242	68.1943
YRDC	-0.457749	4.0833	1.62392	0.202546	0.588771	15.6144	25.9583	17.0123	11.4655	19.2358	11.9701
C1orf122	-0.397053	5.50517	0.466585	0.494563	0.991299	31.0505	86.0602	37.5271	24.6891	68.1913	24.564
MTF1	-0.242046	3.86693	0.324325	0.56902	1	19.3219	10.6107	17.2458	15.3256	7.42993	17.1168
INPP5B	-0.0504414	4.61348	0.0289034	0.865002	1	21.853	30.3541	22.2827	20.9819	29.6742	21.2888
FHL3	2.29778	4.89136	30.0996	4.10409e-08	1.08768e-06	8.41323	13.6802	7.93906	36.0782	72.2026	39.4194
POU3F1	-0.637137	-1.1628	1.4807	0.223664	0.631405	0.49909	0.378953	0.467003	0.267529	0.410242	0.194952
SF3A3	-0.22928	6.74059	0.883307	0.347298	0.813724	105.272	116.793	123.923	94.1701	105.387	95.6046
UTP11	0.176146	5.42152	0.356716	0.550336	1	36.3623	47.9375	36.2261	37.4922	57.2971	41.4079
RRAGC	-0.352328	4.83656	1.9704	0.160406	0.500879	30.1593	29.4446	36.2595	25.5299	25.7085	23.8622
RHBDL2	-4.98157	-2.73041	5.9923	0.0143685	0.0942938	0	0.303162	0.13343	0	0	0
GJA9-MYCBP	-0.945164	-1.49184	2.71611	0.0993396	0.36759	0.392142	0.341057	0.366931	0.22931	0.0911648	0.233943
LOC105378663	-3.13267	-3.39802	2.88394	0.0894668	0.345951	0	0.113686	0	0	0	0
GJA9	0	-3.72036	0	1	1	0	0	0	0	0	0
MYCBP	-0.655748	5.24951	4.73085	0.0296263	0.166291	40.2837	56.6155	42.4306	25.377	37.4232	25.6557
AKIRIN1	-0.595526	6.9441	5.9223	0.0149504	0.0972102	150.725	136.764	156.813	100.782	89.296	103.949
NDUFS5	-0.349401	7.72479	0.466432	0.494633	0.99137	165.163	371.828	173.859	115.916	305.038	137.013
PPIEL	0.7847	3.28389	6.41439	0.0113199	0.0783033	8.98362	6.21482	6.1044	13.4147	12.8087	10.4884
BMP8A	-1.00512	1.3962	3.84387	0.0499282	0.24351	4.74136	2.27372	3.20231	2.10201	0.820484	2.14448
OXCT2P1	-2.72377	-1.30529	12.3628	0.000437974	0.00502028	0.641687	0.757905	0.300216	0.114655	0.0911648	0.0389905
NT5C1A	0	-3.72036	0	1	1	0	0	0	0	0	0
HPCAL4	2.47014	-1.89614	3.4183	0.0644774	0.288815	0	0	0.166787	0.535058	0.319077	0.155962
HEYL	3.29523	0.620149	12.5982	0.000386116	0.0044951	0.534739	0	0.266859	3.70718	2.37029	1.94952
MYCL	2.46714	4.66564	73.3818	1.06849e-17	1.02422e-15	8.09239	6.17693	8.97314	45.327	39.9302	43.3964
PABPC4	-0.0903882	7.76351	0.148069	0.700388	1	218.922	226.045	227.097	221.82	205.349	204.076
PABPC4-AS1	-0.5642	-0.893743	0.192993	0.660438	1	1.06948	0	0.567076	0.573276	0.136747	0.389905
SNORA55	0.32151	-1.86017	0.0416354	0.838316	1	0.356493	0	0.166787	0.382184	0	0.272933
MFSD2A	-0.106347	1.56042	0.0931977	0.760151	1	2.745	3.86532	2.33502	2.59885	3.05402	2.65135
PPIE	0.186553	5.47233	0.311716	0.576629	1	33.2251	54.7966	36.3595	37.2247	60.3967	43.9423
BMP8B	0.76941	0.293186	1.2124	0.270857	0.706382	1.56857	0.72001	0.266859	2.06379	1.00281	1.28669
OXCT2	-2.07885	-1.57257	10.7125	0.00106414	0.0108989	0.463441	0.454743	0.333574	0.114655	0.0911648	0.0779809
TRIT1	0.193235	5.22637	0.579937	0.446337	0.938039	35.1502	37.5163	31.923	40.6262	44.2605	34.7015
MACF1	0.185311	7.45318	0.115141	0.734365	1	208.762	87.2728	195.741	254.993	75.8491	228.328
KIAA0754	0.457573	4.98997	0.170412	0.679746	1	36.4336	2.46319	41.2297	54.1937	3.55543	52.2862
RLF	0.905605	5.7255	3.39717	0.0653083	0.290604	43.813	19.7434	46.7671	80.4115	35.4631	90.8088
ZFP69B	0.765969	2.83873	1.4112	0.234857	0.653061	6.55947	2.65267	6.50469	13.0707	2.78053	10.8783
ZFP69	0.0409346	2.9313	0.0174503	0.894905	1	8.23499	7.80643	6.30455	8.21696	5.9713	8.77286
SMAP2	0.196025	4.33348	0.58871	0.442918	0.934062	16.6126	18.5687	20.9818	20.9055	22.7456	20.7039
ZMPSTE24	-0.852947	5.85041	9.22366	0.00238908	0.0222231	78.0363	61.0114	83.4602	44.2951	33.6854	45.19
COL9A2	0.98303	4.97781	10.0775	0.00150094	0.014763	20.534	23.7603	19.0804	39.2503	54.6989	31.3483
EXO5	-0.0862715	2.83998	0.0937513	0.759461	1	7.41505	7.238	7.23855	6.80287	5.92571	7.87607
ZNF684	0.156856	2.03817	0.249898	0.617147	1	3.52928	4.20638	3.70267	4.24224	5.01407	3.50914
CAP1	-0.528366	7.22542	1.78852	0.181106	0.54546	187.872	99.1719	242.908	138.733	93.9454	134.751
PPT1	-0.249558	7.35626	0.419452	0.517211	1	128.872	267.692	137.166	118.63	186.797	143.524
RIMS3	1.60493	3.40589	10.3898	0.00126712	0.0127243	6.63077	2.61477	6.37126	17.5805	9.29881	20.6649
CITED4	-1.21645	4.4503	4.59707	0.0320267	0.176609	18.5376	51.9923	20.8484	9.1342	21.4237	8.77286
KCNQ4	0.815228	0.0965125	2.62025	0.105508	0.381967	1.14078	0.454743	0.567076	1.56695	1.27631	0.974762
NFYC	0.0399768	6.25712	0.0143794	0.904551	1	61.3881	98.4898	66.181	63.2132	101.603	67.6095
MIR30E	0	-3.72036	0	1	1	0	0	0	0	0	0
MIR30C1	0	-3.72036	0	1	1	0	0	0	0	0	0
NFYC-AS1	0.381639	2.71004	0.626801	0.428531	0.917469	8.62713	4.35796	3.86946	9.21063	4.19358	8.53891
CTPS1	-0.28065	6.55345	1.39705	0.237218	0.657579	103.454	100.347	105.042	88.017	85.5582	80.6713
EDN2	-5.4977	-2.45333	6.6098	0.0101419	0.0720867	0.213896	0.416848	0	0	0	0
FOXO6-AS1	0.495589	-2.71744	0.0571388	0.811077	1	0	0.189476	0	0.22931	0	0.0389905
FOXO6	-0.739826	4.72329	1.57265	0.209822	0.604213	20.1418	54.1902	24.5177	12.421	35.0073	11.7751
SLFNL1	-0.499617	-1.39951	0.215468	0.642515	1	0.534739	0.151581	0.366931	0.305747	0	0.428895
SCMH1	0.283904	5.98572	1.32447	0.249792	0.671549	58.3579	58.4724	54.4392	72.0035	61.673	74.8227
SLFNL1-AS1	-0.132021	1.36934	0.0656924	0.797715	1	4.06402	1.6295	2.16823	3.55431	1.77771	1.83255
FOXJ3	0.0288041	6.42257	0.00451148	0.946448	1	106.449	50.5523	97.537	109.305	51.0067	99.3477
PPIH	-0.442098	5.29845	0.963854	0.326218	0.786427	33.2964	67.2641	35.192	22.0138	50.2774	27.6442
HIVEP3	-0.730049	3.30287	7.55168	0.0059954	0.047463	11.7999	11.937	12.9093	7.52902	6.79178	7.7591
ZMYND12	0.528124	-0.0021727	0.845856	0.357727	0.827605	0.534739	1.21265	0.533718	0.649713	1.59538	1.05274
CCDC30	0.275143	2.07569	0.598321	0.439219	0.929994	4.56311	2.80425	3.86946	3.89828	4.01125	5.69261
PPCS	-0.434102	5.38492	2.07939	0.1493	0.482365	42.4939	57.1082	44.1985	30.1543	45.8103	30.4905
RIMKLA	-3.02623	1.08824	10.8498	0.00098805	0.0102158	4.49181	2.80425	3.6026	0.573276	0	0.740819
CLDN19	2.15183	1.16254	25.5323	4.3504e-07	9.61098e-06	0.606038	0.947382	0.833935	4.28046	2.37029	3.97703
YBX1	-0.342147	10.0687	1.19577	0.274169	0.711476	986.808	1497.62	1117.51	753.552	1204.97	882.939
C1orf50	-0.0866679	4.04132	0.0876204	0.767224	1	15.1509	20.9182	14.5772	14.1026	18.5065	15.0893
TMEM269-DT	0	-3.72036	0	1	1	0	0	0	0	0	0
TMEM269	0.385487	-0.438834	0.379894	0.53766	1	0.819934	0.64422	0.266859	0.917242	0.957231	0.389905
ZNF691	-0.104221	4.0042	0.142342	0.705964	1	17.076	17.015	15.5445	12.5356	18.1418	15.5182
ERMAP	0.727488	3.45626	4.41201	0.0356868	0.191964	10.1957	6.32851	8.10584	13.7968	9.98255	16.9998
SVBP	0.373495	5.05057	0.712568	0.398593	0.880425	22.7086	40.8511	22.8832	23.3132	57.0692	31.6213
P3H1	1.08166	6.38198	18.0609	2.13949e-05	0.000338369	51.4063	57.7524	51.2703	104.833	128.953	105.781
FAM183A	1.54955	0.519339	13.1801	0.000282936	0.00338589	0.855583	0.795801	0.433646	2.06379	2.41587	1.6376
TMEM125	-1.06289	3.83654	7.51463	0.00611999	0.0482468	16.363	26.9056	14.377	7.87299	12.3984	7.33021
C1orf210	-1.47502	3.41589	14.3727	0.000149962	0.00192057	11.4791	21.9793	13.2762	4.96839	7.2476	4.60088
MPL	-0.158308	-1.04657	0.0747164	0.78459	1	0.356493	0.606324	0.333574	0.22931	0.546989	0.389905
TIE1	1.75321	3.58478	39.9999	2.53981e-10	9.4501e-09	4.777	5.41902	6.17112	19.1092	18.1418	17.9746
SLC2A1	1.1412	8.66399	18.7032	1.52727e-05	0.00024921	235.998	288.042	235.036	499.706	528.665	645.877
SLC2A1-AS1	1.59248	1.32982	11.8546	0.000575194	0.00638858	0.926881	1.93266	0.800577	3.17213	4.51266	3.35318
CFAP57	1.02731	0.885043	7.24205	0.00712156	0.054428	1.10513	1.06107	1.3343	3.09569	1.8233	2.22246
EBNA1BP2	-0.596262	5.84862	2.50548	0.113451	0.399523	53.0105	94.3971	60.4102	35.1609	63.9521	38.3666
MIR6733	-0.767236	-2.91815	0.457143	0.498962	0.99504	0.106948	0.0757905	0.0333574	0.0764368	0	0.0389905
MED8	-0.140239	4.78278	0.198411	0.656006	1	25.8814	35.8868	24.5844	20.8672	33.3663	24.1351
SZT2	0.175336	6.35187	0.324194	0.569098	1	92.0108	58.5482	79.3906	100.897	66.7782	91.9785
SZT2-AS1	-4.60427	-2.91622	5.41784	0.019932	0.121736	0.106948	0.227372	0	0	0	0
MIR6735	0	-3.72036	0	1	1	0	0	0	0	0	0
CDC20	-0.384139	7.24379	1.29149	0.255774	0.681437	135.111	225.287	154.211	101.89	171.8	120.637
ELOVL1	-0.22104	5.34802	0.297899	0.585203	1	33.3677	62.5651	35.3588	28.3963	53.924	30.3346
MIR6734	-0.50306	-2.49598	0.222555	0.6371	1	0.249545	0.0757905	0.0333574	0.0764368	0.136747	0.0389905
HYI	0.187633	3.15529	0.048265	0.82611	1	4.8483	16.5981	3.3691	4.7773	20.1018	3.39217
ARTN	0.465879	0.0849068	0.346961	0.555838	1	0.570389	1.36423	0.567076	0.305747	2.18796	0.974762
KDM4A	0.423275	6.35947	1.70562	0.191554	0.56685	74.5783	50.7797	84.8945	107.05	70.516	104.377
KDM4A-AS1	-0.186702	0.013749	0.160077	0.689086	1	1.46162	0.682115	0.833935	0.917242	1.00281	0.701828
DPH2	-0.801327	4.7688	7.73514	0.00541564	0.0438304	31.1218	38.2363	34.258	16.7014	25.1159	17.6627
IPO13	0.0405937	5.27792	0.0269603	0.869577	1	36.1484	39.7521	38.6278	38.0273	44.0326	35.7543
PTPRF	-0.18536	9.61041	0.218529	0.640163	1	952.977	554.635	987.579	906.158	437.591	850.577
ST3GAL3	1.18829	4.31045	14.8418	0.000116918	0.0015394	11.0513	14.8928	10.2407	22.3578	33.6398	26.4745
LOC101929592	0	-3.72036	0	1	1	0	0	0	0	0	0
MIR6079	0	-3.72036	0	1	1	0	0	0	0	0	0
ATP6V0B	-0.709206	6.3365	2.59056	0.107502	0.387255	73.8297	147.981	78.7568	45.5181	92.2132	46.1257
B4GALT2	0.564282	6.47622	2.28146	0.130928	0.439438	56.0763	99.3235	59.9432	82.8575	146.092	89.4831
KLF18	0	-3.72036	0	1	1	0	0	0	0	0	0
KLF17	0	-3.72036	0	1	1	0	0	0	0	0	0
CCDC24	-0.665081	3.34719	2.70132	0.100265	0.370191	9.62531	17.3939	10.1406	6.26782	10.9398	6.23847
SLC6A9	1.8575	3.44621	25.6697	4.0514e-07	9.00673e-06	4.27791	6.21482	3.56924	16.3957	21.4693	13.1008
DMAP1	-0.178893	5.15611	0.275203	0.599862	1	33.2251	49.9081	30.2218	27.2497	44.1238	28.775
ERI3	-0.0278124	6.27941	0.00469798	0.945354	1	56.7893	111.45	66.8148	55.3402	109.854	65.387
ERI3-IT1	1.52969	-0.938879	2.48835	0.114692	0.402889	0.392142	0.227372	0.0667148	1.37586	0.227912	0.389905
SNORA110	0	-3.72036	0	1	1	0	0	0	0	0	0
ARMH1	1.26962	1.26835	7.69958	0.00552338	0.0445621	0.99818	2.12214	1.00072	3.13391	4.19358	2.61236
RNU5F-1	1.78651	-3.21742	1.30369	0.253541	0.677595	0.0356493	0	0	0.114655	0	0.0389905
KIF2C	-0.0946623	6.86086	0.14344	0.704885	1	111.226	122.781	125.891	106.82	102.515	127.694
SNORD160	-0.32586	-2.45305	0.120698	0.728279	1	0.213896	0.0757905	0.0667148	0.152874	0.0455824	0.0779809
RNF220	-0.137861	6.49154	0.178174	0.672947	1	71.9046	122.288	88.3971	69.8632	108.304	78.6828
MIR5584	0	-3.72036	0	1	1	0	0	0	0	0	0
TMEM53	-0.66521	2.9879	2.216	0.136587	0.453457	8.19934	13.6044	7.10512	3.82184	8.84299	5.57564
SNORD145	1.93483	-3.604	1.34044	0.246956	0.668116	0	0	0	0	0	0.0389905
BEST4	0.636028	0.623733	3.34585	0.0673747	0.296256	1.31902	1.02317	1.10079	1.52874	2.05121	1.79356
RPS8	0.449274	10.0961	0.820369	0.365072	0.837948	697.942	1408.23	670.016	795.631	2063.88	930.975
SNORD55	-0.12634	-0.956217	0.0608069	0.805225	1	0.570389	0.265267	0.533718	0.458621	0.410242	0.389905
SNORD46	0.454282	-1.88411	0.313686	0.575427	1	0.142597	0.113686	0.233502	0.420402	0.136747	0.116971
SNORD38A	-0.044264	-0.660087	0.00526344	0.942165	1	0.392142	0.947382	0.366931	0.573276	0.729319	0.350914
SNORD38B	0.00990734	-0.742925	0.000186089	0.989116	1	0.320844	0.985277	0.266859	0.496839	0.774901	0.311924
PTCH2	3.02488	1.24823	29.0484	7.05907e-08	1.79731e-06	0.677336	0.568429	0.266859	5.46523	4.60382	2.30044
PLK3	-0.790306	3.51717	6.7538	0.00935481	0.0677948	11.9425	17.7729	13.5097	8.21696	9.52673	7.25223
TCTEX1D4	-5.58292	-2.37977	12.2731	0.000459541	0.005242	0.0712986	0.227372	0.366931	0	0	0
BTBD19	0.379396	2.05432	1.25906	0.261828	0.690928	4.24227	2.99373	3.40245	5.54167	3.64659	4.63987
EIF2B3	0.0792126	4.45242	0.0594816	0.807317	1	17.5751	26.0341	20.0478	19.1092	29.7197	18.4425
HECTD3	-0.341991	5.01858	1.82871	0.17628	0.535084	32.4409	38.0847	37.9273	29.8486	30.4946	25.2268
LINC01144	0.537786	0.885342	1.14339	0.284938	0.727931	1.10513	2.00845	1.23422	1.26121	3.23635	1.83255
HPDL	-1.16989	2.10981	7.89879	0.0049468	0.0406999	4.95525	7.76853	4.87018	1.94914	3.73776	2.14448
UROD	-0.171517	5.65126	0.171494	0.678787	1	37.7169	77.3064	44.4654	34.2819	67.1429	40.1992
ZSWIM5	0.577471	2.90752	1.5235	0.217091	0.618029	7.7359	3.63795	6.50469	9.78391	4.9229	11.9701
MUTYH	-0.364272	5.18906	1.12604	0.288623	0.730409	40.1054	52.3334	30.4886	25.0331	42.2093	28.2681
TESK2	-0.997947	2.91282	10.322	0.00131455	0.0131492	10.6591	7.54116	11.575	4.81552	5.10523	4.99078
TOE1	-0.855912	4.78196	7.75938	0.00534343	0.0433826	31.2288	44.2617	30.522	16.5103	24.2954	17.7797
CCDC163	-0.0205352	1.04296	0.00421866	0.948213	1	1.99636	2.23582	1.76794	1.91092	2.05121	1.94952
MMACHC	0.19235	4.44496	0.387546	0.533592	1	15.757	26.4509	18.5801	22.396	26.7113	20.353
PRDX1	0.148661	7.23167	0.105181	0.745699	1	98.2138	216.685	112.581	110.184	240.265	123.444
CCDC17	-0.70551	0.989622	3.695	0.0545757	0.260339	2.63805	2.69056	1.76794	1.26121	1.68655	1.40366
NASP	-0.241734	9.01006	1.07096	0.300728	0.74616	559.658	552.02	564.107	470.927	467.448	478.881
AKR1A1	0.74223	5.91954	4.13232	0.0420717	0.216349	35.471	61.9588	38.2943	60.2322	102.56	64.2563
GPBP1L1	0.045995	6.81868	0.0265755	0.870503	1	123.525	90.6834	118.819	124.286	91.6662	127.85
RPS15AP10	1.2422	-0.7305	1.35737	0.243993	0.667212	0.356493	0.0378953	0.533718	1.22299	0.136747	0.85779
TMEM69	-0.332739	5.09728	1.27734	0.258395	0.685563	32.6191	46.6491	34.9585	25.8739	37.1953	27.6442
IPP	0.191132	4.15082	0.582237	0.445437	0.937409	16.0778	15.4613	18.013	19.5678	17.8227	19.1833
MAST2	-0.104213	6.6773	0.121395	0.727526	1	122.74	82.4601	112.681	117.407	77.6724	100.634
PIK3R3	0.346251	6.05897	0.863141	0.352861	0.821184	61.8872	40.2448	73.7865	83.5836	48.7732	91.2767
LOC110117498-PIK3R3	0	-3.72036	0	1	1	0	0	0	0	0	0
LOC101929626	-4.21267	-3.0667	2.7785	0.0955375	0.358773	0.249545	0	0	0	0	0
P3R3URF	0	-3.72036	0	1	1	0	0	0	0	0	0
TSPAN1	-7.96998	-0.558877	55.9954	7.26397e-14	4.41743e-12	1.10513	1.55371	0.900649	0	0	0
POMGNT1	0.188137	6.70714	0.590115	0.442375	0.933542	92.1178	105.046	95.669	102.807	121.34	109.485
LURAP1	-0.241929	0.884541	0.427375	0.51328	1	1.67552	2.34951	1.73458	2.02558	1.50422	1.32568
FAAH	-0.584673	3.95395	4.30729	0.0379493	0.200964	20.1062	20.7287	14.6772	11.5802	12.1249	13.2957
NSUN4	-0.0188723	4.22903	0.00583148	0.939129	1	17.3256	20.1603	18.9136	18.4595	18.3697	18.8324
MOB3C	1.56347	1.66881	22.435	2.1738e-06	4.20169e-05	1.78246	1.32633	1.60115	5.31236	4.51266	4.13299
KNCN	0	-3.72036	0	1	1	0	0	0	0	0	0
MKNK1	-0.571043	4.13016	5.30743	0.0212347	0.127946	19.8923	22.2066	20.4147	14.0644	14.404	13.6077
MKNK1-AS1	0.819361	-1.69476	0.129461	0.718992	1	0.49909	0	0	0.343966	0	0.545867
RAD54L	-0.550224	5.54955	4.49182	0.0340573	0.185242	63.527	49.9081	53.2717	41.0083	33.5942	39.2244
LRRC41	0.20118	7.16405	0.578952	0.446723	0.938447	112.937	150.747	136.398	143.166	175.811	140.99
UQCRH	-0.247665	7.04729	0.215642	0.642381	1	99.4615	229.57	101.507	70.0161	201.11	91.5106
CYP4B1	-6.20087	-1.99449	7.66926	0.00561695	0.0451835	0.427791	0.606324	0	0	0	0
CYP4A11	0	-3.72036	0	1	1	0	0	0	0	0	0
CYP4X1	5.19177	-2.6553	7.41415	0.0064713	0.0503704	0	0	0	0.267529	0	0.233943
ATPAF1	-0.558229	5.56781	5.30467	0.0212683	0.12799	54.5791	57.2598	57.3747	37.7598	35.7366	41.4079
TEX38	0.705437	-2.9815	0.0799468	0.77737	1	0	0.113686	0	0.191092	0	0
EFCAB14-AS1	0.819171	-2.50034	0.168211	0.681707	1	0.213896	0	0	0.191092	0	0.194952
EFCAB14	0.0657564	6.14151	0.031045	0.86014	1	78.6067	47.9375	80.1911	89.6986	45.7192	80.9442
STIL	-0.524106	5.32718	1.64036	0.200276	0.584897	51.228	32.5899	57.9751	37.9891	18.5976	41.9927
FOXD2	8.59849	2.47959	123.635	1.01269e-28	2.60336e-26	0.0712986	0	0	8.86667	16.2273	7.99305
SLC5A9	4.93851	-2.77857	3.35636	0.0669461	0.294875	0	0	0	0.420402	0	0
LINC01389	3.42019	-1.73866	12.0283	0.000523999	0.0059011	0.106948	0	0	0.382184	0.592571	0.311924
FOXE3	-4.09644	0.463942	36.2047	1.77639e-09	5.88895e-08	2.03201	3.63795	1.66787	0.0764368	0.273495	0.0779809
FOXD2-AS1	6.25018	2.62069	50.5212	1.17886e-12	6.00644e-11	0.392142	0	0.0667148	10.5865	15.3157	10.2155
SKINT1L	4.10824	-3.13345	3.01885	0.0823018	0.330822	0	0	0	0.22931	0	0
CMPK1	-0.636916	6.17307	5.93118	0.0148753	0.0968555	87.1269	77.8748	98.2041	62.1431	48.7732	58.3297
TRABD2B	5.11403	3.69746	206.399	8.38556e-47	7.90423e-44	0.819934	0.568429	0.76722	26.944	24.7968	23.5892
SPATA6	0.281754	4.08578	0.540054	0.46241	0.955432	17.4682	11.0275	17.2791	22.931	11.2589	21.4448
DMRTA2	6.69737	-1.68105	37.0575	1.14697e-09	3.93141e-08	0	0	0	0.458621	0.455824	0.545867
CDKN2C	0.0618596	1.03529	0.0405358	0.840437	1	1.85376	2.00845	1.93473	2.02558	1.91446	2.10549
TTC39A	-1.81507	2.01619	22.9667	1.64829e-06	3.2709e-05	4.9909	5.6085	7.9057	1.60517	1.41306	2.22246
TTC39A-AS1	0	-3.72036	0	1	1	0	0	0	0	0	0
RNF11	-0.272497	6.17819	0.962758	0.326493	0.7867	77.7511	67.4915	92.1998	71.8888	53.5138	71.1576
EPS15	0.266617	5.50169	0.383427	0.535775	1	46.5223	26.2614	50.403	62.296	27.1671	58.7196
FAF1	-0.196039	5.64966	0.62505	0.429177	0.918023	47.6987	57.6008	55.2732	43.9512	49.5937	46.6326
RAB3B	-2.43281	4.36126	30.1612	3.97587e-08	1.05568e-06	36.7901	24.5561	42.2638	8.56092	3.41868	7.17425
TXNDC12	-0.471807	6.77354	2.1589	0.141746	0.46608	103.347	158.402	119.386	73.1118	119.654	82.0749
TXNDC12-AS1	0	-3.72036	0	1	1	0	0	0	0	0	0
KTI12	-0.586443	2.84752	1.04511	0.306635	0.755645	8.87667	13.1118	3.66931	5.08305	8.61508	3.39217
BTF3L4	-0.398091	6.62216	2.70236	0.1002	0.369998	106.057	119.067	110.646	79.3796	90.6634	84.7653
ZFYVE9	-1.07206	5.9917	7.82308	0.00515831	0.0420608	88.838	63.0198	106.543	51.8241	24.888	46.1647
OSBPL9	-0.244175	7.11727	1.00189	0.316853	0.772412	149.905	139.909	161.617	132.006	115.232	133.893
NRDC	-0.0805855	7.40679	0.0860289	0.769288	1	184.948	147.109	191.004	175.384	132.599	186.647
MIR761	0.174222	-3.13414	0.0218202	0.882566	1	0.0356493	0.0378953	0.0333574	0.0382184	0.0455824	0.0389905
GPX7	0.866917	4.81796	4.91887	0.0265649	0.153213	15.8639	27.2467	16.6787	25.6063	51.3258	32.1281
SHISAL2A	3.59609	0.0296642	6.31963	0.0119408	0.0815792	0.427791	0	0	1.68161	2.3247	1.32568
ORC1	-0.762841	5.04206	8.81297	0.00299097	0.0269789	39.3568	39.5248	45.1993	23.6954	21.6517	27.7612
CC2D1B	-0.630376	5.62876	6.15679	0.0130909	0.0875966	57.8944	68.4768	53.7054	36.9954	41.4344	37.8987
PRPF38A	-0.0830994	6.43828	0.112112	0.737752	1	92.8664	84.0517	90.4986	85.571	74.2993	92.5634
COA7	-0.0828281	4.89414	0.110818	0.739215	1	30.088	28.6867	32.757	27.5555	26.8936	31.9722
TUT4	0.558722	6.86312	1.16837	0.279736	0.719975	120.958	48.8849	112.414	184.595	65.1373	166.021
ZYG11A	-3.58338	-0.669095	12.5492	0.000396379	0.00459943	0.962531	1.06107	1.00072	0	0	0.233943
ECHDC2	-0.45106	5.13677	1.82689	0.176495	0.535392	40.1411	51.6513	29.8549	26.7529	38.1069	24.1351
ZYG11B	0.137851	5.67709	0.116052	0.733357	1	55.9337	29.8994	60.11	61.9902	33.7766	64.8022
PODN	0.717315	0.311794	1.96299	0.161194	0.50261	0.641687	1.21265	0.800577	1.68161	1.91446	0.779809
SLC1A7	0	-3.72036	0	1	1	0	0	0	0	0	0
MAGOH	-0.120376	5.56597	0.0726997	0.787446	1	35.0789	71.4705	41.2631	33.2882	69.8779	32.83
SCP2	-0.311957	5.85415	1.61202	0.204208	0.592267	62.1724	64.7251	65.0803	55.9517	46.0382	52.6371
CZIB	0.291972	5.54472	0.622539	0.430105	0.919036	34.865	58.1692	32.6902	39.7089	69.4676	44.7611
CPT2	-0.369687	5.21986	2.37988	0.122907	0.419449	40.4263	42.2911	43.0644	31.2244	34.825	31.3093
LRP8	1.31447	4.43007	9.48956	0.00206645	0.0195369	14.9014	9.28434	12.7759	39.8236	16.045	36.0662
LOC100507564	1.98775	-1.3301	5.01353	0.0251499	0.146185	0.249545	0	0.13343	0.420402	0.410242	0.740819
GLIS1	9.66542	0.987168	119.421	8.46837e-28	2.06438e-25	0	0	0	2.86638	4.19358	4.4839
YIPF1	-0.000278	4.63014	8.66555e-07	0.999257	1	21.4965	30.392	22.1827	22.3195	30.5402	21.2108
DIO1	0	-3.72036	0	1	1	0	0	0	0	0	0
NDC1	-0.615389	6.54318	3.3701	0.0663897	0.293984	125.592	84.0896	128.593	81.5963	50.9156	88.2744
AGBL4	2.67416	-2.90686	1.17176	0.27904	0.71907	0	0.0378953	0	0	0	0.311924
BEND5	0.788695	3.42192	4.19362	0.0405764	0.210517	6.30992	10.6107	6.50469	9.70747	18.1418	12.6329
AGBL4-AS1	0	-3.72036	0	1	1	0	0	0	0	0	0
AGBL4-IT1	0	-3.72036	0	1	1	0	0	0	0	0	0
HSPB11	-0.0547356	4.65879	0.018912	0.890619	1	19.8567	35.8868	21.2487	19.3385	35.4631	19.3393
LRRC42	-0.011102	5.51518	0.00137375	0.970434	1	38.6438	56.9945	41.8635	37.454	55.6106	43.3964
CDCP2	4.66084	-2.91028	3.24932	0.0714532	0.304074	0	0	0	0.343966	0	0
TMEM59	-0.112094	6.66926	0.169694	0.680384	1	96.6809	117.854	102.407	80.6026	116.828	95.8386
MIR4781	0	-3.72036	0	1	1	0	0	0	0	0	0
TCEANC2	0.561168	4.85458	5.35578	0.0206536	0.12517	24.7763	21.7519	23.4169	35.5049	33.5487	34.1556
PARS2	0.109172	3.51517	0.166035	0.68366	1	9.73226	11.4065	11.6417	11.198	12.9454	11.2293
FAM151A	4.68696	-2.90802	6.68729	0.00971025	0.0696743	0	0	0	0.152874	0	0.194952
ACOT11	-0.171337	2.40002	0.346412	0.556151	1	4.81265	6.25272	5.47061	5.12127	4.55824	4.99078
MROH7	-0.215899	-1.61629	0.0164372	0.897985	1	0.249545	0.568429	0	0.382184	0.319077	0
MROH7-TTC4	2.98679	2.44202	19.3139	1.10895e-05	0.000185336	1.67552	0.682115	1.23422	15.402	3.23635	9.94257
TTC4	-0.207331	4.69463	0.334001	0.563313	1	27.4856	31.0741	24.451	14.7523	32.9561	24.2131
PCSK9	2.88515	3.05994	46.4584	9.35828e-12	4.24773e-10	1.39032	3.03162	1.50108	12.1152	15.1789	16.454
CYB5RL	0.272876	3.59755	0.551929	0.45753	0.951042	13.2615	7.01063	12.4089	15.4785	9.89139	14.1145
MRPL37	-0.674888	6.40734	3.62921	0.0567739	0.268425	79.5336	141.311	91.9997	50.5629	85.8317	59.5774
SSBP3	0.106212	7.83843	0.155397	0.69343	1	190.581	258.749	211.819	222.049	275.956	213.668
SSBP3-AS1	0.449251	1.03772	1.14504	0.284591	0.727373	2.35285	1.06107	1.60115	2.71351	1.91446	2.22246
DHCR24	-0.074311	7.69131	0.0621254	0.803168	1	211.579	199.026	225.196	196.443	146.684	260.729
PLPP3	1.3841	4.84349	16.5184	4.81805e-05	0.000699768	19.0724	11.4065	17.1123	45.2124	30.1756	48.8551
C8B	0	-3.72036	0	1	1	0	0	0	0	0	0
C8A	0	-3.72036	0	1	1	0	0	0	0	0	0
USP24	0.0487094	6.53981	0.0078085	0.929586	1	115.04	45.588	113.549	126.732	39.839	117.01
LOC100507634	-1.45227	0.829123	14.3566	0.000151251	0.0019327	2.6737	2.50109	2.2683	0.917242	1.18514	0.623847
FYB2	4.83237	-2.83848	3.30607	0.0690245	0.299187	0	0	0	0	0	0.389905
LOC101929935	0	-3.72036	0	1	1	0	0	0	0	0	0
PRKAA2	-0.316587	3.84801	0.270924	0.602713	1	19.7497	9.01907	18.8803	17.0836	3.96567	17.1948
TACSTD2	1.86648	6.25995	30.9249	2.68204e-08	7.30661e-07	24.6337	44.2238	30.0216	104.757	145.545	110.265
OMA1	-0.49678	3.69111	3.37368	0.0662457	0.293704	16.2561	14.7413	14.0768	10.4336	12.1249	9.3967
MYSM1	0.180133	6.03829	0.056935	0.811408	1	98.9268	19.0992	66.6147	102.96	19.0079	87.2217
HSD52	5.03823	-2.80458	3.31046	0.06884	0.299187	0	0	0	0	0.455824	0
LINC01358	0	-3.72036	0	1	1	0	0	0	0	0	0
JUN	4.10977	6.11421	107.14	4.14805e-25	8.08956e-23	4.81265	9.77698	8.1392	119.241	161.818	111.513
LINC01135	0	-3.72036	0	1	1	0	0	0	0	0	0
CYP2J2	2.61709	-1.18788	3.20335	0.0734876	0.310135	0	0.303162	0	0.917242	0.364659	0.623847
NFIA-AS2	0	-3.72036	0	1	1	0	0	0	0	0	0
HOOK1	-0.664908	5.08843	1.37102	0.241638	0.663288	50.9072	22.1308	51.8374	35.352	9.93697	33.4538
LINC01748	-5.33923	-2.52294	6.66078	0.00985579	0.0705753	0	0.227372	0.333574	0	0	0
LOC101926964	5.85813	-2.25365	7.73651	0.00541154	0.0438098	0	0	0	0.573276	0	0.233943
TM2D1	0.0256374	3.82714	0.00975408	0.921327	1	14.2954	14.7792	12.9093	13.8733	13.1733	15.6742
L1TD1	-1.97243	5.68557	42.3579	7.60106e-11	3.04883e-09	80.9239	72.0389	92.7335	24.8037	15.5436	22.2246
FGGY	0.223481	3.0656	0.547473	0.459352	0.952593	7.23681	8.22327	7.50541	6.87931	10.4384	9.51367
MIR4711	0	-3.72036	0	1	1	0	0	0	0	0	0
KANK4	-2.89254	7.10972	46.3925	9.67832e-12	4.37894e-10	259.135	175.758	294.979	44.9448	19.1902	34.1167
USP1	-0.487537	6.75628	2.13253	0.144202	0.472071	136.537	90.8729	150.909	99.8647	64.6359	105.313
NFIA	3.10736	3.14836	65.6644	5.34623e-16	4.16476e-14	1.92506	1.51581	2.0348	18.2684	10.5751	18.4815
NFIA-AS1	0	-3.72036	0	1	1	0	0	0	0	0	0
FOXD3-AS1	0	-3.72036	0	1	1	0	0	0	0	0	0
FOXD3	0.557813	-3.21661	0.0678492	0.794495	1	0	0.0757905	0	0.114655	0	0
MIR12132	0	-3.72036	0	1	1	0	0	0	0	0	0
MIR3116-1	0	-3.72036	0	1	1	0	0	0	0	0	0
MIR3116-2	0	-3.72036	0	1	1	0	0	0	0	0	0
PATJ	-0.832868	5.63689	3.93408	0.0473171	0.234126	77.5015	42.7459	70.6509	46.7411	20.0107	40.3941
ALG6	-0.459975	4.679	3.50017	0.0613626	0.280824	29.981	31.5668	27.1863	21.5552	20.5577	22.3805
DAB1	1.86368	1.67716	13.42	0.00024896	0.00301245	1.53292	1.13686	1.36765	4.73908	2.41587	7.56415
DAB1-AS1	0	-3.72036	0	1	1	0	0	0	0	0	0
ITGB3BP	-0.198197	5.3901	0.346818	0.55592	1	40.248	56.0471	37.894	29.1989	52.6933	35.0914
EFCAB7	-0.00829896	3.23751	0.000760483	0.978	1	10.1244	8.18538	9.84043	10.6247	7.2476	10.0985
DLEU2L	-0.210629	-0.710523	0.0298571	0.862815	1	0.784284	0.151581	0.76722	0.802586	0	0.662838
PGM1	1.22469	6.10732	21.8429	2.95915e-06	5.54165e-05	35.7919	43.8069	44.2319	91.6095	88.9769	108.822
DOCK7	0.0347141	6.55418	0.0045553	0.946189	1	111.511	48.9607	117.818	128.146	44.3061	112.604
ANGPTL3	3.58807	-3.30396	4.04202	0.0443806	0.222793	0	0	0	0.152874	0	0
ATG4C	0.0144512	4.41396	0.00349627	0.952849	1	21.3183	20.2361	21.8491	20.3322	21.0591	22.6535
MIR4794	0	-3.72036	0	1	1	0	0	0	0	0	0
CACHD1	0.960729	5.49176	5.61214	0.0178364	0.111556	34.5085	19.175	37.7939	75.252	37.3776	65.426
ROR1-AS1	1.39181	-1.46836	2.34731	0.125499	0.425268	0.213896	0.265267	0	0.382184	0.455824	0.428895
ROR1	0.5781	5.30546	0.958506	0.327564	0.787992	32.4052	15.3476	47.2341	60.7673	18.4609	62.5797
AK4	2.2042	4.72727	22.8081	1.79012e-06	3.51534e-05	10.9443	6.93483	10.3741	44.8302	22.0619	63.3595
DNAJC6	-1.57118	3.02887	11.2819	0.00078267	0.00835498	14.4736	6.4043	15.3778	5.31236	2.73495	4.13299
JAK1	0.0646783	6.20877	0.0253557	0.873484	1	80.8169	45.2091	90.6654	89.3928	46.4941	90.7308
MIR101-1	0	-3.72036	0	1	1	0	0	0	0	0	0
RAVER2	0.0930085	5.45159	0.0863232	0.768905	1	47.9126	34.8258	44.0985	54.8052	31.4063	49.05
LINC01359	0	-3.72036	0	1	1	0	0	0	0	0	0
MIR3671	-1.13915	-2.78537	0.644576	0.422059	0.909124	0.249545	0.0378953	0	0.0382184	0.0455824	0.0389905
TCTEX1D1	3.31009	0.0713358	47.036	6.96941e-12	3.21503e-10	0.106948	0.151581	0.266859	1.64339	1.96004	1.79356
LEPR	0.868722	3.40072	2.60968	0.106213	0.38403	8.37758	3.90321	9.97386	16.7014	6.24479	17.7017
LEPROT	-0.0436783	6.13513	0.0306726	0.860973	1	75.8973	63.9293	73.9867	73.3029	62.5391	71.5865
IL12RB2	0.0626228	-3.13264	0.000790235	0.977574	1	0	0.113686	0	0	0	0.116971
SLC35D1	0.489041	4.64027	0.877258	0.348954	0.816323	23.5285	10.5728	27.9535	35.9635	13.8571	37.2749
SGIP1	3.19841	-0.197549	19.1091	1.23453e-05	0.000204152	0	0.265267	0.200144	1.26121	1.27631	1.83255
MIR3117	0	-3.72036	0	1	1	0	0	0	0	0	0
PDE4B	0.683877	2.4451	4.16396	0.0412928	0.213352	5.0622	3.33478	3.96953	7.75833	5.24198	6.86232
PDE4B-AS1	0	-3.72036	0	1	1	0	0	0	0	0	0
WDR78	0.390958	1.93748	1.12552	0.288734	0.730409	3.27973	2.12214	4.33646	4.43333	4.148	4.21097
MIER1	0.113052	5.11706	0.0667787	0.796086	1	40.6402	18.6066	40.5626	43.4161	21.7884	42.7336
GADD45A	-1.72961	5.24255	31.3422	2.16331e-08	6.01514e-07	47.6987	71.0915	55.3399	14.4848	21.6972	16.337
SERBP1	-0.187891	8.95671	0.540556	0.462203	0.955142	520.872	478.011	588.391	491.985	400.578	500.872
DEPDC1-AS1	-4.47359	-2.98248	2.86846	0.0903315	0.34768	0	0.303162	0	0	0	0
DEPDC1	-0.543232	6.13636	2.01432	0.155821	0.493095	97.3226	56.4261	96.2694	64.5891	35.9189	71.0406
MIR1262	0	-3.72036	0	1	1	0	0	0	0	0	0
GNG12	0.219675	6.19432	0.331843	0.564576	1	69.8726	45.1712	87.7299	90.1572	51.3714	94.5909
GNG12-AS1	1.64442	-1.48939	1.16501	0.280428	0.720839	0	0	0.400289	0.382184	0.364659	0.545867
DIRAS3	0.960211	-0.0233982	5.68512	0.0171093	0.107971	0.570389	0.72001	0.567076	1.4523	1.23073	0.935771
WLS	0.261425	6.65418	1.13358	0.287012	0.729081	88.125	89.6223	96.9032	107.394	100.281	121.533
CTH	-0.89168	2.98076	10.2326	0.00137977	0.0137335	9.48271	11.1791	9.80707	5.96207	5.37873	5.06876
ANKRD13C	-0.265102	4.88413	0.614253	0.433191	0.923466	37.0753	22.2824	37.0934	31.0716	19.7372	29.4378
HHLA3	0.0925399	4.38621	0.0341015	0.853491	1	15.2222	30.0509	15.2443	14.523	35.8278	14.1925
ZRANB2-AS2	-1.21425	-2.30834	0.771639	0.37971	0.856256	0.142597	0.151581	0.233502	0	0.227912	0
PTGER3	3.86444	-3.2162	2.90502	0.0883043	0.344281	0	0	0	0.191092	0	0
ZRANB2-AS1	0.625882	0.328546	0.382795	0.536111	1	1.85376	0.151581	0.76722	2.33132	0.273495	1.67659
ZRANB2	0.287706	7.08232	0.736281	0.390855	0.869893	154.397	87.3865	124.156	180.888	110.856	154.948
MIR186	0.858588	-0.979728	0.250947	0.616409	1	0.641687	0	0.266859	0.95546	0	0.701828
ERICH3-AS1	0	-3.72036	0	1	1	0	0	0	0	0	0
ERICH3	0	-3.72036	0	1	1	0	0	0	0	0	0
LHX8	2.31499	2.29625	43.5593	4.11298e-11	1.71039e-09	1.71117	1.81897	1.3343	9.89856	6.7462	7.56415
TYW3	-0.359044	5.00023	2.03397	0.153818	0.488861	33.7242	35.6594	38.2609	31.3391	24.888	27.6832
CRYZ	-0.424673	5.24816	3.17186	0.074917	0.313852	44.9181	41.7606	43.7315	31.1098	32.0444	33.9997
ACADM	-0.0452341	5.78836	0.0254185	0.873329	1	63.8835	43.2385	61.044	54.423	47.4513	61.0981
DLSTP1	-0.0821532	1.17482	0.0128277	0.909825	1	3.74318	1.17475	1.8013	3.66897	0.638154	2.0275
LRRC7	2.62574	1.72685	23.9232	1.00255e-06	2.08303e-05	1.06948	0.492639	1.13415	7.18506	3.00844	6.5504
PIN1P1	-1.78506	-3.60816	1.10795	0.292528	0.733083	0	0	0.0333574	0	0	0
SRSF11	0.0213245	8.15036	0.00388654	0.95029	1	350.504	208.992	286.34	345.265	196.506	316.642
LRRC40	-0.259737	5.54319	0.522954	0.469584	0.96423	59.8908	34.5605	57.7416	48.6902	28.8537	49.5569
RABGGTB	-0.561001	5.76061	3.79191	0.0515007	0.249672	65.4877	75.0326	53.0716	40.8555	53.1035	37.2749
SNORD45C	-0.164762	-1.49693	0.0213716	0.883771	1	0.356493	0.113686	0.400289	0.496839	0	0.272933
SNORD45A	-0.539924	-1.70835	0.299073	0.584464	1	0.534739	0.0757905	0.200144	0.22931	0.0455824	0.272933
SNORD45B	-1.10712	-1.60464	0.785752	0.375388	0.851684	0.712986	0.0757905	0.233502	0.305747	0	0.155962
LRRIQ3	0.283399	0.659168	0.638488	0.424259	0.911981	1.24773	1.28844	1.53444	1.98736	1.32189	1.6376
FPGT	-0.336428	4.05259	1.11608	0.290764	0.732818	20.427	13.756	21.1152	16.8543	11.2133	15.7132
FPGT-TNNI3K	3.15092	0.972062	3.37815	0.0660661	0.293323	1.14078	0	0	4.05115	3.19077	3.00227
TNNI3K	0	-3.72036	0	1	1	0	0	0	0	0	0
LRRC53	4.3168	-3.05518	3.10942	0.0778408	0.320685	0	0	0	0.267529	0	0
MSH4	1.25057	-2.36259	0.176644	0.674273	1	0	0	0.200144	0.496839	0	0
SLC44A5	0.596927	4.41088	1.00983	0.314942	0.769679	24.3485	8.71591	17.546	36.0399	9.38998	31.1144
NEGR1-IT1	0	-3.72036	0	1	1	0	0	0	0	0	0
NEGR1	-0.247984	-1.42229	0.134543	0.713768	1	0.463441	0.341057	0.166787	0.382184	0.273495	0.155962
ST6GALNAC5	-1.8395	0.980123	21.6468	3.27756e-06	6.04979e-05	3.10149	3.03162	2.73531	0.649713	0.638154	1.16971
MIR7156	0	-3.72036	0	1	1	0	0	0	0	0	0
PIGK	-0.456718	5.29169	2.66679	0.102463	0.373815	46.7362	38.0469	50.9034	32.4856	27.2583	39.1074
AK5	0.184474	0.0817719	0.155262	0.693556	1	0.891232	1.17475	0.700505	1.0319	1.45864	0.662838
ZZZ3	0.0282088	5.84781	0.00423414	0.948118	1	65.8442	34.8258	70.1839	68.2963	32.7738	73.1461
USP33	-0.124607	6.45737	0.105527	0.745296	1	104.06	59.6472	111.047	97.304	54.1063	100.595
MIGA1	0.20995	4.14651	0.156366	0.692524	1	20.2488	8.18538	20.6149	24.9566	8.84299	22.9264
ST6GALNAC3	0.0991751	5.90813	0.109343	0.740893	1	55.0425	48.3165	70.3841	70.3601	47.269	68.4673
PTGFR	4.95767	-2.77682	6.92768	0.00848718	0.0625327	0	0	0	0.267529	0	0.155962
IFI44L	4.41375	0.497859	48.7524	2.90407e-12	1.41873e-10	0.106948	0	0.233502	3.13391	2.23354	2.37842
IFI44	4.80633	-2.84293	3.30592	0.0690307	0.299187	0	0	0	0.382184	0	0
GIPC2	-1.21998	0.714362	7.53055	0.00606614	0.0479024	2.28155	1.6295	2.63523	0.993678	0.546989	1.24769
MGC27382	0	-3.72036	0	1	1	0	0	0	0	0	0
ADGRL4	-7.36388	-1.07595	32.1847	1.4019e-08	4.0165e-07	0.392142	0.833696	1.10079	0	0	0
FUBP1	0.238221	7.90961	0.794468	0.372752	0.848277	232.612	192.584	236.537	291.377	212.277	276.871
DNAJB4	0.301498	4.07166	0.904979	0.34145	0.805033	15.757	11.7854	17.4459	20.7144	13.6291	21.0938
NEXN-AS1	0.962167	-1.32923	0.877556	0.348872	0.816244	0.320844	0.341057	0	0.343966	0.364659	0.584857
NEXN	-0.354378	1.55397	0.997957	0.317805	0.773466	2.92324	2.72846	3.96953	3.01925	1.96004	2.53438
LINC01725	0	-3.72036	0	1	1	0	0	0	0	0	0
LOC101927560	0	-3.72036	0	1	1	0	0	0	0	0	0
UOX	-1.04387	-2.07052	0.231341	0.630531	1	0	0.416848	0.233502	0.305747	0	0
TTLL7	-0.889237	5.02157	2.07677	0.149556	0.482669	56.8963	21.0698	48.2681	31.7977	7.5211	28.814
DNASE2B	4.32345	-3.10915	3.02427	0.082027	0.330822	0	0	0	0	0.273495	0
SAMD13	0.355392	1.92766	0.784545	0.375755	0.852161	2.24591	4.20638	3.3691	3.09569	5.46989	4.01602
LINC01362	0	-3.72036	0	1	1	0	0	0	0	0	0
LINC01361	1.12896	-1.80641	1.16647	0.280129	0.720462	0	0.227372	0.166787	0.267529	0.136747	0.467886
PRKACB	-0.287988	6.09002	0.541964	0.46162	0.954705	84.7384	49.226	90.4652	71.7742	38.0613	73.9649
LINC01555	-4.16425	-0.65734	19.9486	7.95519e-06	0.000137002	0.819934	0.795801	1.50108	0	0	0.155962
LINC01461	-0.334794	-1.6017	0.043519	0.834751	1	0.534739	0	0.300216	0.305747	0	0.350914
MCOLN3	-1.87114	0.595732	24.9504	5.88234e-07	1.26784e-05	2.4598	1.93266	2.33502	0.535058	0.592571	0.701828
LPAR3	2.22977	2.23576	43.3153	4.65915e-11	1.92901e-09	1.71117	1.44002	1.73458	8.36983	6.06246	8.53891
MCOLN2	-2.28801	-0.111832	21.8609	2.93143e-06	5.49702e-05	1.67552	1.32633	1.20087	0.22931	0.18233	0.428895
WDR63	0.237027	1.15839	0.322977	0.569824	1	1.85376	1.47792	2.60188	2.9046	1.5498	2.53438
RPF1	-0.542168	5.52182	2.74086	0.0978119	0.363221	45.738	69.0452	48.3682	29.0842	48.8188	34.1556
GNG5	-0.860215	7.67179	2.64129	0.104119	0.378441	169.691	425.261	193.64	98.2977	237.712	98.4119
SPATA1	5.45563	-2.52854	7.23329	0.00715639	0.0546056	0	0	0	0.382184	0.227912	0
CTBS	-0.181156	3.84685	0.461392	0.496974	0.992965	15.8996	13.7181	16.0115	14.0644	11.6235	14.5434
SYDE2	0.527736	3.15934	0.627824	0.428155	0.917016	9.16187	2.65267	9.9405	15.2874	3.87451	12.204
SSX2IP	-1.24843	6.18734	10.2564	0.00136211	0.0135721	110.976	70.6747	125.724	51.7859	26.4834	51.0775
C1orf52	0.245445	4.89287	0.93552	0.333433	0.796364	27.949	29.0657	24.3509	34.817	33.0928	28.541
ADGRL2	-0.0158246	6.89085	0.00103056	0.97439	1	134.826	68.3252	154.578	141.943	55.7929	156.079
LOC101927434	0	-3.72036	0	1	1	0	0	0	0	0	0
CCN1	-0.710144	3.79942	6.41378	0.0113238	0.0783114	15.8996	19.7434	15.9115	8.90489	10.9854	11.6192
ZNHIT6	-0.095201	5.02635	0.149724	0.698799	1	33.7242	30.2025	36.8266	32.4856	30.1756	31.6603
CLCA2	-9.34985	0.711002	86.5994	1.32887e-20	1.63382e-18	2.3885	2.50109	4.36982	0	0	0
BCL10	-0.237176	4.10303	0.873765	0.349915	0.817357	17.5038	18.1139	19.9144	15.3638	14.5864	17.1558
DDAH1	-1.28248	4.69772	17.3414	3.12316e-05	0.000475332	36.9327	30.2025	42.8642	16.5868	11.2133	17.3897
LOC646626	-0.0893576	-1.95726	0.0027414	0.958243	1	0.249545	0.227372	0.100072	0	0.546989	0
ODF2L	-0.294019	5.30344	0.599319	0.438838	0.929796	57.3241	28.4215	44.4987	43.4925	24.1587	38.5616
MIR7856	-2.56802	-3.50262	2.02344	0.154888	0.490968	0.0356493	0	0.0333574	0	0	0
COL24A1	2.93223	4.27773	19.8584	8.33966e-06	0.000143187	6.63077	2.08424	4.70339	39.6707	12.7631	50.1028
CLCA4	0	-3.72036	0	1	1	0	0	0	0	0	0
CLCA4-AS1	-0.129473	-0.510957	0.10309	0.748153	1	0.606038	0.757905	0.600433	0.535058	0.592571	0.662838
CLCA3P	0	-3.72036	0	1	1	0	0	0	0	0	0
SH3GLB1	0.191395	6.13711	0.371378	0.542254	1	70.2291	52.8639	73.8532	86.7558	52.9212	85.1942
LINC01140	1.63621	0.395978	20.3229	6.54117e-06	0.000114462	0.677336	0.606324	0.533718	1.98736	1.68655	1.98851
LMO4	-0.522773	7.35189	1.95069	0.162513	0.505115	148.444	264.168	165.019	101.508	186.159	114.398
SELENOF	-0.313483	6.38292	1.06639	0.301763	0.748006	83.455	110.616	83.1266	60.1175	96.1333	66.8297
HS2ST1	-0.329737	6.51459	0.64551	0.421723	0.908762	114.149	65.5588	125.524	93.7497	47.7248	101.375
GTF2B	-0.269279	4.71533	0.626078	0.428798	0.917628	21.4609	38.0469	26.3857	18.2684	29.2639	23.7452
GBP1	8.08178	-0.502934	51.331	7.80323e-13	4.05624e-11	0	0	0	1.91092	0.866066	1.05274
GBP3	-0.409226	-1.59761	0.0573555	0.810726	1	0	0.64422	0.233502	0	0.227912	0.428895
GBP1P1	0	-3.72036	0	1	1	0	0	0	0	0	0
GBP5	-4.18456	-3.07153	5.15863	0.0231311	0.137186	0.142597	0	0.100072	0	0	0
KYAT3	-0.11364	5.77946	0.190673	0.662357	1	51.4063	63.2472	56.374	45.9767	59.6674	52.4422
RBMXL1	-0.0849126	5.00658	0.0520463	0.81954	1	36.4336	21.9035	40.696	36.3075	20.8312	36.2221
GBP2	0.601375	0.0403244	1.08948	0.296587	0.73991	0.320844	0.64422	1.30094	1.07012	1.13956	1.24769
GBP4	8.09356	-0.495072	66.3739	3.73007e-16	3.00509e-14	0	0	0	1.26121	1.00281	1.59861
PKN2	-0.348887	6.51424	0.394774	0.529801	1	133.471	46.9143	126.558	106.897	36.1924	97.9051
PKN2-AS1	0.0375395	-0.405719	0.00487432	0.94434	1	0.427791	1.02317	0.567076	0.573276	0.957231	0.545867
LRRC8B	-0.587838	5.21902	1.53581	0.215242	0.614438	57.3954	24.3667	52.1376	38.1802	15.9538	34.9355
LRRC8C-DT	-1.34121	-1.29664	2.0529	0.151917	0.487116	0.534739	0.378953	0.500361	0	0.364659	0.194952
LRRC8C	0.112735	3.4627	0.0675671	0.794913	1	12.5842	7.2001	11.7752	13.4911	6.15363	14.4655
LRRC8D	-0.840463	5.46288	10.3768	0.00127609	0.0128099	57.6449	49.3396	62.5117	32.8678	27.5774	34.1946
LINC02609	2.23076	-0.270567	4.25565	0.0391199	0.204669	0.534739	0.265267	0	0.611494	1.8233	1.36467
ZNF326	-0.145404	6.36795	0.159766	0.689372	1	107.197	61.3145	91.4993	94.4759	51.1435	89.4441
GEMIN8P4	-0.00898452	1.10344	0.000577502	0.980828	1	2.03201	2.57688	1.63451	2.10201	2.50703	1.59861
ZNF644	-0.00373787	6.13172	6.60277e-05	0.993517	1	84.6314	37.5921	88.1636	84.8066	40.0669	84.9602
HFM1	0.736688	3.09133	1.7583	0.184837	0.553512	9.16187	3.06952	6.77155	12.6503	5.05965	13.9586
CDC7	-0.278624	6.22984	0.956214	0.328143	0.788848	96.7165	65.3693	84.4943	73.7997	56.1575	73.3021
SETSIP	-0.592483	0.249891	0.677946	0.410295	0.89407	1.49727	0.492639	2.00144	1.4523	0.364659	0.8188
EPHX4	-1.60109	1.17867	16.8484	4.04875e-05	0.000598488	2.88759	3.52426	3.43581	0.840805	0.866066	1.52063
BTBD8	0.230317	2.2472	0.117677	0.731568	1	5.48999	1.85687	5.53733	6.57356	1.59538	6.9403
GFI1	-0.694884	-1.61419	1.4388	0.230334	0.644378	0.285194	0.378953	0.266859	0.191092	0.136747	0.233943
TGFBR3	0.934534	4.38491	3.66521	0.0555596	0.263717	15.6144	8.60223	18.6801	34.473	13.1733	34.3506
GLMN	-0.425493	4.64749	2.99176	0.083689	0.334073	28.4125	29.5583	27.9535	20.5233	23.3838	20.0801
RPAP2	-0.0327949	5.09644	0.0115582	0.914385	1	39.1429	28.573	35.8592	38.8681	24.341	38.0157
EVI5	0.393574	4.44574	1.39861	0.236957	0.657122	19.9636	15.0065	21.3487	28.0523	16.6376	29.2818
MTF2	0.166	6.23278	0.239884	0.62429	1	81.316	54.0008	77.1223	92.6032	52.9668	92.7583
RPL5	0.461235	10.324	1.45142	0.2283	0.64002	906.312	1445.89	883.637	1079.94	2143.65	1231.28
DIPK1A	0.81357	4.3788	8.31164	0.00393919	0.0338476	17.0047	11.7854	16.3118	26.4471	23.794	29.0479
SNORD21	-0.13557	-2.50613	0.0146912	0.903527	1	0.142597	0	0.166787	0.152874	0.0911648	0.0389905
SNORA66	0.34002	-1.42204	0.183285	0.668565	1	0.49909	0.189476	0.100072	0.382184	0.18233	0.428895
DNTTIP2	-0.241307	5.87523	1.02726	0.310803	0.762791	64.4539	60.8977	65.1803	54.3083	54.5166	52.3642
FNBP1L	-0.144995	7.08818	0.0848175	0.770872	1	174.86	71.8873	181.698	165.447	66.915	155.104
TMED5	-0.393521	5.8375	1.3299	0.248823	0.669722	74.8635	46.6491	73.0193	57.6333	34.3691	56.0683
CCDC18	-0.391291	4.48691	0.754406	0.385085	0.862597	30.0167	15.9918	30.055	22.4342	10.1193	25.4218
CCDC18-AS1	0.907713	3.93056	4.83656	0.0278625	0.15885	15.0083	6.97273	9.67364	24.8802	13.2189	21.2888
DR1	0.0392735	6.08156	0.0224511	0.880893	1	69.0527	61.0114	70.1172	71.0098	56.9324	77.747
GCLM	-0.285267	3.16686	0.709225	0.399701	0.881857	11.0156	7.04852	11.2748	9.01954	6.15363	8.88983
ABCA4	1.82762	3.13332	20.3523	6.44166e-06	0.000112791	4.9909	2.88004	3.6026	18.2684	9.0709	13.4127
BCAR3	-1.38687	3.59256	17.6074	2.71524e-05	0.000418656	15.1866	15.2339	21.5822	7.94943	4.96848	6.9403
BCAR3-AS1	3.5303	-2.00267	8.33532	0.00388815	0.0335211	0	0.0757905	0	0.573276	0.136747	0.272933
MIR760	3.60425	-3.302	4.07066	0.0436341	0.221603	0	0	0	0	0	0.155962
MIG7	-0.335758	-1.03668	0.409073	0.52244	1	0.463441	0.341057	0.567076	0.382184	0.227912	0.467886
F3	0.191184	2.48001	0.344981	0.556968	1	5.27609	5.30534	4.83682	4.20402	6.7462	6.66737
ARHGAP29	0.579971	6.49005	1.45862	0.22715	0.638282	84.6314	40.3585	90.9989	145.345	55.2459	122.274
ABCD3	-0.952931	6.28144	9.07458	0.00259187	0.0238119	110.406	80.6032	116.417	61.4552	38.0613	59.2655
SLC44A3-AS1	0.378824	2.41397	1.86571	0.171967	0.525665	4.88395	4.32006	4.50325	6.03851	5.74339	6.04352
MIR378G	0	-3.72036	0	1	1	0	0	0	0	0	0
SLC44A3	-1.04143	3.31973	12.5541	0.00039533	0.00458913	12.4773	15.2718	12.2422	5.38879	7.33877	6.70636
ALG14	-0.0337561	2.9619	0.00539494	0.941448	1	5.31174	12.0128	6.1044	5.54167	10.803	6.5504
ALG14-AS1	0	-3.72036	0	1	1	0	0	0	0	0	0
CNN3	0.478538	7.73038	4.06059	0.0438951	0.222608	168.55	179.548	184.099	232.253	252.846	256.44
LOC729970	0.988221	0.975347	7.6255	0.00575488	0.0459708	1.42597	1.25054	1.13415	2.82816	1.91446	2.80731
TLCD4	-1.67348	3.89577	14.6491	0.000129499	0.00168444	28.1273	12.657	26.8193	8.63736	4.69499	7.83708
LOC101928118	3.13045	-1.63833	7.87922	0.00500061	0.0410709	0.142597	0	0	0.573276	0.273495	0.506876
RWDD3	-0.0155997	4.35813	0.00314293	0.955293	1	20.4983	23.1161	18.013	18.6506	24.4322	17.8966
TLCD4-RWDD3	0.169659	0.919036	0.0236461	0.877789	1	3.31538	0.189476	1.60115	3.13391	0.227912	2.37842
PTBP2	-0.117213	5.32436	0.154032	0.694712	1	51.3706	32.7794	40.696	42.9957	30.7226	41.3689
MIR137HG	0	-3.72036	0	1	1	0	0	0	0	0	0
MIR2682	-1.78506	-3.60816	1.10795	0.292528	0.733083	0	0	0.0333574	0	0	0
MIR137	0	-3.72036	0	1	1	0	0	0	0	0	0
PLPPR4	4.54457	-0.248015	19.9497	7.95079e-06	0.000137002	0.178246	0	0	2.17845	1.00281	1.28669
SNX7	-0.0930822	4.2491	0.10385	0.747258	1	17.789	22.813	18.0463	14.9434	22.1986	17.8576
LINC01776	0	-3.72036	0	1	1	0	0	0	0	0	0
PLPPR5	1.94798	1.1278	25.3537	4.77228e-07	1.04048e-05	0.819934	1.06107	0.733862	4.12759	2.64378	3.31419
LOC100129620	0	-3.72036	0	1	1	0	0	0	0	0	0
AGL	-0.271442	5.36979	0.291819	0.589057	1	56.5398	23.5709	55.3065	50.0661	18.5976	43.5134
MIR548N	-1.78506	-3.60816	1.10795	0.292528	0.733083	0	0	0.0333574	0	0	0
PALMD	-0.145297	1.35407	0.171775	0.678539	1	2.6737	1.89476	3.23567	2.44598	2.27912	2.33943
FRRS1	-0.142228	3.26812	0.21772	0.640783	1	10.8017	7.76853	11.5083	8.90489	7.97692	10.3715
RTCA-AS1	0.0502218	0.233279	0.0132958	0.908201	1	1.03383	1.21265	1.00072	1.4523	0.638154	1.24769
MIR553	-0.227556	-3.06002	0.0358585	0.849808	1	0.0356493	0.0757905	0.0333574	0.0764368	0	0.0389905
RTCA	-0.494574	5.1316	3.34087	0.0675787	0.296738	36.7188	46.4596	39.5619	25.5681	34.5059	27.0594
VCAM1	14.5298	5.81085	398.791	1.0097e-88	9.51739e-85	0	0	0	131.624	86.3331	118.492
EXTL2	0.352694	6.01341	1.81449	0.17797	0.538803	65.0599	49.7944	55.1731	73.8762	64.0433	79.1896
CDC14A	-0.0948989	3.97869	0.048405	0.825862	1	18.4307	10.7623	19.414	18.8035	8.25042	18.4425
S1PR1	2.26555	-1.47319	7.45411	0.00632918	0.0494957	0.142597	0.151581	0	0.611494	0.319077	0.506876
SLC30A7	-0.138639	4.90889	0.114542	0.735031	1	35.1145	22.1308	36.96	34.8934	15.7259	34.9355
DPH5	0.34593	5.49451	1.33196	0.248457	0.669322	35.9345	47.8238	35.1587	41.5816	63.9977	45.5799
LOC102606465	0.331639	2.60655	0.563843	0.452716	0.945348	5.34739	6.70746	3.93617	5.31236	10.3472	4.4839
DPYD-AS1	0	-3.72036	0	1	1	0	0	0	0	0	0
DPYD-AS2	0	-3.72036	0	1	1	0	0	0	0	0	0
DPYD	3.05229	1.36636	56.3916	5.93829e-14	3.62685e-12	0.606038	0.682115	0.333574	4.96839	4.01125	4.4839
SASS6	-0.556939	4.52215	1.9545	0.162102	0.504495	33.7599	17.5076	30.522	21.4023	11.7147	22.4585
LRRC39	0.632276	0.931464	2.96028	0.0853333	0.339103	1.60422	1.47792	1.23422	2.59885	2.46145	1.6376
SLC35A3	-0.42455	4.63071	0.825693	0.363521	0.835836	36.4336	17.5455	30.9223	27.7466	10.5751	24.9149
MFSD14A	0.166397	6.01982	0.393282	0.530579	1	62.814	52.5986	67.8156	68.6402	59.3939	77.591
TRMT13	0.231862	4.48983	0.398137	0.528053	1	25.7744	14.9686	21.0485	32.4092	16.592	23.5502
DBT	-0.143613	5.11281	0.150264	0.698284	1	39.5707	25.6551	43.498	38.7917	20.74	38.8735
OLFM3	7.03073	-1.41861	37.4728	9.26981e-10	3.20718e-08	0	0	0	0.420402	0.729319	0.701828
DNAJA1P5	0	-3.72036	0	1	1	0	0	0	0	0	0
AMY2A	0	-3.72036	0	1	1	0	0	0	0	0	0
AMY1C	-1.34857	-1.78772	0.368814	0.543651	1	0.427791	0.492639	0	0	0	0.350914
AMY1A	0	-3.72036	0	1	1	0	0	0	0	0	0
AMY1B	0	-3.72036	0	1	1	0	0	0	0	0	0
LOC100129138	0.360479	-3.13131	0.0232692	0.878759	1	0	0	0.100072	0	0.136747	0
RNPC3	0.378092	4.12987	0.427548	0.513194	1	24.1702	6.85904	14.4437	27.8612	9.43556	21.7957
AMY2B	0.434727	2.68703	1.61822	0.20334	0.590354	6.45252	6.06324	3.73603	8.5227	6.83736	6.58939
ACTG1P4	1.55612	-2.34724	2.34102	0.126007	0.426632	0.0712986	0.0757905	0.0333574	0.343966	0.0455824	0.155962
PRMT6	-0.697429	5.49328	8.03979	0.0045761	0.0382849	53.8304	57.0703	55.9737	30.804	37.332	34.7795
HENMT1	0.0776602	2.33118	0.0584029	0.809038	1	3.95707	5.6085	4.90354	4.24224	5.9713	5.06876
SLC25A24	0.227653	5.92346	0.195558	0.65833	1	61.6733	27.8909	77.9562	78.7681	32.7738	84.6093
COL11A1	3.15674	5.14556	28.3662	1.00401e-07	2.47312e-06	11.0513	3.33478	6.97169	80.9466	31.4519	78.2149
FAM102B	-0.407324	4.88615	0.761199	0.382954	0.860208	39.9628	21.5245	39.3951	32.3328	12.1705	31.5433
FNDC7	6.64947	-1.71622	31.5911	1.90302e-08	5.33335e-07	0	0	0	0.420402	0.364659	0.623847
NTNG1	-1.47245	0.913662	14.3154	0.000154596	0.00197189	2.6737	2.91794	2.36837	1.29943	0.683736	0.85779
PRPF38B	-0.264708	6.44887	0.832262	0.361619	0.833268	109.515	77.6474	98.6378	91.1509	61.9921	84.7263
AKNAD1	0	-3.72036	0	1	1	0	0	0	0	0	0
SPATA42	0	-3.72036	0	1	1	0	0	0	0	0	0
VAV3	0.518157	3.77781	2.73469	0.0981908	0.364341	12.3703	8.0338	13.2429	18.3448	14.2217	15.6352
MIR7852	0	-3.72036	0	1	1	0	0	0	0	0	0
VAV3-AS1	0	-3.72036	0	1	1	0	0	0	0	0	0
STXBP3	-0.37034	4.88375	1.51496	0.218384	0.620588	36.9683	26.4509	36.1928	29.6575	19.4637	27.9172
TAF13	-0.751947	2.93559	6.2079	0.0127182	0.0855888	9.9105	8.07169	10.5076	4.66264	6.38154	5.88756
GPSM2	0.209133	5.52451	0.649298	0.420364	0.907394	45.9519	38.009	43.9317	51.2509	42.0726	54.5087
CLCC1	-0.190616	4.9723	0.436657	0.50874	1	40.4619	28.1941	31.4894	30.6129	23.7029	33.4148
WDR47	-0.624504	3.28563	2.23235	0.135148	0.450038	12.6555	7.42747	15.1109	9.43994	4.83174	8.53891
SCARNA2	-1.00162	-1.9145	1.63088	0.201581	0.586996	0.142597	0.416848	0.200144	0.114655	0.18233	0.0779809
C1orf194	-2.62084	-3.49768	2.07816	0.14942	0.482365	0	0.0757905	0	0	0	0
TMEM167B	0.479202	5.08206	3.33964	0.0676295	0.296915	26.8796	27.512	30.3219	41.9256	32.3635	43.7863
MYBPHL	-5.32989	-2.52495	6.67683	0.00976741	0.0700165	0.356493	0	0.200144	0	0	0
KIAA1324	-0.181915	-0.540019	0.103216	0.748004	1	0.427791	0.72001	0.800577	0.764368	0.683736	0.272933
SARS1	-0.204047	6.79389	0.503615	0.477916	0.97319	101.743	139.871	114.516	87.9788	127.859	93.3432
CELSR2	-0.734686	6.31531	3.84248	0.0499695	0.243598	116.395	70.4094	111.347	79.5325	38.5171	61.0981
PSRC1	-0.437365	6.57446	2.05878	0.151331	0.486031	96.1105	136.84	95.7023	64.1305	99.552	79.0337
SYPL2	-1.94498	-1.40449	8.02349	0.00461746	0.0385381	0.463441	0.530534	0.433646	0.191092	0	0.155962
ATXN7L2	0.0530341	4.28989	0.0146703	0.903595	1	15.2935	27.5878	14.5105	15.402	30.0388	14.1145
PSMA5	-0.393791	6.3994	1.076	0.299594	0.74484	76.4677	130.436	80.4247	53.9644	103.062	61.6829
AMIGO1	-1.37218	3.19341	12.0124	0.000528468	0.00594432	14.0458	10.0801	15.1109	5.84741	2.96286	6.31646
CYB561D1	-0.0526081	4.0677	0.0402466	0.840999	1	16.6839	19.4024	14.9108	16.6632	17.139	15.3622
SORT1	-1.95913	7.59631	26.1093	3.22633e-07	7.30458e-06	319.596	222.559	381.008	90.5394	49.4113	97.4372
GNAT2	0	-3.72036	0	1	1	0	0	0	0	0	0
MIR197	2.76446	-3.49297	2.45495	0.117155	0.409035	0	0	0	0.0382184	0.0455824	0
GNAI3	-0.155602	6.86413	0.408814	0.522572	1	114.22	118.12	135.731	109.801	105.614	115.022
GSTM5	5.11631	1.67087	36.7267	1.35902e-09	4.58597e-08	0.142597	0.378953	0	5.1977	8.34158	4.71785
AMPD2	0.800709	6.34634	10.8194	0.00100441	0.0103621	58.2866	63.3609	56.2405	100.935	110.264	98.6849
GSTM3	1.69228	4.55634	24.3744	7.93151e-07	1.67378e-05	10.0887	13.6044	9.57357	28.3198	48.7276	30.4905
GSTM4	0.392588	4.60645	1.2627	0.26114	0.689948	15.8996	29.3688	17.7461	24.2687	34.3236	24.1351
GSTM2	2.09532	5.09888	36.0004	1.97278e-09	6.47173e-08	12.9763	16.1055	9.84043	48.2698	73.6612	44.4101
GSTM1	1.99409	3.05809	9.84686	0.00170122	0.0165259	2.70935	5.6464	1.60115	9.05776	22.5177	8.11002
CSF1	0.935582	4.19249	13.3562	0.00025757	0.00310335	12.2634	13.7181	11.5417	23.7718	22.2898	25.6947
AHCYL1	-0.0441554	7.56646	0.0239058	0.877125	1	204.912	150.52	221.693	202.71	152.428	204.583
LINC01397	2.44514	1.92515	21.8533	2.94314e-06	5.51531e-05	1.67552	1.02317	0.76722	6.34425	3.55543	9.0068
UBL4B	2.51131	3.85497	67.3135	2.3159e-16	1.92614e-14	4.02837	4.66112	4.20303	20.8672	22.6545	30.0227
SLC6A17	0.906078	1.07432	5.10064	0.023917	0.140579	1.06948	2.08424	1.10079	2.59885	2.55262	2.80731
RBM15-AS1	-0.76113	-1.03951	1.31713	0.251107	0.673972	0.249545	0.833696	0.467003	0.22931	0.410242	0.272933
RBM15	0.0251511	4.08739	0.00257619	0.95952	1	20.2844	10.118	19.9144	21.3641	7.79459	22.0296
KCNC4	-1.12479	2.45882	10.153	0.00144068	0.01426	9.51836	6.36641	6.40462	3.86006	2.55262	3.78208
STRIP1	0.196959	6.33563	0.518572	0.471452	0.965996	80.6387	62.8683	82.0592	90.4629	71.4732	96.6184
ALX3	1.21928	7.59543	16.5225	4.80771e-05	0.000698626	114.826	138.659	95.0352	217.233	333.709	260.534
PROK1	4.90067	-2.82764	6.64264	0.00995663	0.0711353	0	0	0	0.22931	0.18233	0
SLC16A4	-0.200652	2.85363	0.349447	0.554426	1	7.70025	7.27589	7.97241	7.29971	4.37591	8.26598
CYMP	0	-3.72036	0	1	1	0	0	0	0	0	0
CYMP-AS1	0	-3.72036	0	1	1	0	0	0	0	0	0
LAMTOR5-AS1	-0.494784	-0.574557	0.620233	0.430961	0.9203	0.570389	1.02317	0.500361	0.649713	0.638154	0.194952
LAMTOR5	-0.230969	5.93803	0.239584	0.624507	1	48.8395	96.9361	52.6046	34.5876	89.6606	44.8
KCNA3	2.71474	-3.49725	2.3979	0.121498	0.416038	0	0	0	0.0764368	0	0
KCNA2	0.787668	-0.921069	1.64134	0.200142	0.584628	0.49909	0.265267	0.233502	0.879023	0.455824	0.389905
LRIF1	0.184389	4.30054	0.228849	0.632379	1	20.3557	12.3539	22.4162	23.4661	13.3556	25.8117
DENND2D	1.37811	-0.290068	8.71794	0.00315095	0.0282327	0.249545	0.454743	0.533718	1.29943	1.0484	0.896781
CHI3L2	-9.55011	0.899634	100.853	9.90644e-24	1.67745e-21	2.78064	4.7748	3.10224	0	0	0
PIFO	-0.699049	2.43051	3.47741	0.062212	0.282783	5.24045	8.10959	6.37126	2.75172	5.1964	4.21097
OVGP1	0.905845	1.3985	6.69518	0.0096674	0.0695007	1.78246	1.66739	1.90137	4.31868	2.82611	2.88529
DRAM2	-0.148713	5.28611	0.289343	0.590642	1	37.3961	48.9228	36.5263	31.492	42.7563	36.5731
CEPT1	-0.385119	4.8704	2.58238	0.108059	0.389012	33.439	32.7036	32.9905	26.7147	24.6601	24.525
C1orf162	1.02072	-1.24095	0.308566	0.578561	1	0.178246	0.530534	0	0.267529	1.18514	0
WDR77	-0.754343	6.0712	7.49515	0.00618654	0.0485953	78.8206	99.7025	74.4537	46.1296	58.619	45.2289
ATP5PB	-0.319567	7.23315	0.890191	0.345425	0.810752	135.752	216.988	148.14	102.846	178.091	120.442
INKA2	-1.04403	2.36677	10.6657	0.00109143	0.011134	5.95343	6.25272	8.30599	3.66897	2.87169	3.39217
INKA2-AS1	-7.42743	-1.02618	43.0494	5.33761e-11	2.19067e-09	0.962531	0.909486	0.567076	0	0	0
LOC101928718	3.60425	-3.302	4.07066	0.0436341	0.221603	0	0	0	0	0	0.155962
DDX20	-0.272856	5.24535	1.09147	0.296145	0.739189	43.1356	35.47	45.6663	37.0336	29.9021	35.9102
KCND3	-0.602183	-2.04335	0.0759552	0.782856	1	0.356493	0	0.233502	0.382184	0	0
KCND3-IT1	0	-3.72036	0	1	1	0	0	0	0	0	0
KCND3-AS1	0	-3.72036	0	1	1	0	0	0	0	0	0
TMIGD3	0	-3.72036	0	1	1	0	0	0	0	0	0
ADORA3	0	-3.72036	0	1	1	0	0	0	0	0	0
RAP1A	-0.379021	5.21804	2.44399	0.117976	0.410904	39.2499	46.308	40.4291	31.9506	32.637	32.2841
LINC01160	-1.4271	-1.63358	0.795794	0.372354	0.847983	0.106948	0.454743	0.500361	0.382184	0	0
LOC107985184	1.95883	-2.13383	0.882149	0.347614	0.814155	0.178246	0	0	0.458621	0	0.272933
CTTNBP2NL	0.209464	5.4609	0.279227	0.597208	1	43.8486	27.8909	50.6032	56.2957	28.0332	57.121
WNT2B	1.45876	2.38776	18.2843	1.90267e-05	0.000304319	3.10149	2.08424	3.06888	9.21063	6.65503	6.86232
ST7L	0.136406	3.21345	0.217695	0.640802	1	9.58966	8.07169	8.63956	9.74569	7.84018	11.3072
CAPZA1	-0.32134	7.37619	1.88553	0.169707	0.520665	180.849	181.594	190.971	145.268	146.593	151.049
TAFA3	1.99485	-2.19608	0.916365	0.338431	0.801773	0	0	0.166787	0.305747	0.410242	0
PPM1J	0.915296	1.37591	4.63353	0.0313531	0.173537	1.92506	2.16003	1.16751	2.4842	4.51266	2.92429
LINC01356	0.194211	-0.857498	0.0271632	0.869091	1	0	0.909486	0.433646	0.458621	0.729319	0.350914
MOV10	0.284273	6.95248	1.40078	0.236592	0.656433	118.32	111.943	104.609	144.542	133.146	130.111
RHOC	-0.332973	7.47054	0.476728	0.489908	0.986163	128.551	306.535	157.88	107.699	245.006	118.063
SLC16A1-AS1	0.301294	0.262607	0.433418	0.510317	1	1.35467	0.833696	0.833935	0.95546	1.77771	1.01375
SLC16A1	-0.331259	7.65067	1.33749	0.247476	0.668116	238.636	183.375	249.48	198.277	138.024	197.409
AKR7A2P1	0.222456	-1.00911	0.0266165	0.870404	1	0.570389	0.113686	0.467003	1.14655	0	0.194952
LRIG2-DT	0.888829	-0.493202	2.13813	0.143677	0.470787	0.320844	0.757905	0.266859	1.18477	0.592571	0.701828
LRIG2	0.476777	5.22113	1.79552	0.180256	0.543683	39.7846	24.8214	28.7874	54.8434	28.3978	46.7106
RSBN1	0.480624	5.28483	1.08385	0.297838	0.742115	37.2892	19.4024	40.7627	55.1109	23.4749	57.394
MAGI3	0.372318	4.55903	0.594734	0.440594	0.931618	24.6693	11.4823	25.2849	33.5558	13.4468	32.518
PHTF1	-0.658364	5.38292	4.35012	0.0370064	0.197782	54.9712	42.329	55.6735	37.8744	22.2898	36.729
PTPN22	0	-3.72036	0	1	1	0	0	0	0	0	0
AP4B1-AS1	-0.615705	0.235615	0.366447	0.544947	1	2.88759	0.189476	0.900649	1.0319	0.227912	1.32568
AP4B1	0.204101	4.17759	0.655803	0.418046	0.903853	18.502	15.4613	16.2784	19.4149	20.1474	18.3255
DCLRE1B	-0.0414556	4.39978	0.0150261	0.902439	1	22.8868	15.4613	25.6518	24.4216	14.9055	22.8484
BCL2L15	-1.51463	-1.7366	2.62347	0.105294	0.381486	0.213896	0.303162	0.467003	0	0.227912	0.116971
OLFML3	2.05294	5.4981	36.4929	1.53226e-09	5.13381e-08	13.3328	22.4719	16.7788	61.7227	93.2616	63.2425
SYT6	-1.35377	-0.0828085	6.48866	0.0108565	0.0758086	1.53292	1.40213	0.800577	0.382184	0.319077	0.740819
HIPK1-AS1	0	-3.72036	0	1	1	0	0	0	0	0	0
HIPK1	-0.12421	6.0789	0.0404646	0.840575	1	91.583	30.8468	88.8307	95.6989	23.6117	74.5108
BCAS2	-0.586465	5.424	3.54607	0.0596866	0.277191	45.3102	63.0577	45.9665	28.2052	44.534	30.0617
DENND2C	0.387694	0.312533	0.870967	0.350688	0.818146	0.784284	0.909486	1.3343	1.64339	1.27631	1.05274
TRIM33	-0.0307021	6.52408	0.00306767	0.95583	1	119.853	47.5586	111.38	128.528	37.4688	106.912
SIKE1	0.317157	6.27174	0.658838	0.41697	0.902413	78.8919	47.5965	79.7241	100.247	50.9156	105.742
TSPAN2	-1.32136	3.15301	15.2086	9.62639e-05	0.00130309	14.8658	11.937	10.9746	6.65	3.87451	4.56188
NGF-AS1	0	-3.72036	0	1	1	0	0	0	0	0	0
NGF	-1.10772	-0.137044	4.11717	0.04245	0.217819	0.784284	1.55371	1.06744	0.535058	0.774901	0.272933
NHLH2	-0.00715379	0.265228	0.000274659	0.986777	1	0.855583	1.40213	1.13415	1.33764	0.729319	1.28669
SYCP1	0	-3.72036	0	1	1	0	0	0	0	0	0
MAB21L3	-3.97302	-3.14842	4.83724	0.0278515	0.15885	0.106948	0	0.100072	0	0	0
CASQ2	1.7332	-1.41193	3.29075	0.0696711	0.300062	0.106948	0	0.300216	0.611494	0.364659	0.428895
VANGL1	-0.518254	4.78921	2.12747	0.144679	0.473109	34.8294	23.9877	38.5945	27.9759	14.9055	25.1099
LINC01649	0	-3.72036	0	1	1	0	0	0	0	0	0
LOC101928977	0	-3.72036	0	1	1	0	0	0	0	0	0
SLC22A15	0.0321358	2.45185	0.00619432	0.937268	1	6.70207	4.73691	4.56996	6.68822	3.14519	6.51141
CSDE1	0.0329311	9.34134	0.0106093	0.917962	1	673.772	487.485	762.316	727.908	474.878	765.188
NRAS	-0.351813	6.77044	1.01486	0.313742	0.767899	128.694	87.8791	150.408	109.878	65.1829	112.487
LINC01762	0	-3.72036	0	1	1	0	0	0	0	0	0
MIR548AC	0	-3.72036	0	1	1	0	0	0	0	0	0
CD58	-0.652915	2.0077	3.30001	0.0692794	0.299687	3.74318	5.6464	5.07032	2.25489	3.23635	3.70409
ATP1A1	-0.653366	8.93996	6.28159	0.0121999	0.0828502	595.343	547.966	657.841	401.866	318.667	424.606
ATP1A1-AS1	0.948919	1.6509	6.97124	0.00828302	0.0613809	2.03201	2.69056	1.5678	4.31868	4.46708	3.35318
IGSF3	-0.0343723	7.46117	0.00619599	0.93726	1	202.417	110.048	222.227	209.399	95.3584	217.333
CD101	1.18807	1.16275	7.52357	0.00608969	0.0480615	1.46162	0.757905	1.73458	3.63075	2.37029	3.04126
LOC101929099	-2.13059	-1.42691	2.33353	0.126614	0.428078	0.285194	0.64422	0.500361	0	0	0.311924
TRIM45	1.58522	5.45777	29.3258	6.11759e-08	1.57124e-06	27.4856	18.9097	19.414	74.4494	56.7045	66.3228
VTCN1	2.82978	4.49889	67.9761	1.65491e-16	1.39278e-14	4.42051	4.69901	7.53877	44.2951	41.1153	33.2199
TTF2	-0.304365	5.60232	0.577511	0.44729	0.939288	64.9886	36.0005	59.8098	56.1046	25.9364	48.1532
MIR942	-1.78506	-3.60816	1.10795	0.292528	0.733083	0	0	0.0333574	0	0	0
PTGFRN	0.78374	7.29597	5.04344	0.0247194	0.144159	119.104	85.8707	141.302	225.412	132.235	238.505
TENT5C	0.675028	-0.510225	1.91992	0.165865	0.512942	0.534739	0.378953	0.533718	0.917242	0.455824	0.935771
MAN1A2	0.557494	6.2913	1.07076	0.300775	0.74621	75.6121	33.6889	80.6248	126.312	39.4288	113.774
TBX15	3.86444	-3.2162	2.90502	0.0883043	0.344281	0	0	0	0.191092	0	0
LINC00622	-0.0257626	0.192825	0.00387608	0.950357	1	1.21208	1.32633	0.700505	1.14655	1.0484	0.974762
HSD3B1	-7.67592	-0.814072	55.3764	9.95261e-14	5.86333e-12	0.962531	1.13686	0.800577	0	0	0
HSD3BP4	2.20395	-0.994607	4.19473	0.0405498	0.210436	0.178246	0	0.266859	1.14655	0.227912	0.740819
ZNF697	0.442727	5.32621	1.36223	0.243151	0.665746	36.5762	21.8277	43.4313	51.2127	31.4063	55.7954
SPAG17	0.517129	1.72452	0.627103	0.42842	0.917385	4.67006	1.32633	1.96809	5.88563	1.68655	3.82107
GDAP2	-0.326002	3.89406	0.92965	0.334954	0.798232	16.8265	14.3244	18.2131	15.4402	8.43275	15.4792
WDR3	0.166544	5.56076	0.282928	0.594788	1	43.2426	36.0763	53.9055	55.7606	36.2836	57.4719
NBPF7	2.71474	-3.49725	2.3979	0.121498	0.416038	0	0	0	0.0764368	0	0
WARS2-IT1	0	-3.72036	0	1	1	0	0	0	0	0	0
WARS2-AS1	0.498959	2.74544	2.1245	0.14496	0.473621	4.31356	7.61695	4.56996	7.64368	8.296	7.3692
WARS2	0.0324894	3.88196	0.0170197	0.896203	1	14.5806	14.2486	14.6772	15.5549	14.632	14.3095
PHGDH	-0.148672	7.93095	0.194668	0.659059	1	198.816	336.737	234.002	183.678	302.758	207.78
SEC22B	0.0475724	5.6464	0.0307381	0.860826	1	53.0461	41.6469	52.8715	58.2831	42.9842	51.2335
NOTCH2	1.59159	7.49811	7.19088	0.00732752	0.0555708	113.971	42.3669	113.782	382.566	107.666	323.894
RNVU1-19	1.26309	-3.05464	0.645748	0.421637	0.908762	0	0.0757905	0	0.114655	0	0.0779809
PPIAL4A	0.750503	-1.99294	0.659168	0.416854	0.902413	0.142597	0.189476	0.0667148	0.152874	0.455824	0.0779809
LOC105369199	-2.5494	-3.5044	2.00433	0.156851	0.493248	0	0	0.0667148	0	0	0
LOC101929798	0.255851	-1.39583	0.0422947	0.837059	1	0.285194	0	0.533718	0.343966	0.0911648	0.545867
LINC00623	0.624219	2.1081	2.00816	0.156455	0.493248	2.49545	5.15376	2.36837	4.12759	6.51829	4.79583
LOC100996720	0.827784	-0.479723	2.77591	0.0956923	0.35917	0.356493	0.568429	0.467003	0.535058	1.13956	0.8188
RNVU1-4	-3.92391	-2.16247	10.4526	0.00122478	0.0123385	0.106948	0.341057	0.366931	0	0	0.0389905
RNVU1-20	-2.26786	-2.99227	2.97039	0.0848015	0.337511	0.0356493	0.113686	0.100072	0	0	0.0389905
FAM72B	-0.677759	3.82478	6.60955	0.0101433	0.0720867	17.2186	17.1287	17.6794	10.0897	9.98255	12.438
H3P4	0.28374	-2.35865	0.0564687	0.812167	1	0.213896	0.0378953	0.0667148	0.22931	0	0.155962
FCGR1B	-0.16958	-2.91645	0.00431982	0.947597	1	0.178246	0	0	0	0	0.155962
H2BP1	1.06271	-2.91386	0.844326	0.358162	0.828273	0.0356493	0.0378953	0.0333574	0.114655	0	0.116971
LOC100996318	1.2164	-1.09902	5.81114	0.0159249	0.102115	0.213896	0.189476	0.300216	0.496839	0.501407	0.662838
LOC105369140	3.58807	-3.30396	4.04202	0.0443806	0.222793	0	0	0	0.152874	0	0
EMBP1	-1.37827	2.36149	17.2417	3.29139e-05	0.000499056	7.87849	6.06324	7.97241	2.9046	2.18796	3.31419
LOC644634	0.966625	0.402612	2.77534	0.0957263	0.359195	0.570389	1.47792	0.500361	1.4523	2.3247	1.2087
LSP1P5	0.0010978	1.33722	4.00505e-06	0.998403	1	1.31902	3.63795	2.40173	1.94914	3.82892	1.59861
H2BP2	-0.191179	-2.49787	0.0402327	0.841026	1	0.142597	0.151581	0.0333574	0.0764368	0.0455824	0.155962
H3-2	-0.0704056	-0.653262	0.0144643	0.904271	1	0.49909	0.378953	0.833935	0.72615	0.273495	0.623847
FCGR1CP	-1.15477	-3.30868	0.4885	0.484597	0.980849	0.106948	0	0	0	0	0.0389905
SRGAP2-AS1	2.71474	-3.49725	2.3979	0.121498	0.416038	0	0	0	0.0764368	0	0
SRGAP2C	-0.496009	4.85277	1.15342	0.282835	0.724583	37.004	20.9561	43.1978	30.6129	12.1249	28.9699
LOC101927429	0	-3.72036	0	1	1	0	0	0	0	0	0
DRD5P2	-1.26376	-2.99004	1.0814	0.298385	0.74302	0.0712986	0.0757905	0.0667148	0	0	0.0779809
LOC101060524	-2.62084	-3.49768	2.07816	0.14942	0.482365	0	0.0757905	0	0	0	0
FAM72C	-0.511506	3.62217	3.15761	0.075574	0.315949	14.2954	13.9455	14.9108	10.0132	8.06809	12.165
SRGAP2D	-0.630033	3.92696	1.14828	0.28391	0.726147	21.853	9.39803	23.8839	15.402	4.37591	15.8301
NBPF8	0.0800109	6.22715	0.0297353	0.863092	1	107.696	39.6006	70.9845	96.1193	46.4029	88.1964
PFN1P2	0.654612	1.5801	0.362174	0.547301	1	4.49181	0.151581	2.13487	6.26782	0.820484	3.58712
LOC100996724	-0.465125	3.98947	0.424813	0.514545	1	24.6337	7.95801	22.3828	18.9945	3.19077	17.6237
NOTCH2NLR	0.655939	0.954824	2.12935	0.144502	0.472614	1.17643	1.66739	1.50108	2.71351	1.23073	2.88529
NBPF26	0.559398	6.04296	1.08146	0.298371	0.74302	78.5354	28.232	52.9715	108.655	35.7366	91.0037
NBPF15	0.312674	5.63002	0.666293	0.414347	0.898949	58.7857	28.8762	44.6655	67.5701	37.1953	59.5774
RNVU1-14	2.81435	-3.48868	2.51366	0.112863	0.398098	0	0	0	0	0.0911648	0
PPIAL4F	0.438916	-2.20917	0.368629	0.543753	1	0.142597	0.151581	0.0667148	0.152874	0.18233	0.155962
PPIAL4D	0.440795	-2.9024	0.0925119	0.761008	1	0	0.151581	0	0.0382184	0.0911648	0.0779809
PPIAL4E	0.440795	-2.9024	0.0925119	0.761008	1	0	0.151581	0	0.0382184	0.0911648	0.0779809
LINC01145	0.85884	1.53633	6.59715	0.0102142	0.0725358	2.21026	1.81897	2.00144	4.01293	2.82611	4.094
LOC100996740	0.936398	1.01586	4.51056	0.0336862	0.18362	1.24773	1.70529	1.06744	1.83448	3.73776	2.14448
LOC105371215	0	-3.72036	0	1	1	0	0	0	0	0	0
FAM72D	-0.623389	3.68549	5.63497	0.0176056	0.110364	14.5093	15.5371	16.4785	11.0833	9.43556	9.66964
SRGAP2B	-0.458316	4.9365	0.935115	0.333537	0.7964	41.7097	20.0466	44.2986	33.3264	13.3556	30.4905
NUDT4P2	-2.74595	4.29504	3.91741	0.0477885	0.235808	53.1531	46.3838	2.53516	13.6822	0.501407	1.01375
NUDT4B	-0.632691	5.94188	1.91348	0.166577	0.514693	51.335	47.2554	125.324	41.3523	41.8902	61.176
LOC728989	1.79256	-2.66458	1.04374	0.306953	0.756099	0	0	0.100072	0.191092	0	0.194952
HYDIN2	0.225337	1.39242	0.122119	0.726747	1	3.31538	1.02317	2.70195	3.7454	1.0484	3.43116
PRKAB2	0.493655	5.29463	1.17615	0.278141	0.717373	42.5296	19.2508	35.8258	54.767	24.7968	57.8619
NBPF12	0.446314	5.94335	0.498583	0.480123	0.975424	75.826	23.0403	57.2079	96.9601	24.341	91.3547
GJA5	0.124812	2.32065	0.111443	0.738508	1	4.02837	4.0169	6.07104	4.43333	4.05684	6.90131
RNVU1-7	0.484968	-1.93758	0.425826	0.514044	1	0.0712986	0.227372	0.166787	0.267529	0.273495	0.116971
ACP6	0.0206805	4.20851	0.00606821	0.937909	1	19.0011	20.274	15.5779	19.4149	16.592	19.6122
PDE4DIPP1	0.546502	-1.33733	1.06582	0.301892	0.748194	0.213896	0.265267	0.300216	0.343966	0.501407	0.311924
BCL9	0.441542	6.67004	1.33246	0.248368	0.669145	95.8609	61.8451	101.206	148.402	70.2881	132.919
FMO5	0.0997983	-0.61066	0.00722079	0.932281	1	0.99818	0	0.667148	0.764368	0.319077	0.701828
CHD1L	0.0739989	6.3271	0.0805865	0.776504	1	83.4193	68.8557	82.1926	91.1509	70.0602	85.5841
PDIA3P1	0.0631196	6.06331	0.0659894	0.797268	1	60.3542	68.0978	67.5487	62.0667	72.5672	70.1439
GPR89B	-0.602755	4.30035	5.48425	0.0191885	0.118011	23.2433	26.3372	21.4154	15.1345	16.9567	14.6604
PDZK1P1	-0.121004	-0.38115	0.0118105	0.913459	1	0.891232	0.454743	0.800577	1.10833	0	0.85779
PDZK1	-0.700107	0.331505	1.6903	0.193562	0.571411	1.56857	1.51581	1.30094	1.22299	0.319077	1.13072
CD160	-0.292645	-2.83155	0.0230977	0.879203	1	0.0712986	0.151581	0	0	0.18233	0
POLR3C	-0.0856834	4.88097	0.12824	0.720264	1	28.6264	30.771	31.3893	28.702	28.0332	28.814
ANKRD35	0.783092	1.46833	2.0087	0.1564	0.493248	1.63987	2.57688	1.73458	1.83448	6.01688	2.41741
ITGA10	-1.32023	-0.984815	1.35103	0.245099	0.668116	0.784284	0.265267	0.76722	0.535058	0.18233	0
PEX11B	0.182187	4.49479	0.383032	0.535985	1	18.3594	25.9583	18.8469	20.9055	28.8993	21.8737
GNRHR2	0.501578	0.343261	1.19636	0.274049	0.711361	0.855583	0.871591	1.23422	0.840805	1.45864	1.91053
LIX1L-AS1	0.412312	-1.32838	0.291054	0.589546	1	0.356493	0.416848	0.0667148	0.267529	0.501407	0.350914
HJV	0	-3.72036	0	1	1	0	0	0	0	0	0
RNVU1-6	0	-3.72036	0	1	1	0	0	0	0	0	0
NBPF10	0.885158	5.05861	7.15217	0.00748733	0.056566	28.5551	17.5076	24.0173	52.321	31.4975	45.6188
NBPF20	0.672686	5.39643	1.96516	0.160962	0.502069	41.2819	19.4024	36.5597	66.4618	25.0703	63.4765
NBPF25P	0.319173	3.93864	1.5489	0.213297	0.61055	15.1153	13.1118	12.509	17.4658	17.139	16.22
GPR89A	-0.542216	4.48858	4.6857	0.0304147	0.169705	24.5267	28.4972	26.5525	16.7397	18.6432	19.2613
RNF115	-0.462704	5.36476	3.61993	0.0570914	0.269701	47.8413	45.6259	49.5357	35.8106	31.4063	36.5341
NUDT17	0.905461	1.3382	3.79824	0.0513065	0.248944	1.06948	2.16003	1.90137	3.01925	4.51266	2.10549
PIAS3	0.69722	5.75077	8.36237	0.0038307	0.0330762	43.1	40.889	39.0949	68.7167	63.861	66.9856
MIR6736	-0.668907	-3.39887	0.156376	0.692515	1	0.0356493	0.0378953	0	0	0	0.0389905
RBM8A	-0.128757	7.70661	0.164576	0.684978	1	174.218	287.095	193.073	165.906	246.008	186.608
LIX1L	3.40532	4.98605	146.725	9.01427e-34	3.31046e-31	5.16915	5.68429	5.50397	50.4483	60.2144	62.7747
ANKRD34A	2.97404	0.855152	41.4476	1.21073e-10	4.72886e-09	0.49909	0.303162	0.366931	3.78362	2.14237	3.35318
POLR3GL	0.900498	4.55439	6.59049	0.0102525	0.0727163	13.3685	21.2214	14.4437	22.7017	40.6595	28.1901
TXNIP	0.499157	7.88556	3.88912	0.0485999	0.23872	206.017	167.421	214.288	300.817	259.364	270.516
LINC01719	0.917718	-0.517109	0.281249	0.595884	1	0.712986	0	0.567076	1.29943	0	1.13072
NOTCH2NLA	1.33155	3.58228	14.3106	0.000154987	0.00197508	6.16733	6.4043	7.73891	20.1793	10.9398	20.0021
LOC653513	-3.57649	2.78564	89.0965	3.76007e-21	4.8774e-19	11.586	15.3097	10.8078	1.07012	0.774901	1.28669
SEC22B3P	0	-3.72036	0	1	1	0	0	0	0	0	0
SEC22B2P	0.257742	3.97141	0.936075	0.333289	0.796263	14.6519	14.1728	13.8433	19.7207	14.5864	16.6879
PPIAL4C	-0.866882	-1.34826	1.38559	0.239151	0.660743	0.427791	0.568429	0.233502	0.0764368	0.364659	0.233943
H3C13	1.50509	-2.7659	1.9092	0.167052	0.515709	0.0712986	0.0378953	0	0.0764368	0.18233	0.0779809
H3C14	-0.486017	-1.6577	0.179483	0.671818	1	0.142597	0.303162	0.400289	0.152874	0.455824	0
H3C15	0.26495	-3.30254	0.0255801	0.87293	1	0	0	0.0667148	0	0.0911648	0
H4C14	-0.211057	-0.414265	0.142564	0.705745	1	0.427791	0.530534	1.20087	0.687931	0.638154	0.545867
H4C15	1.56918	-1.68742	2.96219	0.0852323	0.338906	0.0712986	0.151581	0.13343	0.0764368	0.546989	0.467886
H2AC18	-0.0400744	0.538422	0.00324224	0.954592	1	0.819934	2.65267	0.733862	0.802586	2.27912	1.01375
H2AC19	-1.34513	-0.174392	1.3468	0.245838	0.668116	0.606038	2.27372	0.600433	0.573276	0	0.779809
H2BC18	0.411031	-1.28601	0.467964	0.493925	0.990513	0.285194	0.416848	0.166787	0.267529	0.501407	0.389905
FCGR1A	0.748935	-2.40007	0.119677	0.729385	1	0.249545	0	0	0.0764368	0	0.350914
H2BC20P	-0.0869068	0.378923	0.0223598	0.881134	1	1.46162	0.947382	1.36765	2.02558	0.501407	1.01375
H2AC20	-1.25176	0.033526	3.12369	0.0771619	0.320644	0.819934	2.34951	0.833935	0.22931	0.866066	0.584857
H2BC21	0.666877	1.53687	2.25165	0.133472	0.445612	1.35467	2.80425	2.40173	2.25489	4.23917	3.93804
BOLA1	0.0816044	3.09063	0.0306467	0.861031	1	5.91778	12.2023	6.50469	6.19138	13.1733	6.70636
LINC00869	0.423656	2.32864	1.15184	0.283165	0.724777	3.38668	5.53271	3.76938	3.86006	7.5211	5.65362
SV2A	-1.07265	5.95966	18.478	1.71873e-05	0.000277727	84.2393	90.2286	78.2898	36.8425	39.8846	43.4354
NOTCH2NLC	1.48398	3.77646	17.3426	3.12104e-05	0.000475266	7.98544	5.91166	7.63884	25.1095	13.0366	22.1076
NBPF19	0.960961	6.35941	2.66047	0.102871	0.374723	79.7118	26.3372	60.9773	144.924	42.8931	137.324
SF3B4	-0.255646	6.82984	0.407934	0.52302	1	93.5794	173.636	103.975	81.8638	150.148	78.9167
MTMR11	1.13864	4.34836	18.5924	1.61864e-05	0.000262604	11.9069	12.3539	13.7766	31.4537	24.3866	27.9172
LOC105371433	0.101691	-2.72608	0.00138085	0.970358	1	0.213896	0	0	0.22931	0	0
PLEKHO1	0.74929	6.24878	3.0721	0.0796466	0.325551	42.0305	83.9759	44.0317	68.5638	137.932	79.3456
OTUD7B	0.179696	5.54878	0.251677	0.615897	1	48.9821	31.2636	51.2369	56.9836	32.5458	59.3825
VPS45	-0.151062	5.45572	0.39948	0.527358	1	44.2051	49.0365	45.0658	41.9256	42.3917	40.2382
NBPF11	0.0397233	4.90613	0.0132837	0.908243	1	38.8577	22.5477	27.0862	35.7724	21.5605	33.6098
LINC02805	0.0519158	-2.46471	0.000314647	0.985848	1	0	0	0.300216	0	0	0.311924
MIR5087	1.93483	-3.604	1.34044	0.246956	0.668116	0	0	0	0	0	0.0389905
RNVU1-1	1.06687	-2.17568	0.906625	0.341012	0.8046	0.142597	0	0.13343	0.382184	0.136747	0.0779809
MIR6077	3.66425	-3.29515	4.17648	0.0409888	0.212208	0	0	0	0.0382184	0.0911648	0.0389905
NOTCH2NLB	1.33174	3.68065	14.579	0.000134404	0.00174184	6.80901	6.36641	8.57285	22.1667	12.0793	20.509
PDE4DIP	-1.17385	5.56585	5.1655	0.0230399	0.136788	83.8828	37.4405	75.2543	38.2948	12.8998	35.9102
NBPF9	0.382691	5.36977	1.09199	0.29603	0.739105	46.8432	27.0951	33.5575	59.6207	30.7226	49.7908
LOC101927468	0.0036994	-0.764924	6.24019e-05	0.993697	1	0.606038	0.568429	0.366931	0.649713	0.455824	0.428895
LOC100132057	0.450562	1.17699	1.2481	0.263915	0.694167	2.56675	1.78108	1.20087	2.2931	2.91727	2.37842
RNVU1-3	0.0692873	-1.81774	0.00825342	0.927613	1	0.249545	0.227372	0.13343	0.382184	0.0911648	0.155962
LINC01138	0.890053	1.96191	8.19231	0.00420684	0.0357778	2.21026	2.99373	2.83538	4.58621	5.37873	4.95179
PPIAL4G	-1.3166	-1.53031	3.71387	0.0539622	0.258241	0.427791	0.492639	0.233502	0.0764368	0.227912	0.155962
NBPF14	1.06953	5.11128	8.49298	0.00356519	0.0312218	27.9134	16.5223	22.3494	59.2003	30.3579	50.6096
CIART	0.752651	2.90615	5.64448	0.0175104	0.109816	5.34739	6.74536	4.50325	7.91121	10.8942	9.16276
C1orf54	0.964532	3.15618	4.63557	0.0313158	0.173467	4.52746	8.48854	4.97025	7.79655	17.4581	9.86459
MRPS21	-0.258155	6.44652	0.246631	0.619457	1	70.5499	147.261	66.9483	50.1043	133.465	54.5477
ANP32E	-0.389792	7.98065	1.69054	0.193529	0.571411	292.217	237.869	329.171	227.361	162.638	265.798
APH1A	-0.231997	7.44335	0.437897	0.508139	1	146.875	251.7	165.219	125.509	214.693	139.859
CA14	-0.0706541	5.74413	0.0622534	0.802969	1	51.7271	64.2704	48.5016	42.3842	62.1744	52.0913
SNORD13C	1.28549	-2.48399	2.09201	0.148071	0.481057	0.0712986	0.0378953	0.0667148	0.152874	0.227912	0.0779809
FALEC	-0.260166	-1.10669	0.221271	0.638073	1	0.392142	0.303162	0.567076	0.458621	0.364659	0.233943
PRPF3	0.0887219	5.79119	0.128525	0.719967	1	56.112	56.7292	47.9679	61.1494	55.3371	54.5087
RPRD2	0.199894	6.23751	0.371953	0.541942	1	75.7904	52.9397	81.7589	95.89	56.9324	88.9373
TARS2	-0.197851	5.36311	0.62672	0.428561	0.917469	43.813	45.967	41.8969	35.4285	43.7135	35.6763
ECM1	-2.76904	4.06408	28.0676	1.17151e-07	2.8485e-06	16.1135	42.8974	28.0536	3.7454	6.38154	2.65135
MIR6878	0.61387	-2.24181	0.486625	0.485436	0.981634	0.106948	0.151581	0.0667148	0.114655	0.319077	0.0779809
CTSS	4.52038	-0.855367	24.8522	6.18984e-07	1.33006e-05	0	0.113686	0	1.22299	0.592571	0.974762
GOLPH3L	-0.484921	4.78143	3.94684	0.0469595	0.232666	30.6584	30.5436	34.7584	22.2431	23.5205	22.8094
ENSA	-0.719064	7.41214	5.2876	0.0214778	0.128976	166.732	276.408	192.305	107.585	155.163	123.288
CTXND2	0	-3.72036	0	1	1	0	0	0	0	0	0
ADAMTSL4	-1.42874	8.23231	27.3491	1.69841e-07	4.02917e-06	463.334	457.206	394.751	184.977	173.441	130.15
MIR4257	-2.02067	-1.09981	5.53153	0.0186767	0.115693	0.99818	0.151581	0.700505	0.152874	0.136747	0.155962
ADAMTSL4-AS1	-5.82096	-2.23747	16.5132	4.83118e-05	0.000701315	0.356493	0.303162	0.13343	0	0	0
MCL1	-0.307076	7.77886	1.05144	0.305177	0.753298	257.281	193.076	278.101	212.762	147.961	228.055
ARNT	0.591771	5.72764	2.88343	0.0894952	0.345967	49.0891	29.7099	47.8345	71.2391	44.1238	75.4855
CTSK	2.45129	2.90541	35.7093	2.29065e-09	7.46257e-08	3.27973	2.27372	1.3343	12.077	14.0394	11.5802
SETDB1	0.420254	6.36044	2.12545	0.14487	0.473435	78.7849	57.1461	74.7205	103.495	73.6156	104.767
CERS2	-0.228854	7.02245	0.70142	0.402307	0.885188	123.204	163.973	133.463	101.852	140.166	116.932
MINDY1	0.0742759	4.35379	0.0705464	0.790543	1	21.0687	19.0992	19.3806	24.0012	16.0906	22.5755
PRUNE1	-0.00891109	5.05009	0.00136792	0.970497	1	32.4409	32.7036	34.3247	31.1098	32.2268	35.5203
ANXA9	-2.03244	3.9572	29.1584	6.66944e-08	1.70523e-06	21.3896	31.5668	21.5155	5.57989	8.38717	4.24996
SEMA6C	1.43991	4.77929	17.516	2.84895e-05	0.000438426	15.6857	18.076	10.5076	35.5431	51.7816	32.791
TNFAIP8L2	0	-3.72036	0	1	1	0	0	0	0	0	0
TNFAIP8L2-SCNM1	-1.17057	-0.215978	0.361923	0.54744	1	0	0.64422	2.56852	1.26121	0	0.155962
LYSMD1	0.327379	3.71754	1.59571	0.206512	0.596319	12.8337	11.3686	10.6076	14.2172	14.7231	14.7384
SCNM1	-0.0989034	4.56131	0.0376061	0.846236	1	17.8603	37.8953	17.2791	14.6376	37.1953	16.376
VPS72	0.0699621	6.49412	0.01871	0.891201	1	56.3615	141.387	65.9142	61.8374	147.641	67.2975
TMOD4	0.0252851	-0.225378	0.00310619	0.955554	1	1.10513	0.682115	0.533718	0.72615	0.774901	0.85779
BNIPL	-0.738447	1.69959	3.25795	0.0710781	0.30348	3.99272	4.96428	2.93545	2.17845	3.28193	1.67659
GABPB2	0.238788	3.80488	0.69927	0.403029	0.886018	14.5806	11.7096	11.9753	16.5486	12.1705	16.415
C1orf56	-0.267928	3.09849	0.41556	0.519161	1	7.7359	12.9223	7.17184	6.76466	10.9398	5.41967
CDC42SE1	-0.0179327	7.68277	0.00497682	0.943759	1	211.436	193.721	214.855	228.737	171.253	212.342
MLLT11	-0.0296105	7.12015	0.00909788	0.924011	1	114.006	179.207	128.192	114.885	172.074	125.9
PIP5K1A	-0.159366	6.3799	0.278218	0.597872	1	91.2978	70.1441	101.94	84.1569	59.2571	92.4074
PSMD4	-0.263846	7.1172	0.465725	0.49496	0.99146	110.263	212.138	131.828	98.2595	176.313	103.754
RFX5	0.274212	6.08246	1.00656	0.315729	0.770583	68.1971	52.7881	62.8453	81.6345	60.3055	80.3594
GBAT2	-0.0253394	2.0523	0.00213108	0.96318	1	2.70935	6.29061	3.33574	2.21667	6.56387	3.35318
SELENBP1	0.164675	5.54526	0.265431	0.606414	1	38.4299	55.1376	38.3276	39.8618	64.408	43.5913
ZNF687	-0.169491	5.82798	0.496117	0.481211	0.976582	58.037	59.9882	62.1448	53.5058	56.5222	50.1807
PI4KB	0.270194	6.0633	1.15741	0.282003	0.723178	59.1065	55.5545	67.015	77.7362	65.6387	75.7195
ZNF687-AS1	-0.316153	-0.22234	0.278676	0.59757	1	0.712986	1.32633	0.567076	0.343966	0.729319	1.01375
PSMB4	-0.371293	7.27872	0.632077	0.426594	0.915239	126.911	264.395	133.897	88.8196	210.545	106.678
TUFT1	-0.7141	3.72443	6.86573	0.00878644	0.064352	15.7926	15.8781	17.3125	10.7776	8.296	10.7614
MIR554	2.81435	-3.48868	2.51366	0.112863	0.398098	0	0	0	0	0.0911648	0
CGN	-0.964294	6.28133	8.98344	0.00272437	0.0248676	107.732	87.917	112.581	64.4744	35.372	58.0958
CELF3	0.774001	-0.837761	2.20205	0.137827	0.456432	0.356493	0.454743	0.266859	0.687931	0.774901	0.389905
POGZ	0.387594	7.18176	0.76473	0.381852	0.859168	160.03	77.2685	139.901	215.131	89.5239	188.792
TDRKH-AS1	-0.627181	-0.601131	1.09579	0.295192	0.737356	0.962531	0.795801	0.366931	0.305747	0.683736	0.389905
C2CD4D-AS1	-1.146	0.815313	7.55491	0.00598466	0.0474187	1.74682	2.76635	2.43509	1.33764	0.683736	1.09173
C2CD4D	-1.45537	-1.35077	0.739996	0.389662	0.86838	0	0.64422	0.733862	0	0.18233	0.311924
THEM5	4.9544	-2.77726	6.57995	0.0103134	0.0728919	0	0	0	0.305747	0	0.116971
RORC	0	-3.72036	0	1	1	0	0	0	0	0	0
SNX27	0.148581	5.38225	0.16311	0.686309	1	43.3852	28.6488	46.4335	51.442	27.3039	52.5591
OAZ3	-1.18026	-0.136067	5.60733	0.0178855	0.111771	1.14078	1.5916	0.733862	0.496839	0.638154	0.389905
TDRKH	-0.486013	3.24444	1.28846	0.256333	0.682029	13.0833	5.49481	14.3103	8.33161	6.60945	8.53891
MRPL9	-0.134895	5.92264	0.105387	0.745458	1	47.5561	90.4181	52.271	40.5115	84.4186	48.3482
THEM4	0.672824	4.6449	4.90763	0.0267383	0.15393	16.8265	23.7603	17.1123	24.4216	37.2408	30.3346
S100A10	-1.09013	6.16731	4.21397	0.0400924	0.208599	56.2189	153.968	82.8931	33.6322	74.8008	29.2429
TCHH	-1.35629	-2.15863	0.922803	0.33674	0.79986	0.142597	0.151581	0.333574	0	0	0.233943
SPRR1B	4.07106	-3.19567	2.91244	0.0878987	0.344281	0	0	0	0	0.227912	0
SPRR2F	9.97001	1.28296	127.724	1.28961e-29	3.50649e-27	0	0	0	3.86006	6.19921	4.21097
LELP1	0	-3.72036	0	1	1	0	0	0	0	0	0
IVL	-3.40841	-3.31771	3.42151	0.064352	0.288411	0	0	0.13343	0	0	0
S100A9	-3.36231	1.45109	21.7598	3.09011e-06	5.7602e-05	1.67552	8.10959	4.70339	0.267529	0.546989	0.584857
PGLYRP4	0	-3.72036	0	1	1	0	0	0	0	0	0
HRNR	0	-3.72036	0	1	1	0	0	0	0	0	0
S100A11	-0.341901	8.98856	0.38292	0.536045	1	346.048	943.706	413.598	281.44	747.552	314.965
FLG-AS1	0	-3.72036	0	1	1	0	0	0	0	0	0
FLG2	0	-3.72036	0	1	1	0	0	0	0	0	0
FLG	-4.00316	-3.1435	2.6813	0.101533	0.371911	0.213896	0	0	0	0	0
S100A5	-4.47259	-2.93857	2.9217	0.0873958	0.344155	0	0	0.300216	0	0	0
S100A2	-2.67517	-1.55714	5.88707	0.0152525	0.0987429	0.356493	0.492639	0.500361	0	0	0.194952
S100A6	-0.782201	6.00173	1.54152	0.214392	0.612813	33.1538	143.85	65.8141	28.7402	78.265	34.1946
S100A4	-1.68433	4.23276	9.34124	0.00224054	0.0209656	15.6857	48.4681	21.5155	5.38879	13.0822	8.188
LOC101928034	0.0509999	-1.83548	0.00100344	0.97473	1	0	0.341057	0.266859	0.267529	0.364659	0
S100A3	-12.471	3.7599	78.4994	8.00243e-19	8.38121e-17	8.73408	52.6744	19.3473	0	0	0
S100A14	0.251445	2.01993	0.227421	0.633443	1	2.17461	5.87377	2.86873	4.28046	6.10804	2.61236
S100A16	-2.17282	5.67166	17.4187	2.99857e-05	0.000458344	45.6667	131.156	73.086	13.4911	28.2155	13.7246
CHTOP	-0.142288	6.98506	0.237506	0.626013	1	117.251	160.524	120.754	103.113	150.468	107.536
S100A13	-0.710681	6.02377	1.82919	0.176224	0.535028	53.8661	127.025	61.1441	27.8612	80.5441	39.4973
S100A1	-0.58212	0.388243	1.07426	0.299986	0.745363	1.49727	2.31161	0.63379	0.879023	1.18514	0.896781
MIR8083	0	-3.72036	0	1	1	0	0	0	0	0	0
NPR1	0.800373	1.03909	5.32409	0.0210326	0.12709	1.63987	1.32633	1.36765	2.17845	3.0996	2.30044
SNAPIN	-0.388229	5.43775	0.792628	0.373307	0.848856	39.2142	69.4241	38.5278	24.842	57.4794	30.1396
ILF2	-0.366742	8.47854	1.35918	0.24368	0.666645	335.46	502.643	366.998	246.012	399.758	288.841
LOC343052	0	-3.72036	0	1	1	0	0	0	0	0	0
SLC27A3	-0.451846	4.34	2.20681	0.137403	0.455507	22.5303	28.6488	18.7468	16.2046	20.6944	14.2315
INTS3	0.559901	7.32598	2.95935	0.0853821	0.339201	157.641	100.953	130.327	230.113	135.197	208.014
GATAD2B	0.527278	5.80529	4.10127	0.042851	0.219298	47.5205	41.5711	48.1681	69.9014	55.4282	72.4833
DENND4B	0.301755	6.28602	1.46398	0.226298	0.636804	75.826	63.6641	70.0171	95.1256	81.319	81.802
SLC39A1	-0.300533	7.16397	0.888928	0.345768	0.811246	132.223	206.529	135.865	107.05	162.137	116.192
MIR6737	0	-3.72036	0	1	1	0	0	0	0	0	0
CREB3L4	0.458555	4.63167	2.80967	0.0936977	0.354459	19.4289	24.8593	18.1798	25.7592	32.09	27.9952
CRTC2	-0.100152	5.86997	0.0403572	0.840784	1	44.9181	95.8371	40.5626	42.4224	89.1592	37.5868
JTB	-0.702719	6.16285	2.58944	0.107579	0.387431	66.4859	132.861	66.6481	39.6325	79.906	43.9033
RAB13	-0.0814107	6.58304	0.0514964	0.82048	1	72.4037	137.636	85.4616	71.1244	117.557	90.6138
RPS27	0.462796	9.42778	0.70081	0.402512	0.88533	420.02	923.811	393.584	464.736	1381.28	548.518
NUP210L	5.19359	-2.65487	7.40837	0.0064921	0.0504766	0	0	0	0.22931	0	0.272933
MIR5698	0	-3.72036	0	1	1	0	0	0	0	0	0
C1orf189	-3.13267	-3.39802	2.88394	0.0894668	0.345951	0	0.113686	0	0	0	0
TPM3	-0.779778	8.31192	9.6827	0.00186012	0.0177979	356.778	433.067	414.766	209.895	251.25	240.493
AQP10	6.20221	-2.05324	23.0013	1.61891e-06	3.21712e-05	0	0	0	0.305747	0.501407	0.233943
HAX1	-0.278995	5.63583	0.36488	0.545808	1	39.5351	79.7695	43.9984	28.5491	70.1058	35.9492
SHE	3.23992	-0.4063	19.6265	9.41564e-06	0.000160106	0.142597	0	0.233502	1.14655	0.957231	1.6376
TDRD10	4.9544	-2.77726	6.57995	0.0103134	0.0728919	0	0	0	0.305747	0	0.116971
IL6R-AS1	0	-3.72036	0	1	1	0	0	0	0	0	0
IL6R	1.41327	-0.851098	1.21426	0.27049	0.705847	0.427791	0.113686	0.233502	1.07012	0	1.01375
CHRNB2	-0.435119	0.418884	1.11521	0.290953	0.733083	1.88941	0.947382	1.50108	1.14655	1.0484	1.01375
ATP8B2	0.136659	5.93766	0.173799	0.676758	1	63.3488	46.2322	65.3805	76.4368	43.4856	72.4053
UBE2Q1	-0.113903	6.43792	0.163389	0.686055	1	77.6798	105.538	86.896	70.5894	100.783	78.2539
UBE2Q1-AS1	-1.31213	-1.90763	1.55828	0.211917	0.607829	0.392142	0.0757905	0.333574	0.152874	0	0.155962
C1orf43	-0.265522	7.02263	0.819198	0.365415	0.838325	124.416	172.537	128.659	94.667	144.04	115.373
UBAP2L	-0.0328817	7.98064	0.0194104	0.889196	1	241.56	254.58	270.028	256.751	248.424	243.729
SNORA58B	0.0142383	-2.44692	0.00031159	0.985917	1	0.142597	0.113686	0.0667148	0.152874	0.0911648	0.0779809
KCNN3	0.489643	2.21768	1.45809	0.227234	0.638282	4.42051	2.72846	4.26975	6.34425	3.32752	6.35545
ADAR	0.135681	8.19334	0.0954727	0.757332	1	314.676	172.12	349.852	376.872	166.558	375.712
PMVK	-0.157348	4.55443	0.12456	0.72414	1	17.8246	36.2279	20.0478	16.0135	33.6398	16.8049
PBXIP1	-0.0104511	6.10857	0.00182221	0.965951	1	65.9155	69.9926	71.6183	62.6782	68.1001	75.2516
FLAD1	-0.510033	5.57046	1.90505	0.167514	0.516853	44.5973	76.9653	45.6663	31.0333	53.4226	32.9859
ZBTB7B	-1.12757	5.17852	10.8057	0.0010119	0.0104293	39.749	67.4536	41.5299	19.4532	28.8993	19.7292
DCST2	1.66829	1.63283	14.9641	0.000109578	0.0014575	1.06948	2.12214	1.16751	5.08305	5.42431	3.35318
EFNA3	2.03437	3.80442	31.2822	2.23121e-08	6.1857e-07	4.20662	6.85904	5.30382	17.6569	29.9477	19.4952
EFNA1	-0.394829	5.19766	1.59387	0.206775	0.596894	36.897	50.4765	37.427	25.4917	41.5712	27.8782
DPM3	-0.0717493	3.97242	0.0148706	0.902943	1	11.1939	26.413	10.4409	8.21696	26.7113	10.8004
SLC50A1	-0.32588	5.0622	0.680044	0.409572	0.893249	29.1611	52.9018	29.1877	21.8609	41.2521	25.6557
PYGO2	-0.137446	6.62609	0.336568	0.561817	1	98.7842	106.865	104.542	92.7943	96.7259	92.4854
LOC101928120	-0.163367	1.45815	0.0564477	0.812201	1	1.49727	5.45692	1.53444	1.41408	4.10242	2.06649
SHC1	0.276906	7.08848	1.25615	0.262381	0.691869	106.413	129.981	132.629	154.249	145.043	147.813
CKS1B	-0.385124	6.6572	0.75659	0.384398	0.861925	86.093	168.52	88.0968	58.4359	131.551	72.4443
MIR4258	-0.339851	-2.23727	0.0877154	0.767102	1	0.142597	0.0378953	0.266859	0.191092	0	0.155962
KRTCAP2	-0.363315	5.62897	0.415653	0.519114	1	37.8952	90.456	38.4611	28.8931	74.9831	25.8117
DCST1	1.03889	-0.518537	0.933057	0.33407	0.797268	0.784284	0	0.433646	1.07012	0.592571	0.85779
DCST1-AS1	0.0692664	2.3927	0.046548	0.829183	1	4.24227	6.51799	4.40317	5.12127	5.51547	5.26371
ADAM15	-0.967844	5.40173	10.4828	0.00120493	0.0121602	47.0214	71.1294	49.3689	24.1158	33.2296	28.3071
EFNA4	-0.209308	5.16774	0.2328	0.629455	1	28.056	58.6998	28.654	24.8802	47.5425	27.4103
TRIM46	-0.0646873	2.98291	0.0446737	0.832605	1	7.94979	9.70119	6.37126	7.22328	8.5695	7.17425
MUC1	-0.850187	2.79356	9.65316	0.00189026	0.0180584	9.34011	8.29906	8.80635	4.93017	5.05965	4.67886
GBA	-0.900718	4.87019	11.942	0.000548813	0.00612928	35.6849	42.2532	36.026	22.8928	20.2386	17.8966
THBS3	-1.16102	6.20389	20.0433	7.57066e-06	0.000130963	110.869	95.3824	99.0381	52.321	40.7051	43.4744
MIR92B	0.126509	-3.49855	0.00558887	0.940407	1	0.0356493	0	0	0	0	0.0389905
MTX1	-0.570764	4.85439	2.03396	0.15382	0.488861	25.3466	50.0218	28.0869	18.0773	32.09	19.4952
GBAP1	-0.559406	4.01712	3.32208	0.0683553	0.299187	16.8265	24.594	16.1783	13.2618	14.9055	10.9173
FAM189B	0.212162	6.47551	0.645578	0.421698	0.908762	73.3306	97.5424	76.2883	85.8767	104.293	96.1505
SCAMP3	-0.175708	5.67049	0.252834	0.615087	1	44.0625	72.1526	45.6329	39.2885	64.0889	39.9262
HCN3	0.496667	4.38368	3.05368	0.0805545	0.328325	20.3557	17.8108	13.6098	26.8293	21.5605	24.642
PKLR	0	-3.72036	0	1	1	0	0	0	0	0	0
CLK2	0.0297045	6.47216	0.010988	0.916516	1	90.8344	101.256	71.2847	78.8063	107.711	82.3479
FDPS	0.310931	7.39582	0.696489	0.403966	0.887272	115.254	208.955	126.591	135.102	250.156	173.975
RUSC1	-0.209325	5.40234	0.463988	0.495766	0.991813	39.7846	58.8135	37.2268	35.6195	47.3601	34.5066
RUSC1-AS1	0.243111	3.76385	0.394917	0.529726	1	17.2543	9.92856	9.9405	18.6124	9.98255	15.3233
MSTO1	-0.30174	5.2738	1.38196	0.239767	0.661772	39.6777	49.8323	38.3943	33.5558	37.1041	33.1029
MSTO2P	-0.354821	3.86387	1.72261	0.189357	0.562626	17.183	15.8402	15.7447	14.9434	11.1221	12.0481
ASH1L	0.711159	5.84042	1.08623	0.297307	0.741184	57.8231	16.4844	55.8736	98.4888	21.8796	92.7583
POU5F1P4	-2.64585	-2.40973	4.79987	0.0284619	0.161583	0.106948	0.341057	0.13343	0	0	0.0779809
ASH1L-AS1	0.63287	1.33111	3.02098	0.0821938	0.330822	2.03201	2.04634	1.66787	2.71351	3.92009	2.30044
MIR555	0.685379	-3.21671	0.285366	0.593206	1	0.0356493	0	0.0333574	0.0382184	0.0455824	0.0389905
YY1AP1	-0.0626445	5.93365	0.0672124	0.79544	1	63.527	59.3061	64.2797	55.646	60.1232	63.3985
SCARNA26A	-3.48576	-3.30803	3.54501	0.059725	0.277306	0	0.113686	0.0333574	0	0	0
DAP3	-0.261631	6.33658	0.830139	0.362232	0.834069	76.9312	108.835	78.3565	65.3152	87.5182	67.4925
SCARNA4	-3.97302	-3.14842	4.83724	0.0278515	0.15885	0.106948	0	0.100072	0	0	0
RIT1	0.340433	4.97766	1.90308	0.167733	0.517305	26.9509	25.6172	30.6554	36.1546	33.0017	36.2221
KHDC4	0.0415273	6.13849	0.0188994	0.890655	1	85.0948	56.5397	66.4479	82.59	54.9724	76.5773
SNORA80E	-0.658965	-3.40092	0.152409	0.696244	1	0.0712986	0	0	0.0382184	0	0
GON4L	0.0469177	6.03649	0.012242	0.911899	1	82.0647	39.3353	72.0853	82.3224	39.292	78.2539
SCARNA26B	2.71474	-3.49725	2.3979	0.121498	0.416038	0	0	0	0.0764368	0	0
SYT11	-0.560812	3.78829	3.16486	0.0752389	0.314874	16.6839	11.7475	20.6816	12.1535	10.3016	10.8393
ARHGEF2	-0.212751	6.29183	0.737456	0.390477	0.86951	82.9202	79.5801	89.5979	72.2328	65.3196	79.9694
MIR6738	0	-3.72036	0	1	1	0	0	0	0	0	0
SSR2	0.0298423	7.8015	0.00521613	0.942425	1	163.381	312.56	186.201	165.371	333.025	177.602
LAMTOR2	-0.568018	5.33398	1.18618	0.276101	0.714392	30.9436	77.1548	36.1594	20.1793	52.4198	24.72
RAB25	-0.873403	5.57595	3.96707	0.0463983	0.230548	41.1749	95.534	48.1347	27.4026	46.9499	26.5525
UBQLN4	0.111761	6.63589	0.205697	0.650161	1	97.073	86.9318	102.574	107.241	93.9454	108.471
MEX3A	0.438217	7.82479	2.47603	0.115593	0.405301	197.354	165.223	214.888	284.421	204.437	293.559
SEMA4A	2.25808	3.23785	62.4163	2.78011e-15	1.99028e-13	3.38668	2.91794	3.40245	15.746	14.5408	16.22
SLC25A44	-0.634981	4.63103	6.36236	0.0116566	0.080047	28.7333	27.5499	33.8577	18.8035	19.2814	19.9631
LMNA	-0.0168973	5.97632	0.00234076	0.961412	1	44.7042	83.6728	61.3776	51.2127	81.1367	55.2105
RHBG	-2.82378	-0.958682	4.14764	0.0416926	0.214829	1.14078	0.606324	0.533718	0	0.319077	0
PMF1	-0.129195	6.12802	0.0712556	0.789517	1	54.1156	114.027	50.8367	43.7983	103.837	52.5981
PMF1-BGLAP	0.84245	4.24725	4.91576	0.0266128	0.153395	12.0495	16.2192	12.3756	16.5103	36.0101	20.392
PAQR6	-0.0610096	3.80678	0.0310678	0.860089	1	16.3987	16.3708	9.87379	13.1471	17.0934	10.6444
SMG5	-0.373054	7.17473	1.88751	0.169483	0.520261	169.227	146.996	172.691	142.555	98.7771	136.155
GLMP	-0.482608	5.57305	1.48092	0.22363	0.631371	41.0323	76.2453	48.9353	27.0204	55.884	36.0662
BGLAP	0.919163	-1.82801	2.11109	0.146235	0.476954	0.142597	0.151581	0.13343	0.191092	0.364659	0.272933
TMEM79	-0.1336	3.9195	0.200428	0.654375	1	14.9014	18.6445	13.7099	13.1089	17.7771	12.204
TSACC	-1.6045	0.55461	2.22389	0.13589	0.451866	1.63987	2.95583	1.66787	1.26121	0	0.779809
CCT3	-0.75477	8.32184	6.58383	0.0102909	0.0728919	338.597	490.63	375.938	201.678	293.323	219.243
MEF2D	-0.0615894	5.11252	0.0616396	0.803923	1	31.0862	39.2595	35.4255	32.8296	34.3236	34.1946
IQGAP3	-0.360913	6.45575	0.884416	0.346995	0.813356	124.951	68.4389	102.441	90.9216	47.588	91.8225
LOC101928177	0	-3.72036	0	1	1	0	0	0	0	0	0
HAPLN2	3.21695	-0.75088	5.06246	0.0244495	0.142995	0	0.303162	0	0.72615	1.5498	0.623847
BCAN	-0.684684	-0.58949	1.17631	0.278108	0.717353	0.427791	1.28844	0.467003	0.496839	0.501407	0.350914
NAXE	-0.485623	6.11351	1.08916	0.296658	0.739961	55.7198	122.288	64.0795	39.9382	88.7946	44.1762
GPATCH4	-0.722936	5.21199	6.70127	0.00963445	0.0693769	41.8523	53.7355	42.5974	23.8101	33.6854	26.2406
NES	0.301136	8.69084	1.04831	0.305897	0.754599	276.175	455.425	379.007	409.739	522.83	435.835
ISG20L2	-0.301353	5.60739	1.60947	0.204566	0.592796	52.5114	53.1671	55.54	43.0339	43.0298	44.7611
RRNAD1	0.42622	4.69613	2.32678	0.127164	0.429727	21.247	26.7541	18.1798	28.3581	33.2752	27.2933
CRABP2	-0.576156	11.501	1.79122	0.180778	0.544936	2743.25	4927.18	2737.41	1410.68	3383.95	2186.43
LRRC71	0.16157	-1.75273	0.01033	0.919045	1	0.320844	0.303162	0	0.382184	0	0.311924
PEAR1	2.28593	4.55159	76.072	2.73506e-18	2.74262e-16	8.02109	7.80643	8.03913	40.6262	40.9786	34.8575
SH2D2A	2.51443	1.18978	18.4628	1.73255e-05	0.0002798	0.641687	0.871591	0.467003	2.17845	6.42712	2.76832
NTRK1	11.1623	2.45666	224.785	8.17956e-51	9.25206e-48	0	0	0	10.0132	11.35	11.2293
INSRR	8.22239	-0.379078	82.1927	1.23445e-19	1.43653e-17	0	0	0	1.49052	1.45864	1.28669
ETV3L	0	-3.72036	0	1	1	0	0	0	0	0	0
FCRL3	0	-3.72036	0	1	1	0	0	0	0	0	0
HDGF	-0.596903	8.89732	4.97729	0.0256821	0.148606	491.212	666.085	564.674	332.882	429.386	376.258
MRPL24	-0.33107	4.95654	0.425384	0.514263	1	23.5998	52.5607	27.3864	17.7716	45.4913	19.0663
PRCC	-0.156539	6.44649	0.25777	0.611656	1	74.9704	113.079	87.5298	65.7356	103.7	77.825
ETV3	-0.0302683	5.81799	0.00397515	0.949728	1	67.3415	31.4152	72.0186	70.3983	28.6258	68.1943
CYCSP52	-1.73136	-2.33043	1.40568	0.235774	0.654805	0.320844	0	0.233502	0.0764368	0	0.0779809
MIR765	-0.710788	-3.13465	0.250941	0.616414	1	0.106948	0.0378953	0	0.0382184	0.0455824	0
ARHGEF11	0.36697	6.4626	1.17758	0.27785	0.716948	90.7631	56.1229	84.0272	118.515	69.2397	110.031
CD1D	0.624905	-0.638365	1.71656	0.190136	0.564303	0.463441	0.303162	0.567076	0.535058	0.683736	0.85779
PYHIN1	-5.84741	-2.20933	7.07371	0.00782229	0.0585957	0.570389	0	0.233502	0	0	0
AIM2	-1.0699	0.7325	9.68396	0.00185884	0.0177942	2.06766	2.46319	1.90137	1.07012	1.0484	0.935771
KIRREL1-IT1	2.72609	-3.49624	2.41104	0.120482	0.416038	0	0	0	0	0	0.0779809
KIRREL1	1.18517	7.13802	7.99026	0.00470297	0.0390919	99.3902	56.7292	101.873	233.782	110.401	242.482
CRP	0	-3.72036	0	1	1	0	0	0	0	0	0
FCER1A	0	-3.72036	0	1	1	0	0	0	0	0	0
DUSP23	-0.154077	4.07046	0.0808193	0.77619	1	13.5467	26.9435	12.3756	10.0514	27.5318	9.94257
PYDC5	-1.82938	-3.60474	1.13483	0.286747	0.728736	0	0.0378953	0	0	0	0
IFI16	0.106493	6.48288	0.166142	0.683564	1	88.0894	73.2137	96.9032	98.2595	81.8204	97.9051
MIR4259	0	-3.72036	0	1	1	0	0	0	0	0	0
CFAP45	-0.173449	-0.778574	0.108713	0.741614	1	0.320844	0.795801	0.500361	0.420402	0.501407	0.506876
SLAMF8	5.92613	-2.20971	8.07201	0.00449543	0.0377889	0	0	0	0.535058	0	0.311924
SNHG28	5.64833	-1.04253	47.9239	4.43088e-12	2.10229e-10	0.0356493	0	0	0.72615	0.820484	0.935771
VSIG8	-2.58666	-3.50085	2.04276	0.152932	0.487116	0.0712986	0	0	0	0	0
CADM3	-3.08771	4.7337	92.4144	7.03021e-22	9.81436e-20	43.2069	58.0556	41.0963	4.43333	6.42712	5.88756
CADM3-AS1	-2.12703	-1.60046	0.869683	0.351043	0.818637	0.99818	0.227372	0	0.267529	0	0
ACKR1	-4.40654	-0.743423	25.2283	5.09289e-07	1.10612e-05	0.748635	1.36423	0.833935	0	0.136747	0
SLAMF9	3.88729	-3.21379	2.90544	0.0882809	0.344281	0	0	0	0	0	0.194952
LINC01133	0	-3.72036	0	1	1	0	0	0	0	0	0
TAGLN2	-1.03045	7.05619	5.87027	0.0153987	0.0994395	114.185	265.684	155.879	63.4425	120.201	78.6438
IGSF9	0.293483	7.06714	1.22798	0.267801	0.70152	123.917	137.598	99.8053	136.745	165.1	140.99
KCNJ9	1.89217	-1.11739	4.91526	0.0266205	0.153408	0.249545	0	0.233502	0.611494	0.455824	0.779809
PIGM	0.903793	6.78757	8.04585	0.0045608	0.0381682	92.0108	66.1651	72.5523	145.803	103.244	182.631
CASQ1	-3.40455	0.879206	13.9453	0.000188203	0.00235175	3.17279	4.0169	2.43509	0.649713	0	0.233943
KCNJ10	1.26581	3.04495	9.20964	0.00240744	0.0223719	6.70207	3.10741	4.60332	11.1216	8.38717	15.1673
ATP1A4	-3.06811	-0.490853	4.72511	0.0297252	0.166714	1.35467	0.530534	1.46772	0.382184	0	0
IGSF8	0.531203	5.33124	2.20422	0.137634	0.456113	27.1291	44.0343	27.4531	34.129	62.8582	45.5409
ATP1A2	0.470765	1.85112	1.68309	0.194514	0.573264	2.70935	2.19793	3.96953	4.73908	3.60101	3.97703
PEA15	-0.636331	6.53126	3.69566	0.0545544	0.260281	87.0556	146.579	103.775	58.7035	92.7602	65.621
LOC729867	-0.542577	-0.5513	0.737893	0.390337	0.869403	0.962531	0.416848	0.76722	0.802586	0.227912	0.428895
PEX19	-0.150279	6.491	0.374009	0.540827	1	92.5455	89.8876	101.206	83.0486	78.6753	93.8501
DCAF8	0.143156	7.19171	0.295377	0.586795	1	154.896	122.856	138.867	161.778	128.132	170.154
LOC100287049	0.799309	0.111496	1.10456	0.293267	0.734435	1.03383	0.189476	0.967364	1.91092	0.546989	1.36467
NHLH1	-0.715855	-1.44092	1.08214	0.298218	0.742735	0.249545	0.227372	0.600433	0.22931	0.273495	0.155962
SLAMF7	0	-3.72036	0	1	1	0	0	0	0	0	0
LOC101928372	0	-3.72036	0	1	1	0	0	0	0	0	0
ITLN2	-6.98941	-1.38645	30.6987	3.01359e-08	8.12377e-07	0.392142	0.871591	0.533718	0	0	0
VANGL2	0.0956015	7.26023	0.129859	0.718578	1	152.757	127.177	164.519	167.779	132.827	174.287
KLHDC9	-0.483955	3.60198	1.70219	0.192002	0.567993	12.0495	18.7203	11.4416	7.10862	13.2189	9.86459
NECTIN4	0.888656	4.74407	10.2156	0.00139256	0.0138366	16.0778	22.055	18.1131	39.8618	30.1756	34.0777
ARHGAP30	0.284046	1.13794	0.750674	0.386263	0.864004	2.06766	2.12214	1.5678	2.4842	2.41587	2.10549
F11R	-1.11426	7.55638	12.2692	0.000460497	0.00525078	195.358	340.716	236.137	103.419	141.625	111.669
TSTD1	-1.38842	2.49238	6.1592	0.0130731	0.0874982	4.95525	12.9602	6.17112	1.83448	4.87732	2.49539
USF1	-0.151743	5.76774	0.301697	0.582821	1	55.4346	65.8241	50.5364	43.7983	61.5363	49.3229
NCSTN	-0.199669	7.03406	0.654303	0.418578	0.904684	128.337	147.147	144.604	108.884	125.124	131.788
COPA	0.238833	7.33778	0.533306	0.46522	0.958646	151.224	113.193	180.597	205.156	123.574	196.395
SUMO1P3	-0.315588	3.6832	0.562924	0.453084	0.945908	10.4452	20.7666	11.2748	8.71379	15.9994	9.43569
LOC112543491	-0.286019	-0.802626	0.292821	0.588419	1	0.49909	0.606324	0.533718	0.649713	0.455824	0.233943
UFC1	-0.35358	6.4309	0.63846	0.424269	0.911981	71.9759	141.274	76.8888	52.5121	115.506	59.0706
PFDN2	-0.322236	5.77447	0.371299	0.542297	1	39.4638	98.9067	43.865	31.4155	79.2222	35.1304
NIT1	-0.202478	5.46453	0.343912	0.55758	1	43.4208	60.5566	37.5271	32.8678	55.9296	34.1946
DEDD	-0.158504	5.34062	0.296502	0.586084	1	36.7188	51.0449	40.229	37.6069	46.3573	30.7245
USP21	0.337924	5.66751	1.68948	0.193669	0.571488	44.8468	49.2639	40.3958	52.7796	65.5019	51.7403
FCER1G	-0.676579	-0.947108	0.387783	0.533467	1	0.285194	0.909486	0.433646	0.458621	0	0.545867
APOA2	-7.82632	-0.687315	40.2248	2.26352e-10	8.46666e-09	0.748635	1.70529	0.76722	0	0	0
PPOX	-0.026264	4.49913	0.00856911	0.926246	1	22.3165	28.0425	17.8796	21.0966	23.794	22.1076
B4GALT3	-0.252807	5.88183	0.575001	0.448278	0.939899	52.5114	83.5591	56.0404	42.4606	69.969	48.8161
PCP4L1	-3.32855	0.0194283	33.6042	6.75481e-09	2.03421e-07	1.85376	2.12214	1.10079	0.114655	0.227912	0.155962
MPZ	-0.392767	1.33231	0.658009	0.417264	0.902714	1.46162	4.05479	2.80202	1.52874	2.50703	2.30044
TOMM40L	-0.196245	3.86224	0.526173	0.46822	0.962164	14.9727	16.8255	14.5438	11.733	15.5892	13.1398
NR1I3	0.506525	-2.24411	0.0522553	0.819184	1	0	0.341057	0	0.305747	0.18233	0
MIR5187	0.855786	-2.97718	0.620415	0.430893	0.920264	0.0356493	0.0378953	0.0333574	0.0382184	0.0911648	0.0779809
ADAMTS4	5.16931	1.9367	56.5194	5.56454e-14	3.40593e-12	0.392142	0	0.200144	7.52902	6.29037	8.188
NDUFS2	0.199857	6.58973	0.417983	0.517945	1	73.9366	112.435	82.3927	89.3928	130.502	88.8203
HSPA6	3.95501	-3.20655	5.03607	0.0248248	0.144651	0	0	0	0	0.0911648	0.116971
FCRLA	0	-3.72036	0	1	1	0	0	0	0	0	0
HSPA7	2.72609	-3.49624	2.41104	0.120482	0.416038	0	0	0	0	0	0.0779809
FCGR2A	6.85492	-1.56974	24.3137	8.18531e-07	1.7222e-05	0	0	0	0.22931	0.866066	0.545867
FCRLB	-0.451228	-0.34297	1.19061	0.275207	0.712897	0.677336	1.02317	0.76722	0.535058	0.683736	0.584857
FCGR2C	4.42152	-3.04135	5.90071	0.0151348	0.0981833	0	0	0	0	0.136747	0.155962
DUSP12	-0.177452	4.85663	0.326979	0.567443	1	28.4838	38.6153	24.918	24.4598	33.9133	23.0044
SDHC	-0.0236334	6.63516	0.00982026	0.921061	1	94.3637	106.675	99.3716	97.0365	100.509	97.983
CFAP126	-1.80832	-3.60635	1.12208	0.289472	0.730409	0.0356493	0	0	0	0	0
SH2D1B	0	-3.72036	0	1	1	0	0	0	0	0	0
OLFML2B	0.541893	2.45661	3.52243	0.0605435	0.279976	3.88577	4.47164	4.87018	5.88563	6.56387	6.82333
ATF6	-0.0343051	6.15837	0.00973247	0.921414	1	79.2484	55.2513	82.0925	86.7175	45.5368	79.2286
UHMK1	-0.199644	5.81893	0.105456	0.745378	1	74.614	26.7162	79.4573	73.6469	18.9623	64.8022
UAP1	0.127606	4.81652	0.263543	0.607697	1	26.2379	25.9583	28.3871	27.9376	27.3039	32.791
NOS1AP	-0.373843	0.925682	0.247112	0.619116	1	2.3885	0.492639	3.26902	2.21667	0.729319	1.79356
MIR4654	0	-3.72036	0	1	1	0	0	0	0	0	0
MIR556	0	-3.72036	0	1	1	0	0	0	0	0	0
C1orf226	-0.9614	2.5012	8.79801	0.00301559	0.0271663	7.20116	7.38958	7.53877	3.24856	3.14519	4.95179
SPATA46	0	-3.72036	0	1	1	0	0	0	0	0	0
HSD17B7	-0.274134	3.80075	0.918366	0.337904	0.801279	13.7963	18.6824	13.0427	11.9624	13.6291	12.0481
CCDC190	0	-3.72036	0	1	1	0	0	0	0	0	0
RGS4	1.79865	1.39686	9.9347	0.00162192	0.0158427	1.10513	1.28844	1.03408	6.84109	1.77771	3.31419
DDR2	6.2961	6.41751	47.509	5.47533e-12	2.5592e-10	3.88577	0.568429	1.96809	223.081	63.7242	219.243
LOC100422212	0.106151	-3.13848	0.00225223	0.962148	1	0.106948	0	0	0.114655	0	0
RGS5	-1.46058	5.7849	19.1223	1.22602e-05	0.000202863	75.9686	74.9568	91.3659	39.4796	20.0563	28.463
LOC101928404	0	-3.72036	0	1	1	0	0	0	0	0	0
NUF2	-0.249439	5.79092	1.03521	0.308937	0.759532	61.8872	59.8745	58.4088	46.3971	49.3658	55.7954
RXRG	-4.46093	4.15662	142.439	7.79829e-33	2.79139e-30	30.1593	38.009	33.6576	1.56695	2.05121	1.01375
LRRC52-AS1	0	-3.72036	0	1	1	0	0	0	0	0	0
LRRC52	0	-3.72036	0	1	1	0	0	0	0	0	0
MGST3	-0.780332	6.00497	2.15164	0.142417	0.467811	53.2244	130.511	59.5096	30.9187	78.0827	32.635
ALDH9A1	-0.294418	6.14851	1.49388	0.221615	0.627499	74.9348	78.14	81.1252	59.6207	63.8154	67.5315
TMCO1	-0.181721	6.1698	0.354452	0.551604	1	64.1687	96.6708	68.4827	58.2066	83.8261	60.1623
TMCO1-AS1	0.492607	-0.792251	0.199435	0.655177	1	0.748635	0	0.500361	0.649713	0.729319	0.389905
UCK2	0.046019	5.84855	0.0360353	0.849443	1	54.7573	59.9882	55.1398	54.5759	62.22	58.6027
MIR3658	0.174222	-3.13414	0.0218202	0.882566	1	0.0356493	0.0378953	0.0333574	0.0382184	0.0455824	0.0389905
FAM78B	-1.63393	-0.300216	8.3109	0.00394078	0.033851	0.570389	1.17475	1.5678	0.305747	0.364659	0.389905
MIR921	0	-3.72036	0	1	1	0	0	0	0	0	0
LINC01363	0	-3.72036	0	1	1	0	0	0	0	0	0
GPA33	1.90679	-1.72027	1.42875	0.231969	0.647473	0.178246	0	0.100072	0.420402	0	0.662838
DUSP27	-8.40689	-0.166153	79.6327	4.5091e-19	4.88538e-17	1.42597	1.51581	1.86801	0	0	0
PBX1	0.342779	9.40689	0.501732	0.47874	0.974363	692.701	357.125	745.638	863.315	362.654	1051.03
PBX1-AS1	0	-3.72036	0	1	1	0	0	0	0	0	0
POGK	-0.00484593	6.38619	0.000315581	0.985827	1	90.87	69.6894	90.5653	95.6989	70.7439	83.8295
TADA1	0.140481	4.52078	0.316	0.574022	1	22.8868	21.3729	21.0485	25.6063	21.3326	25.0319
CD247	0.771009	-1.05833	1.63978	0.200356	0.584994	0.392142	0.378953	0.13343	0.649713	0.501407	0.389905
MAEL	0	-3.72036	0	1	1	0	0	0	0	0	0
ILDR2	-1.55861	0.475682	2.11685	0.145686	0.475496	2.13896	1.13686	2.56852	1.07012	0	0.896781
CREG1	-0.380241	6.2497	1.79757	0.180006	0.543348	70.8351	102.128	84.9613	58.627	78.7664	60.7861
RCSD1	0.125387	3.46038	0.168722	0.68125	1	9.34011	8.98118	13.0427	13.3764	10.6663	10.1765
POU2F1	-0.402522	6.20432	0.84375	0.358326	0.828516	97.7147	52.9776	100.906	74.3348	34.1868	81.802
ADCY10	-2.96691	-0.15454	4.05782	0.0439672	0.222732	1.81811	0.833696	1.66787	0.535058	0	0
MPZL1	-0.15032	7.30413	0.38708	0.533838	1	164.094	158.667	175.793	154.555	135.38	159.276
GPR161	0.827253	5.86567	5.48441	0.0191867	0.118011	46.3084	30.7331	48.9019	89.0489	49.1834	85.2332
TIPRL	-0.186451	5.82088	0.543807	0.460859	0.954054	52.1549	68.2873	59.8431	51.5566	52.5109	54.3527
XCL2	0	-3.72036	0	1	1	0	0	0	0	0	0
XCL1	0.619078	-1.77124	0.0695091	0.792053	1	0	0.530534	0	0.22931	0.592571	0
DPT	0	-3.72036	0	1	1	0	0	0	0	0	0
TBX19	0.875989	0.489104	6.69394	0.00967414	0.0695056	0.926881	1.02317	0.867292	1.79626	1.8233	1.55962
MPC2	-1.14197	5.08708	7.43647	0.00639151	0.0498591	35.2928	67.2641	37.4603	15.5167	30.6314	17.3118
DCAF6	-0.83293	4.87905	8.53676	0.00348044	0.0306375	40.6045	29.0657	43.0977	22.8546	18.3697	22.0686
MIR1255B2	0	-3.72036	0	1	1	0	0	0	0	0	0
ANKRD36BP1	0	-3.72036	0	1	1	0	0	0	0	0	0
SFT2D2	-0.597446	5.66585	3.12504	0.0770982	0.320571	67.9832	48.8849	66.2478	50.5247	26.529	43.9423
SLC19A2	-0.540392	4.92479	2.59867	0.106953	0.385966	36.2553	30.1646	41.2964	30.6512	16.0906	27.2933
SELE	4.6192	-2.96335	6.21539	0.0126645	0.0853957	0	0	0	0	0.18233	0.155962
SELL	-0.438085	0.441697	0.951592	0.329314	0.79043	1.78246	1.44002	1.20087	1.4523	1.18514	0.623847
SELP	0	-3.72036	0	1	1	0	0	0	0	0	0
F5	-1.45833	1.01325	1.4588	0.227122	0.638282	2.88759	1.40213	4.20303	2.17845	0	0.896781
MIR3119-1	0	-3.72036	0	1	1	0	0	0	0	0	0
MIR3119-2	0	-3.72036	0	1	1	0	0	0	0	0	0
METTL11B	-0.98376	-2.45393	1.03442	0.309123	0.759736	0.106948	0.113686	0.200144	0.0764368	0.136747	0
GORAB-AS1	-0.10133	-1.62874	0.00194402	0.964832	1	0.320844	0	0.433646	0	0	0.701828
GORAB	0.410652	3.97342	1.95475	0.162076	0.504478	15.757	10.2317	14.277	17.7716	15.9538	19.8072
FMO6P	0	-3.72036	0	1	1	0	0	0	0	0	0
FMO3	-6.44446	0.566214	71.9495	2.20774e-17	2.0469e-15	3.52928	2.84215	1.90137	0.0764368	0	0
MIR1295A	-2.58666	-3.50085	2.04276	0.152932	0.487116	0.0712986	0	0	0	0	0
MIR1295B	0	-3.72036	0	1	1	0	0	0	0	0	0
METTL18	-0.117723	3.83214	0.141453	0.706841	1	12.5485	18.3413	13.343	11.8859	17.0022	11.8921
C1orf112	-1.11798	5.20871	18.3425	1.84541e-05	0.000296334	51.9767	45.588	54.0056	23.3132	20.1018	26.3965
SCYL3	0.081927	4.82043	0.109288	0.740956	1	28.1629	26.792	27.1863	32.5239	27.6229	26.7865
KIFAP3	0.339201	5.93772	1.66227	0.197297	0.579113	49.2673	49.1881	63.7126	73.0736	61.3539	70.7287
FMO1	0	-3.72036	0	1	1	0	0	0	0	0	0
FMO2	-7.09148	-1.30216	41.9983	9.13548e-11	3.63338e-09	0.712986	0.682115	0.533718	0	0	0
FMO4	0.634247	1.64575	4.37793	0.0364072	0.19521	2.06766	2.61477	2.5018	3.55431	3.78334	3.82107
TOP1P1	0.0485651	1.98851	0.0242197	0.876327	1	3.03019	4.28217	4.16967	3.86006	3.92009	4.094
MROH9	0	-3.72036	0	1	1	0	0	0	0	0	0
PRRX1	9.63063	5.75879	250.096	2.47479e-56	4.66548e-53	0.213896	0.189476	0	132.809	79.3134	111.981
NME7	0.263644	4.35521	0.793683	0.372989	0.848513	16.5413	21.714	17.3458	18.9181	28.1244	19.7292
CCDC181	-0.720096	2.53	4.71601	0.0298829	0.167399	7.5933	8.10959	5.57068	4.81552	4.74057	3.35318
ATP1B1	-0.44246	6.14462	3.25892	0.0710359	0.303345	78.4641	84.0138	81.7923	55.1491	58.3911	66.2058
BLZF1	-0.28377	4.02344	0.944162	0.33121	0.793008	20.6409	14.9307	17.7461	16.1282	11.6235	16.0251
VAMP4	0.366499	4.27233	1.29884	0.254425	0.679252	19.8567	13.1497	17.4459	23.9629	15.7259	25.3438
EEF1AKNMT	-0.280447	5.19635	1.39994	0.236733	0.656631	40.355	39.9795	40.0622	32.8296	34.6426	31.6603
PRRC2C	0.140369	8.04742	0.0571222	0.811104	1	315.71	123.614	315.527	384.783	102.013	345.183
FASLG	0	-3.72036	0	1	1	0	0	0	0	0	0
TNFSF18	0	-3.72036	0	1	1	0	0	0	0	0	0
TNFSF4	1.06681	0.631385	7.73851	0.00540554	0.0437862	0.926881	0.795801	1.13415	1.91092	1.59538	2.49539
SUCO	-0.327983	7.10088	0.448909	0.502853	0.999132	184.877	87.576	185.701	151.574	57.7073	155.689
ANKRD45	0.108553	1.7508	0.0471843	0.828037	1	3.85012	1.97055	3.66931	4.08937	1.68655	4.44491
TEX50	0	-3.72036	0	1	1	0	0	0	0	0	0
KLHL20	0.478876	4.28753	1.54602	0.213723	0.611583	18.4663	10.6107	19.6809	24.7655	14.9966	28.1901
DNM3	1.30875	0.296344	8.30485	0.00395393	0.0339365	0.677336	0.682115	0.63379	1.8727	0.957231	2.10549
DNM3-IT1	0	-3.72036	0	1	1	0	0	0	0	0	0
MIR3120	0	-3.72036	0	1	1	0	0	0	0	0	0
C1orf105	-3.94117	1.46472	17.1038	3.53912e-05	0.000532336	4.09967	7.46537	3.50253	0	0.546989	0.428895
DNM3OS	10.5716	5.61021	330.529	7.37129e-74	2.97779e-70	0	0.113686	0.0667148	125.051	78.9032	88.5863
MIR214	1.43472	-3.29952	0.769789	0.380282	0.856939	0	0.0378953	0	0.0382184	0.0455824	0.0389905
MIR199A2	3.2641	-3.39267	3.35216	0.0671169	0.29526	0	0	0	0.0382184	0.0455824	0.0389905
PIGC	-0.108329	4.95489	0.102215	0.749187	1	29.0185	42.1016	25.1848	22.1285	37.4688	29.7497
CENPL	-0.19227	3.76803	0.466189	0.494746	0.99146	15.2579	13.377	14.7106	11.3126	11.2133	15.4012
DARS2	-0.596458	5.28445	4.64607	0.0311247	0.172747	47.4848	38.5774	54.4059	33.9379	26.1187	32.83
LOC100506023	1.22085	-0.215161	3.29008	0.0696995	0.300062	0.641687	0.303162	0.467003	1.37586	0.364659	1.55962
LOC101928673	-0.120333	-0.530071	0.0637731	0.800629	1	0.677336	0.682115	0.567076	0.611494	0.820484	0.350914
PRDX6	-0.267229	8.0694	0.678674	0.410044	0.893727	240.526	375.77	263.723	197.551	318.302	215.383
RC3H1	-0.372556	5.16437	0.62971	0.427462	0.916071	49.4812	24.7456	46.9005	39.7089	15.2701	38.5616
GAS5	0.498503	7.03676	1.18041	0.277272	0.716111	97.6434	153.324	75.3877	102.081	245.142	113.852
ZBTB37	0.632236	4.85558	1.10429	0.293327	0.734435	32.4409	10.6107	24.8846	50.3718	13.4012	41.5248
SERPINC1	0	-3.72036	0	1	1	0	0	0	0	0	0
GAS5-AS1	0.906984	0.35561	5.31481	0.0211449	0.1276	0.962531	0.682115	0.867292	1.26121	2.00563	1.48164
SNORD81	-0.687685	1.1817	1.41881	0.233599	0.650478	2.81629	3.90321	1.40101	1.29943	2.73495	1.01375
SNORD47	-0.540904	2.53272	1.28121	0.257674	0.68438	5.95343	9.85277	4.50325	3.7454	7.06528	3.15823
SNORD80	-0.345727	0.745041	0.885638	0.346662	0.812819	2.21026	1.5916	1.5678	1.68161	1.36747	1.16971
SNORD79	-0.914512	0.957965	3.76317	0.0523931	0.252914	3.27973	1.85687	2.16823	1.79626	0.729319	1.32568
SNORD78	-0.137176	-1.28058	0.0358107	0.849907	1	0.356493	0.189476	0.500361	0.535058	0.136747	0.272933
SNORD44	-0.418854	-0.25416	0.483028	0.487054	0.983639	1.17643	0.530534	0.900649	0.687931	0.273495	0.974762
SNORA103	-0.336132	-0.912315	0.270238	0.603172	1	0.819934	0.265267	0.433646	0.458621	0.227912	0.506876
SNORD77	-0.917572	-1.05358	0.942987	0.331511	0.793572	0.784284	0.189476	0.600433	0.22931	0.0455824	0.545867
SNORD76	-0.392292	0.331667	0.424669	0.514616	1	2.03201	0.682115	1.30094	1.4523	0.501407	1.09173
SNORD75	0.526637	-3.05935	0.200344	0.654443	1	0.0356493	0.0378953	0.0333574	0.0764368	0	0.0779809
SNORD74	-0.36357	-2.31011	0.22172	0.637733	1	0.106948	0.113686	0.200144	0.114655	0.136747	0.0779809
KIAA0040	0.580593	3.13348	3.4501	0.0632481	0.285479	7.02291	6.02535	7.87234	11.5037	7.88576	11.8921
TNN	8.33124	-0.276283	66.3418	3.79138e-16	3.04581e-14	0	0	0	1.75805	1.00281	1.79356
CACYBP	-0.597176	6.79614	3.03297	0.0815887	0.330822	107.197	173.295	120.654	75.5196	119.335	70.3388
MRPS14	0.0707952	5.09403	0.066647	0.796283	1	32.1913	40.0932	27.4531	32.3328	38.9274	33.4928
COP1	-0.17296	5.6901	0.518674	0.471408	0.965976	53.1174	53.8871	56.9077	45.7474	48.7276	50.9215
MIR1843	1.98932	-3.60017	1.37763	0.240506	0.661772	0	0	0	0	0.0455824	0
SCARNA3	2.81435	-3.48868	2.51366	0.112863	0.398098	0	0	0	0	0.0911648	0
TNR	-5.70814	-2.29545	7.21212	0.00724128	0.055075	0.427791	0	0.300216	0	0	0
BRINP2	2.12841	-1.76923	2.4497	0.117547	0.409814	0	0	0.233502	0.305747	0.273495	0.506876
C1orf220	0.438176	1.08698	0.702069	0.402089	0.88493	2.88759	0.795801	1.53444	2.44598	2.09679	2.53438
SEC16B	4.13216	-3.13061	3.01903	0.0822926	0.330822	0	0	0	0	0	0.233943
CRYZL2P-SEC16B	1.57592	1.58412	11.1102	0.000858533	0.00905204	1.60422	1.40213	1.40101	6.45891	2.27912	4.40592
CRYZL2P	-0.119468	1.77029	0.151516	0.697091	1	3.27973	3.63795	3.50253	2.78994	3.05402	3.74308
ASTN1	4.61546	1.05578	18.049	2.15294e-05	0.000340116	0.392142	0	0.0667148	4.89195	1.64097	5.06876
MIR488	0	-3.72036	0	1	1	0	0	0	0	0	0
TOR3A	-0.616922	5.19951	3.66006	0.0557317	0.264471	36.897	55.1376	41.1297	23.8865	38.2437	24.72
RABGAP1L	-0.0889811	4.43038	0.0389684	0.843511	1	26.2379	14.2107	25.9854	28.0905	10.803	23.5502
GPR52	0	-3.72036	0	1	1	0	0	0	0	0	0
LOC101928696	0	-3.72036	0	1	1	0	0	0	0	0	0
FAM20B	-0.122649	6.85007	0.170697	0.679493	1	127.268	97.694	135.598	119.853	82.8688	128.435
PAPPA2	2.01732	2.48244	6.11517	0.0134026	0.0891974	0.99818	0.871591	4.67003	14.6376	3.87451	8.03204
ANGPTL1	7.80708	-0.762469	33.0856	8.81912e-09	2.60593e-07	0	0	0	0.382184	1.5498	1.24769
RALGPS2	0.00402566	6.45015	5.69453e-05	0.993979	1	107.518	44.6027	109.579	109.993	38.6539	113.774
RASAL2-AS1	-0.0779375	0.0138704	0.0325602	0.856804	1	1.35467	0.72001	0.800577	0.993678	0.911648	0.8188
RASAL2	-0.258784	4.85403	0.220394	0.63874	1	37.5387	17.356	39.3617	37.9509	10.4384	30.3736
ABL2	0.00468243	5.20962	8.48309e-05	0.992651	1	44.3121	21.4487	44.8323	50.6394	16.3185	43.9812
SOAT1	-0.327681	5.56203	1.28269	0.257399	0.68402	58.1083	42.2153	57.1746	48.3845	33.2296	43.8643
AXDND1	0	-3.72036	0	1	1	0	0	0	0	0	0
NPHS2	0	-3.72036	0	1	1	0	0	0	0	0	0
TOR1AIP1	-0.379416	5.12854	1.35703	0.244053	0.66728	41.7453	30.0888	46.5669	34.5112	21.5149	34.9744
TOR1AIP2	-0.227622	5.7533	0.74847	0.386961	0.864794	60.6394	53.1671	60.5103	53.3911	40.7963	54.6646
CEP350	0.0358644	6.02736	0.00271645	0.958433	1	83.455	26.4509	83.0932	92.3356	18.0962	87.4166
LHX4	-0.148391	1.95496	0.0214675	0.883512	1	6.13168	1.06107	4.77011	4.58621	0.273495	5.92655
LHX4-AS1	-0.462036	2.63387	1.96174	0.161328	0.502758	7.7359	8.41275	5.17039	5.88563	4.69499	4.87381
QSOX1	-0.79765	7.07947	9.44408	0.00211831	0.0199739	149.299	201.451	164.085	91.5331	104.748	99.8936
ACBD6	-0.110251	5.78743	0.0962218	0.756412	1	43.706	75.4116	52.6713	42.9575	72.3849	43.8253
MIR3121	0	-3.72036	0	1	1	0	0	0	0	0	0
KIAA1614-AS1	3.21756	-3.39738	3.28273	0.0700123	0.300062	0	0	0	0.114655	0	0
KIAA1614	0.83233	1.51939	6.31458	0.0119749	0.0816558	2.3885	1.66739	1.96809	3.70718	3.96567	3.08025
MR1	0.102771	1.00518	0.0840391	0.771897	1	1.99636	1.55371	2.0348	1.68161	1.8233	2.49539
IER5	-0.889718	4.49223	7.94221	0.00482949	0.0399471	22.8512	35.5458	28.9876	15.3638	19.3725	12.438
STX6	-0.260011	5.48724	0.760187	0.38327	0.860577	50.8715	42.4048	53.1383	44.104	29.4007	48.7381
ZNF648	0.60286	-0.73584	0.39428	0.530058	1	0.962531	0.151581	0.13343	1.07012	0.319077	0.506876
XPR1	0.181201	6.75001	0.193345	0.660147	1	115.646	68.4389	118.352	137.854	63.5875	141.457
LINC01686	2.65474	-0.954796	20.8915	4.86036e-06	8.70433e-05	0.106948	0.189476	0.0667148	0.840805	0.866066	0.623847
RGS16	0.26474	2.4969	0.53686	0.463737	0.956845	3.45798	6.55588	5.17039	5.65632	7.29319	5.3027
RNASEL	1.80043	2.84714	16.1378	5.88969e-05	0.000836507	3.45798	1.89476	4.16967	12.0006	7.11086	14.1145
RGS8	-2.00558	-0.301091	5.71703	0.0168011	0.106382	1.35467	0.947382	1.20087	0.382184	0	0.467886
CACNA1E	-2.39928	0.621867	27.0369	1.99612e-07	4.67271e-06	3.35103	2.12214	1.86801	0.420402	0.410242	0.545867
NPL	-0.0275768	0.802712	0.00557782	0.940466	1	1.28337	1.6295	2.13487	1.49052	1.59538	1.87154
GLUL	0.149542	7.98684	0.36455	0.54599	1	235.036	217.405	268.961	280.064	244.231	275.897
LOC647070	0.282592	0.993405	0.320646	0.571219	1	2.56675	1.5916	1.03408	1.52874	3.00844	1.79356
DHX9	-0.325777	8.26752	0.978544	0.322559	0.780212	368.934	245.713	413.498	320.117	200.745	299.447
NMNAT2	-1.77194	3.37394	23.4845	1.25922e-06	2.55806e-05	17.7533	10.0422	19.9144	5.12127	4.51266	4.32794
LAMC2	-0.829676	5.33284	5.9535	0.0146881	0.0957692	49.909	37.2132	67.3152	30.4983	21.834	34.5456
SMG7	-0.271154	6.85344	0.411031	0.521447	1	144.273	81.9675	152.91	131.624	58.1632	124.38
SMG7-AS1	0.161117	-0.0740503	0.0147501	0.903335	1	1.06948	0.151581	1.23422	1.18477	0	1.55962
ARPC5	-0.472812	6.77281	3.48603	0.061889	0.282513	118.32	136.271	126.458	81.0612	104.156	89.3662
COLGALT2	1.69404	2.18553	15.9976	6.3423e-05	0.00089272	2.88759	1.51581	1.93473	8.40805	4.55824	7.56415
TSEN15	-0.270534	5.56344	0.928625	0.33522	0.798268	48.6969	58.7756	47.4008	40.3586	52.6477	35.4033
LAMC1	-0.170418	8.49138	0.114941	0.734588	1	458.735	222.218	462.133	418.415	150.468	446.831
LAMC1-AS1	-1.14794	-1.77725	0.487484	0.485052	0.981048	0.677336	0	0.200144	0.22931	0	0.155962
RGL1	3.23939	4.67167	54.6596	1.43326e-13	8.20437e-12	5.59694	3.48636	5.50397	59.6589	26.2555	52.0133
APOBEC4	0	-3.72036	0	1	1	0	0	0	0	0	0
C1orf21	1.96584	5.66149	38.8317	4.61964e-10	1.67265e-08	16.1491	21.9414	23.7171	96.425	61.7642	83.2836
RNF2	-0.0829938	5.46345	0.0911032	0.762779	1	47.3066	39.2974	49.3356	43.0339	34.9161	50.3757
TRMT1L	-0.0550463	5.07615	0.0334975	0.85478	1	35.9701	27.133	39.7954	37.454	25.1615	36.4171
SWT1	0.220935	3.31353	0.427836	0.513053	1	9.9818	6.4422	10.9079	11.4655	8.34158	12.0481
IVNS1ABP	-0.1653	7.37648	0.378513	0.5384	1	198.281	148.171	180.33	176.837	132.417	160.485
EDEM3	-0.261826	5.77532	0.212961	0.644456	1	78.1432	27.5499	73.2195	68.0287	21.287	59.8894
NIBAN1	-3.55609	3.42997	45.2037	1.77571e-11	7.74901e-10	19.3219	14.6655	25.1181	1.52874	0.774901	2.69034
PDC-AS1	0	-3.72036	0	1	1	0	0	0	0	0	0
PDC	0	-3.72036	0	1	1	0	0	0	0	0	0
HMCN1	2.41505	4.48919	10.3075	0.00132494	0.0132391	10.6591	2.46319	8.07249	56.3339	11.1221	45.6578
PACERR	-1.12563	-0.707782	3.44599	0.0634056	0.286099	1.03383	0.492639	0.667148	0.420402	0.136747	0.428895
PTGS2	-1.69935	2.28503	10.4584	0.00122091	0.0123083	7.20116	5.49481	9.27335	1.98736	1.0484	3.70409
LINC01037	0	-3.72036	0	1	1	0	0	0	0	0	0
RGS1	3.69498	-0.943033	8.58933	0.00338138	0.029937	0	0.189476	0	0.458621	1.36747	0.740819
RGS18	0	-3.72036	0	1	1	0	0	0	0	0	0
MIR4426	0.115331	4.67094	0.0743682	0.78508	1	19.5002	34.4468	19.2139	18.5741	39.52	21.1718
RGS13	7.90905	-0.66245	68.6259	1.19028e-16	1.01688e-14	0	0	0	1.29943	1.0484	1.05274
RGS2	2.53762	5.52794	51.3422	7.75893e-13	4.04065e-11	9.69661	17.8108	13.1095	70.9716	98.458	66.4398
PLA2G4A	-1.67899	3.97993	20.8676	4.92138e-06	8.79689e-05	22.4234	18.9476	30.3886	7.49081	5.10523	9.78661
PRG4	0.118496	-2.50361	0.00334227	0.953898	1	0.285194	0	0	0.152874	0	0.155962
ODR4	0.0163256	5.06184	0.0032167	0.954771	1	37.3961	27.0572	34.9585	35.9253	26.3922	38.2107
TPR	-0.0524486	7.69524	0.00938342	0.922831	1	261.06	105.955	265.792	271.045	88.2932	250.865
BRINP3	4.94762	-0.482891	26.3334	2.87282e-07	6.562e-06	0	0.113686	0	1.49052	0.638154	1.6376
UCHL5	-0.238429	5.09104	0.840791	0.359171	0.82949	35.1502	31.9457	43.3312	32.0652	29.2183	32.3231
SCARNA18B	0	-3.72036	0	1	1	0	0	0	0	0	0
RO60	0.319086	6.06644	0.335023	0.562716	1	75.2556	30.8846	72.5523	102.272	30.5402	90.107
GLRX2	-1.13206	2.99065	6.59424	0.0102309	0.0725998	9.41141	14.097	8.90642	3.21035	7.65785	3.93804
MIR1278	0	-3.72036	0	1	1	0	0	0	0	0	0
CDC73	-0.210066	5.67401	0.240757	0.62366	1	60.4255	33.4994	70.1172	55.9517	27.4406	58.4077
B3GALT2	8.52621	-0.0966178	73.3278	1.0981e-17	1.04553e-15	0	0	0	1.64339	1.27631	2.30044
KCNT2	0.49532	3.09396	0.451907	0.501431	0.997809	11.4078	2.04634	7.60548	13.7586	3.3731	12.5549
MIR4735	0	-3.72036	0	1	1	0	0	0	0	0	0
C1orf53	0.208145	0.00604929	0.0998039	0.752065	1	0.570389	1.6295	0.400289	0.649713	1.13956	1.2087
ZBTB41	0.776844	4.58518	1.45879	0.227122	0.638282	24.0276	7.12431	21.749	40.3968	10.7119	39.5363
ASPM	-0.204588	7.0827	0.100639	0.751064	1	193.255	60.8219	181.097	157.804	41.48	178.342
CFHR3	-0.431376	-0.246543	1.15191	0.283149	0.724777	1.06948	0.871591	0.700505	0.611494	0.638154	0.701828
CFH	7.75395	-0.798363	54.9323	1.24754e-13	7.2291e-12	0	0	0	1.10833	0.729319	1.2087
CFHR1	0	-3.72036	0	1	1	0	0	0	0	0	0
PTPRC	0	-3.72036	0	1	1	0	0	0	0	0	0
CRB1	9.87915	1.19347	105.796	8.17458e-25	1.54107e-22	0	0	0	3.17213	6.29037	3.93804
NEK7	-0.0469379	4.53082	0.0082676	0.927551	1	29.482	11.8612	28.8875	26.6	11.0765	30.2956
MIR181A1	0	-3.72036	0	1	1	0	0	0	0	0	0
MIR181A1HG	4.51686	-2.98	5.82933	0.0157611	0.101294	0	0	0	0.22931	0	0.0779809
MIR181B1	2.71474	-3.49725	2.3979	0.121498	0.416038	0	0	0	0.0764368	0	0
DENND1B	0.582006	3.89653	1.01831	0.312921	0.766792	15.044	5.87377	14.6772	24.7273	7.11086	21.4448
ZNF281	0.0971454	5.59634	0.0431849	0.835377	1	57.8588	25.693	56.474	61.8756	27.0304	60.8641
NR5A2	0.908316	2.58359	4.1787	0.0409351	0.212047	3.88577	2.61477	5.83754	9.78391	4.96848	8.42194
DDX59	-0.0750865	4.16404	0.0904031	0.763665	1	17.3612	18.6066	18.9804	17.3512	16.045	18.7544
DDX59-AS1	0.181709	-1.56524	0.0102571	0.91933	1	0.320844	0.303162	0.13343	0	0.866066	0
KIF14	-0.478467	5.83329	0.521777	0.470085	0.964733	85.8435	28.1562	84.8612	60.4615	14.4496	67.8044
MROH3P	0	-3.72036	0	1	1	0	0	0	0	0	0
ASCL5	0.574593	-2.13594	0.244123	0.621244	1	0.0712986	0.227372	0.0667148	0.267529	0	0.272933
INAVA	-0.131887	5.73296	0.201979	0.653128	1	59.463	43.6932	63.4457	57.2894	40.1581	54.5867
CACNA1S	0	-3.72036	0	1	1	0	0	0	0	0	0
CAMSAP2	0.0807423	6.08285	0.0196241	0.888592	1	81.1734	30.3541	85.8953	95.0109	28.5346	85.2332
KIF21B	0.781764	4.84572	3.04719	0.080877	0.329355	27.0935	11.8991	24.2842	42.1931	21.3326	45.2679
TNNT2	1.42631	0.309329	7.15357	0.00748149	0.056537	0.570389	0.833696	0.500361	1.52874	2.64378	0.974762
PKP1	-4.31173	-3.0065	2.85147	0.0912904	0.348947	0	0	0.266859	0	0	0
LAD1	-2.10723	4.3941	43.8735	3.50298e-11	1.47188e-09	28.3055	43.3143	30.3552	7.91121	9.20765	6.5504
TNNI1	0.725094	2.39215	5.49834	0.0190345	0.117395	3.60058	4.16848	3.93617	6.53535	7.61226	5.22472
IGFN1	1.75534	1.63127	10.5646	0.00115274	0.0117045	2.35285	0.757905	1.03408	6.38247	3.78334	3.86006
TMEM9	0.182123	7.19665	0.242778	0.622207	1	112.224	189.097	110.813	120.12	214.876	132.607
PHLDA3	-0.240924	5.03372	0.258019	0.611484	1	21.1757	54.1523	30.8889	22.5871	45.3545	21.9516
LOC107985246	0.189999	-0.360679	0.147799	0.700648	1	0.392142	0.985277	0.600433	0.687931	0.866066	0.701828
RPS10P7	-0.472326	-0.311073	0.888618	0.345852	0.811246	0.748635	1.06107	0.733862	0.420402	0.957231	0.467886
CSRP1	-0.208639	5.64978	0.327015	0.567422	1	38.7151	74.4642	48.068	35.4285	60.2144	43.9033
SHISA4	0.078648	2.17977	0.0209815	0.884829	1	2.99454	6.51799	3.50253	3.24856	7.70343	2.80731
LMOD1	-0.0737282	4.39143	0.0579547	0.809758	1	24.2772	16.0297	24.0173	22.8164	22.0619	16.259
TIMM17A	-0.606545	5.79606	3.50669	0.0611216	0.280263	57.5023	85.2265	58.2086	35.9635	57.3427	38.6785
ELF3	-0.379585	5.67132	1.84842	0.173967	0.530112	50.4081	66.9988	55.2065	42.8428	52.6933	37.1579
RNPEP	-0.832809	6.70133	8.00971	0.00465271	0.0387653	107.732	160.941	130.894	62.5635	90.1164	71.6645
ELF3-AS1	-0.694358	0.87656	4.12411	0.0422763	0.217164	2.3885	2.12214	2.00144	1.18477	1.64097	1.2087
MIR6740	-3.97682	-3.14859	5.49737	0.0190451	0.117435	0.0356493	0.0378953	0.13343	0	0	0
GPR37L1	-0.950871	-1.41868	0.681951	0.408916	0.893099	0.641687	0.227372	0.300216	0.458621	0.136747	0
ARL8A	0.100545	5.07496	0.0705164	0.790586	1	24.3841	44.9817	28.0202	27.7083	48.1806	28.541
UBE2T	-0.490661	5.61353	1.56551	0.210861	0.606029	45.4885	80.2622	45.5995	30.2308	57.3427	34.3896
LGR6	1.93422	-0.278406	11.2905	0.000779068	0.00831967	0.213896	0.454743	0.266859	1.22299	0.683736	1.67659
MIR5191	0	-3.72036	0	1	1	0	0	0	0	0	0
NAV1	0.0963656	6.91664	0.039928	0.841621	1	138.676	72.001	139.434	166.403	57.5706	150.308
IPO9-AS1	0.309744	-0.335369	0.223525	0.636367	1	0.356493	0.871591	0.700505	0.343966	1.32189	0.740819
MIR1231	-4.19306	-3.06992	4.84707	0.0276932	0.158299	0.178246	0	0.0667148	0	0	0
IPO9	-0.047913	7.70024	0.0260885	0.871684	1	234.465	169.278	230.299	227.896	153.658	231.759
MIR6739	0.299744	-1.88662	0.113049	0.736699	1	0.178246	0.0378953	0.300216	0.343966	0.18233	0.116971
PCAT6	1.18981	2.87971	5.31266	0.0211711	0.127706	2.85194	7.08642	3.40245	7.49081	15.5892	7.3692
MGAT4EP	-0.0267879	-1.64397	0.000491544	0.982312	1	0.49909	0	0.233502	0.152874	0.136747	0.428895
LOC148709	-0.456319	1.68297	1.70053	0.192218	0.568513	3.24409	3.44847	4.16967	2.33132	3.46426	2.14448
RABIF	-0.896987	3.93948	8.47484	0.00360092	0.0314572	17.7177	23.9119	17.9463	9.63104	13.4468	8.92882
PPP1R12B	0.435398	4.33176	0.917553	0.338118	0.801586	21.96	10.4591	18.7468	31.7595	12.6263	24.7979
SYT2	2.8271	0.463234	42.535	6.9429e-11	2.7888e-09	0.463441	0.303162	0.200144	2.25489	2.3247	2.33943
KLHL12	0.25375	5.56162	0.911578	0.339696	0.803317	41.6027	39.1837	48.2681	50.219	44.0326	59.6164
KDM5B	0.206109	7.87385	0.253715	0.614471	1	248.012	137.295	267.993	302.843	150.24	300.539
ADIPOR1	-0.638237	6.00284	5.97471	0.0145125	0.0950558	67.6267	88.4097	77.9228	46.6264	55.9752	47.7243
CYB5R1	-0.257421	3.92694	0.741926	0.389045	0.86755	14.0458	20.3498	15.0442	11.6566	16.1818	13.5297
MYOG	0	-3.72036	0	1	1	0	0	0	0	0	0
MYOPARR	0	-3.72036	0	1	1	0	0	0	0	0	0
MYBPH	0	-3.72036	0	1	1	0	0	0	0	0	0
ADORA1	-2.03503	2.53397	12.863	0.000335134	0.00394051	4.8483	15.3855	7.30527	1.52874	3.28193	1.91053
PPFIA4	4.26263	4.08583	53.0879	3.18944e-13	1.73778e-11	2.06766	1.47792	1.46772	34.3966	12.8998	49.167
MGAT4FP	2.72609	-3.49624	2.41104	0.120482	0.416038	0	0	0	0	0	0.0779809
TMEM183A	-0.567949	6.0882	5.23609	0.0221229	0.132316	75.6478	90.115	77.7227	53.0854	58.8013	52.3642
LINC01353	0	-3.72036	0	1	1	0	0	0	0	0	0
LINC01136	-3.40841	-3.31771	3.42151	0.064352	0.288411	0	0	0.13343	0	0	0
CHIT1	0	-3.72036	0	1	1	0	0	0	0	0	0
FMOD	5.85813	-2.25365	7.73651	0.00541154	0.0438098	0	0	0	0.573276	0	0.233943
PRELP	-3.08628	-0.950158	5.14414	0.0233249	0.138104	0.962531	1.02317	0.366931	0	0.273495	0
BTG2	-1.00137	5.92589	16.5319	4.78374e-05	0.0006955	76.8955	78.4432	87.5965	39.7854	38.4716	43.0845
CHI3L1	0	-3.72036	0	1	1	0	0	0	0	0	0
ATP2B4	1.00927	7.36455	2.97565	0.0845263	0.336795	139.603	51.9923	136.432	274.293	85.9684	300.032
SNORA77	1.28342	-2.65555	1.45798	0.227252	0.638282	0.0356493	0.0378953	0.0667148	0.0382184	0.0911648	0.233943
LINC00260	0.649372	-0.955696	0.248308	0.618269	1	0.819934	0	0.200144	0.95546	0.18233	0.467886
SNRPE	-0.355959	6.90423	0.468798	0.493541	0.989952	98.7842	209.978	94.4348	63.7101	175.036	76.3043
KISS1	-8.91917	0.30255	38.5109	5.44494e-10	1.94901e-08	0.641687	3.86532	2.36837	0	0	0
REN	-7.21521	-1.20185	9.62286	0.00192171	0.0183066	0	1.09896	1.00072	0	0	0
[truncated: 26,279 more rows]

## Sheet: BMEday2_BBBday2
gene	logFC	logCPM	LR	PValue	FDR	BME_Day2_1	BME_Day2_2	BME_Day2_3	BBB_Day2_1	BBB_Day2_2	BBB_Day2_3
OR4F16	-0.0174783	-2.51433	0.000436332	0.983335	1	0.103134	0.111083	0.0962559	0.118026	0.0734247	0.115586
OR4F3	-2.11324	-3.12543	1.6654	0.196876	1	0.103134	0.111083	0	0.039342	0	0
OR4F29	-2.11324	-3.12543	1.6654	0.196876	1	0.103134	0.111083	0	0.039342	0	0
LOC100132287	0	-3.78898	0	1	1	0	0	0	0	0	0
LOC100132062	-0.124146	5.41725	0.115858	0.733571	1	48.6106	52.283	32.5987	27.5787	53.9304	40.956
FAM138A	0	-3.78898	0	1	1	0	0	0	0	0	0
FAM138F	0	-3.78898	0	1	1	0	0	0	0	0	0
FAM138C	0	-3.78898	0	1	1	0	0	0	0	0	0
OR4F5	0	-3.78898	0	1	1	0	0	0	0	0	0
DDX11L1	0.698631	-2.61362	0.633909	0.425925	1	0.0687562	0.0740552	0.0641706	0.118026	0.110137	0.115586
WASH7P	-0.155318	5.10563	0.117507	0.731754	1	29.4276	53.2457	25.957	19.9857	47.9463	29.5901
MIR6859-3	-0.197501	0.148133	0.155542	0.693294	1	1.4095	1.11083	0.802132	0.629472	1.02795	1.23292
MIR6859-4	-0.177476	0.0840741	0.128497	0.719996	1	1.34075	1.03677	0.770047	0.629472	0.991233	1.15586
MIR6859-2	-0.242045	-0.0201431	0.220242	0.638856	1	1.27199	0.962718	0.737962	0.511446	0.954521	1.04028
MIR6859-1	-0.211404	-0.0554067	0.172154	0.678204	1	1.20323	0.92569	0.737962	0.511446	0.917808	1.04028
MIR1302-10	0.39845	-2.28191	0.267157	0.605245	1	0.0687562	0.14811	0.128341	0.157368	0.146849	0.154115
MIR1302-11	0.39845	-2.28191	0.267157	0.605245	1	0.0687562	0.14811	0.128341	0.157368	0.146849	0.154115
MIR1302-9	0.39845	-2.28191	0.267157	0.605245	1	0.0687562	0.14811	0.128341	0.157368	0.146849	0.154115
MIR1302-2	0.39845	-2.28191	0.267157	0.605245	1	0.0687562	0.14811	0.128341	0.157368	0.146849	0.154115
LOC729737	-0.0715549	5.22484	0.030944	0.860365	1	41.1506	46.4326	27.1762	21.166	48.6071	39.4149
LOC102725121	1.27895	-2.10929	2.73086	0.098426	0.687572	0.103134	0.111083	0.0641706	0.275394	0.146849	0.269701
FAM87B	0.959718	-1.49909	0.322911	0.569864	1	0.412537	0	0.160426	0.629472	0	0.500873
FAM41C	0.873046	-2.07563	1.27483	0.258862	1	0.103134	0.185138	0.0641706	0.236052	0.256986	0.154115
LINC01128	-0.228767	4.974	0.629675	0.427475	1	37.919	29.0296	34.5559	26.6345	26.4329	33.5585
LINC00115	0.0147364	0.718095	0.00102147	0.974504	1	1.61577	1.96246	1.12299	1.37697	1.28493	2.08055
LOC101928626	0	-3.78898	0	1	1	0	0	0	0	0	0
MIR12136	-0.111496	7.06712	0.0558326	0.813208	1	219.263	84.9413	113.389	96.2305	98.9765	191.334
LOC100133331	-0.0956777	4.42772	0.0746899	0.784627	1	25.3023	23.9569	17.2298	15.2253	26.9836	19.9964
LOC100288069	-0.0672212	0.502092	0.0076381	0.930357	1	2.33771	0.370276	1.41175	1.84907	0.587397	1.50262
PLEKHN1	0.979409	2.08056	5.15515	0.0231775	0.302034	1.85642	3.59168	2.95185	5.07512	6.90192	4.58492
PERM1	1.20759	-1.85878	0.292159	0.588841	1	0	0.370276	0	0.354078	0.513973	0
HES4	1.09018	3.05109	3.22132	0.0726851	0.630822	2.99089	8.92365	3.85024	11.6059	16.594	5.35549
ISG15	2.0632	2.48733	18.0369	2.16659e-05	0.000804028	1.27199	2.96221	2.1818	9.91418	10.8669	6.04901
LINC02593	0.421821	4.87103	0.879497	0.348339	1	21.8645	33.9173	19.0907	19.1595	50.9934	30.1295
SAMD11	0.905681	6.89737	3.24054	0.071837	0.630822	66.1434	120.747	61.8925	93.3192	262.897	109.845
NOC2L	-0.0168773	6.97879	0.00250734	0.960064	1	102.79	160.404	117.208	115.823	164.508	95.6283
KLHL17	0.275257	5.07817	0.602845	0.437495	1	29.6339	38.4347	23.4543	26.8312	48.4236	35.4849
RNF223	0.415624	-0.408803	0.272836	0.601435	1	0.275025	0.999745	0.481279	0.236052	1.13808	0.963218
LOC100288175	0.565215	0.352238	0.729282	0.393116	1	0.928208	1.4811	0.513365	1.53434	2.16603	0.616459
TNFRSF4	0	-3.78898	0	1	1	0	0	0	0	0	0
TNFRSF18	6.61617	-1.79485	19.1385	1.2157e-05	0.00047813	0	0	0	0.275394	0.807671	0.231172
TTLL10	0	-3.78898	0	1	1	0	0	0	0	0	0
C1orf159	-0.158581	5.06948	0.0799891	0.777312	1	25.1648	56.9485	23.9356	16.799	54.1507	24.0419
AGRN	0.451996	9.17678	2.39095	0.122039	0.779546	414.393	599.81	452.082	734.121	696.103	575.542
C1QTNF12	0.741382	0.841719	1.40892	0.235236	1	0.687562	2.22166	0.962559	1.77039	3.2674	1.42556
UBE2J2	0.0642372	6.05397	0.0219304	0.882272	1	48.1637	97.4937	49.0263	54.41	98.6828	50.4341
SCNN1D	0.350401	2.58221	0.412993	0.520454	1	4.57229	7.47958	3.56147	4.6817	11.0871	4.12257
SDF4	0.523143	7.84495	1.11826	0.290295	1	128.024	299.368	138.48	237.468	413.821	161.898
B3GALT6	0.0424863	5.93609	0.0131561	0.908683	1	49.8482	81.868	49.0584	55.7476	84.3282	46.0803
MIR6726	-3.46522	-3.38149	3.39336	0.0654592	0.611272	0.0343781	0.0370276	0.0641706	0	0	0
ACAP3	0.0865752	6.77336	0.0359056	0.849711	1	89.8299	154.442	73.8603	75.812	175.632	86.3428
SNORD167	0.258041	-0.544383	0.152281	0.696365	1	0.653184	0.740552	0.288768	0.629472	1.02795	0.346758
PUSL1	-0.0918079	4.31753	0.0336793	0.854391	1	14.1638	32.1029	15.2405	13.4943	30.1775	14.0245
INTS11	-0.0231354	6.50117	0.00319788	0.954904	1	71.9877	129.189	72.5448	68.7698	130.916	69.6599
MIR6727	-0.816519	-1.72438	1.04895	0.305749	1	0.206269	0.185138	0.481279	0.118026	0.256986	0.115586
CPTP	0.542913	4.10806	1.27705	0.258448	1	9.69462	20.4763	11.7753	15.8942	31.7562	13.4465
MIR6808	0	-3.78898	0	1	1	0	0	0	0	0	0
TAS1R3	-0.0181761	-0.616839	0.000539128	0.981475	1	0.412537	0.92569	0.417109	0.19671	1.06466	0.462345
DVL1	-0.0135311	6.34525	0.00105835	0.974048	1	65.9372	116.378	62.5342	61.0194	118.875	62.6477
MXRA8	0.59025	6.95018	2.47787	0.115458	0.753697	76.3194	135.706	83.9351	127.901	202.872	114.777
AURKAIP1	-0.190302	6.53756	0.105984	0.744763	1	59.1303	170.956	66.7374	53.4657	148.905	57.7545
TMEM88B	0.71091	-0.301012	0.866162	0.35202	1	0.446915	0.888663	0.352938	1.02289	1.46849	0.269701
ANKRD65	0.324687	2.46086	0.469596	0.493173	1	3.3003	6.85011	4.33151	4.01288	8.37041	5.74078
ATAD3C	0.755748	1.92663	2.05547	0.151661	0.868854	2.37209	3.77682	2.1818	2.87196	7.56274	3.6217
LINC01770	0.520714	0.446207	0.526652	0.468018	1	0.446915	2.03652	0.705876	1.06223	2.3863	1.11733
VWA1	0.930175	7.22118	3.24816	0.0715035	0.630822	56.3801	165.55	86.0528	143.756	304.198	138.896
CCNL2	0.176546	8.23582	0.34536	0.556751	1	356.26	239.717	252.928	310.133	276.444	372.842
MRPL20-AS1	-0.00570501	4.41581	0.000295284	0.98629	1	19.8705	25.2158	18.8662	17.9399	27.8647	17.8773
MRPL20	-0.0922021	6.16698	0.0361436	0.849219	1	48.5419	118.377	55.315	49.925	106.209	52.322
SSU72	-0.138752	6.84801	0.12228	0.726575	1	94.8835	169.475	97.6355	86.277	156.468	86.0346
LOC105378586	0	-3.78898	0	1	1	0	0	0	0	0	0
FNDC10	0.261379	3.25669	0.265759	0.606191	1	5.98179	13.1448	6.77	10.1896	14.9419	5.89489
ATAD3B	-0.0987206	5.94442	0.0654256	0.798117	1	61.4336	84.497	44.9194	46.3448	83.8143	48.0453
ATAD3A	-0.0934001	6.15777	0.0571035	0.811134	1	57.5833	102.233	61.0904	57.6753	97.6181	51.7441
TMEM240	0.449746	2.23481	0.657614	0.417403	1	3.16278	6.0355	2.56682	4.56367	8.37041	3.12083
MMP23A	0.114425	0.540572	0.0338857	0.85395	1	0.996964	2.25868	0.737962	1.18026	2.16603	0.963218
MMP23B	0.499051	0.596388	0.870626	0.350782	1	1.03134	1.59219	0.962559	1.29829	2.64329	1.11733
MIB2	0.165215	6.44136	0.083928	0.772043	1	57.3083	136.965	51.3365	60.2719	158.561	56.5602
TMEM52	0.0750945	-0.730673	0.00176906	0.966451	1	0.481293	1.0738	0	0	1.21151	0.423816
CALML6	-0.682038	-0.992207	0.318278	0.572644	1	0.240647	1.03677	0.320853	0.511446	0.47726	0
LOC105378591	-4.10904	-3.19957	2.79291	0.0946824	0.679197	0	0.222166	0	0	0	0
GNB1	0.177135	8.72479	0.398338	0.527949	1	353.51	432.668	405.045	518.213	458.904	369.722
CFAP74	0	-3.78898	0	1	1	0	0	0	0	0	0
CDK11B	-0.0606543	5.99512	0.051075	0.821203	1	60.196	72.2038	62.7588	55.5902	69.6433	61.8771
CDK11A	-0.0375005	5.32667	0.0178924	0.89359	1	38.3659	46.0994	37.2831	35.8405	45.7803	36.9876
NADK	-0.0360071	6.22823	0.0206064	0.885856	1	75.4255	76.0917	75.978	73.2941	74.2323	74.3604
SLC35E2B	0.0205969	7.24987	0.00436989	0.947294	1	175.053	117.748	160.33	169.682	116.488	173.495
SLC35E2A	0.168557	6.10463	0.426059	0.513929	1	71.4033	60.7993	61.9888	71.9171	70.5978	75.7475
PRKCZ	-0.137434	5.24982	0.116528	0.732831	1	32.9686	46.7659	39.6253	21.0086	53.1228	34.3676
FAAP20	0.113825	6.2195	0.0448459	0.832288	1	48.4387	117.526	48.5771	55.0394	128.126	48.97
PRKCZ-AS1	-0.0616185	1.78856	0.0246189	0.87532	1	3.57532	4.03601	2.75934	2.7146	3.78137	3.42906
SKI	0.563375	6.93985	4.0646	0.0437911	0.491984	93.1302	106.528	97.4751	174.364	142.701	122.02
MORN1	-0.0653032	3.64944	0.0423953	0.836868	1	13.7512	12.8486	11.679	10.3469	14.2077	12.021
LOC100129534	-0.276171	2.51892	0.495342	0.481554	1	6.63497	6.22064	5.74327	3.50144	6.64493	5.20138
PEX10	-0.244575	5.03405	0.521842	0.470057	1	29.7027	42.952	33.7216	22.897	39.9797	26.893
RER1	0.19425	7.02377	0.312796	0.57597	1	100.35	164.329	99.2719	124.793	179.009	112.581
PLCH2	1.87425	0.128732	10.2813	0.00134388	0.0313551	0.584427	0.407304	0.320853	2.08512	1.90904	0.847632
LOC100996583	0	-3.78898	0	1	1	0	0	0	0	0	0
TNFRSF14-AS1	5.13973	-2.76715	6.56825	0.0103814	0.164117	0	0	0	0.157368	0	0.30823
TNFRSF14	10.0429	1.28999	106.291	6.36597e-25	4.39066e-22	0	0	0	4.91775	3.52438	5.85636
PANK4	0.0725232	5.0832	0.068607	0.793376	1	31.6966	35.9908	31.2511	32.3784	40.0164	31.6321
PRDM16-DT	4.79201	-1.13493	15.5147	8.18643e-05	0.00267008	0.0687562	0	0	1.33763	0.62411	0.30823
TTC34	2.7048	-3.56548	2.28907	0.130288	0.79266	0	0	0	0	0.0734247	0
PRXL2B	-0.0679813	5.23912	0.0438438	0.834144	1	33.1061	48.3581	34.2992	32.2604	47.1386	31.0156
MMEL1	0	-3.78898	0	1	1	0	0	0	0	0	0
ARHGEF16	-0.282955	5.75322	0.3126	0.576089	1	45.2072	85.3486	46.8445	23.3691	78.3808	44.0383
TPRG1L	0.25718	5.01185	0.894908	0.344151	1	26.0242	32.5473	29.4222	37.2569	33.8855	34.0209
WRAP73	-0.0522476	4.6494	0.0223373	0.881193	1	24.099	32.0659	20.2779	20.1038	32.6006	20.9981
CCDC27	3.24633	-3.46119	3.16216	0.0753634	0.630822	0	0	0	0	0	0.115586
SMIM1	-0.171279	0.906081	0.0512813	0.820848	1	1.65015	2.66599	1.41175	0.747498	3.63452	0.693517
PRDM16	3.21704	1.49293	20.066	7.48158e-06	0.000308853	0.515671	0.629469	0.449194	9.63878	2.23945	3.04377
MIR4251	0	-3.78898	0	1	1	0	0	0	0	0	0
MIR551A	0	-3.78898	0	1	1	0	0	0	0	0	0
MEGF6	0.306419	6.95161	1.0552	0.304312	1	101.381	138.594	91.8923	136.871	155.917	117.59
LRRC47	0.0155621	6.16185	0.00303092	0.956096	1	62.9119	85.867	64.6519	66.2912	80.5469	68.8893
DFFB	-0.0410774	3.26764	0.0164752	0.897867	1	9.729	10.664	8.69511	8.65523	9.39836	10.2101
C1orf174	-0.209584	5.22271	0.443449	0.505462	1	37.9878	47.2843	34.6521	26.2411	42.7332	34.7144
TP73	-0.16004	1.55834	0.060216	0.806155	1	2.44084	3.96195	2.69516	0.944207	5.02959	2.15761
TP73-AS1	-0.109037	5.75891	0.107911	0.742535	1	67.7936	40.175	60.3845	51.538	41.1178	63.4568
LINC01134	0.967206	-2.49751	0.407187	0.523401	1	0.103134	0.111083	0	0.275394	0	0.154115
CEP104	0.0390122	4.92922	0.0157633	0.900086	1	32.7967	21.8833	35.2617	32.0244	27.4608	32.9421
AJAP1	2.07304	0.94607	13.8029	0.000203022	0.00601157	0.790696	0.703525	0.641706	4.48499	1.50521	3.04377
CHD5	0.906071	0.235483	2.84022	0.0919315	0.671915	0.687562	1.14786	0.481279	1.495	1.83562	1.00175
NPHP4	-0.0157998	4.46054	0.00318841	0.954971	1	23.9615	22.4387	19.7966	22.4643	20.8159	22.1925
KCNAB2	0.0970378	3.33428	0.0760616	0.782707	1	10.0384	11.1083	7.89298	9.67813	12.7759	8.5919
RPL22	-0.179646	8.64384	0.210843	0.646107	1	346.703	586.776	340.906	272.089	531.778	321.291
HES2	0.473362	2.64519	1.06806	0.301385	1	3.50656	5.73928	6.28872	8.53721	4.25863	8.78455
ZBTB48	-0.133391	4.5597	0.115903	0.733521	1	23.824	32.14	17.8394	15.7761	30.8751	20.6129
NOL9	-0.188616	5.0892	0.266714	0.605545	1	29.1182	49.58	29.8714	24.4314	41.3748	29.4359
KLHL21	0.638196	4.84037	3.61442	0.0572807	0.575207	21.7613	19.6987	25.6041	47.1317	26.8367	30.4377
ESPN	-0.154586	3.42477	0.0522471	0.819198	1	6.70373	17.7733	9.24056	4.05222	19.7145	6.51135
MIR4252	0	-3.78898	0	1	1	0	0	0	0	0	0
TNFRSF25	0.460755	2.89071	0.858607	0.354129	1	5.50049	9.10879	3.94649	7.82905	12.2986	5.39402
PLEKHG5	0.74677	4.97639	4.02848	0.0447383	0.501206	18.9767	32.251	19.1549	39.4207	50.0756	28.5883
PHF13	0.0466851	5.57368	0.0267442	0.870096	1	47.8543	39.3233	53.1653	55.0001	41.7786	48.1994
HES3	0	-3.78898	0	1	1	0	0	0	0	0	0
ACOT7	-0.0326792	6.09486	0.00453254	0.946324	1	45.1384	107.158	54.8658	59.367	102.721	40.4166
LOC102724450	0.251082	-1.17983	0.108813	0.741499	1	0.309403	0.481359	0.224597	0.236052	0.734247	0.231172
RNF207	0.302363	6.0653	0.941957	0.331775	1	76.7319	53.0976	49.8926	70.4615	62.6312	88.539
ICMT	-0.176643	7.43411	0.477666	0.489481	1	168.006	194.247	188.052	154.457	165.095	167.33
LINC00337	0.584428	-0.802138	0.484644	0.486326	1	0.240647	0.77758	0.192512	0.511446	1.02795	0.269701
GPR153	0.652563	2.78686	2.2328	0.135108	0.81065	4.67542	6.99822	4.26734	9.71747	10.1693	5.16285
THAP3	-0.22313	3.95873	0.252599	0.615251	1	12.3074	24.8826	12.8341	10.583	20.1551	12.098
DNAJC11	-0.109317	6.39532	0.181894	0.66975	1	83.8138	91.4212	86.6303	78.1725	87.5956	76.9804
VAMP3	0.115928	6.72258	0.188419	0.664235	1	90.1737	113.749	99.9778	113.108	117.039	99.1729
UTS2	-3.69521	-3.30341	2.62636	0.105103	0.708315	0	0	0.160426	0	0	0
TNFRSF9	1.694	1.58919	4.46709	0.0345537	0.409207	1.06572	1.55516	1.54009	8.53721	4.14849	0.809103
PER3	1.58021	2.39548	5.33513	0.0208998	0.279832	3.9191	1.70327	2.1818	12.314	2.31288	8.74602
PARK7	-0.120055	7.56587	0.0763146	0.782355	1	151.504	292.37	147.977	136.045	269.285	139.243
SLC45A1	2.32576	1.27884	22.4126	2.19925e-06	0.000105051	0.72194	0.888663	0.737962	5.70459	3.34082	2.77407
ERRFI1	1.78045	7.51645	13.075	0.000299263	0.0083622	88.2142	66.6127	92.7586	495.079	157.826	197.691
RERE-AS1	0	-3.78898	0	1	1	0	0	0	0	0	0
SNORD128	0	-3.78898	0	1	1	0	0	0	0	0	0
RERE	0.123167	7.3464	0.186234	0.666069	1	172.234	134.188	160.747	195.962	138.479	174.381
CAMTA1-DT	-0.535011	-0.864788	0.191074	0.662025	1	0.206269	1.0738	0.417109	0	0.62411	0.539402
CAMTA1	-0.170995	5.54961	0.121599	0.727306	1	34.4468	78.9058	35.2617	29.5458	67.9545	34.4832
CAMTA1-AS2	0	-3.78898	0	1	1	0	0	0	0	0	0
SLC2A7	0	-3.78898	0	1	1	0	0	0	0	0	0
CA6	3.64164	-3.36391	3.9057	0.0481225	0.526664	0	0	0	0.157368	0	0
GPR157	-0.334869	3.61216	0.576643	0.447631	1	11.3791	16.9216	12.3849	5.66524	12.5556	14.0245
SLC2A5	8.87123	0.162075	46.6804	8.35622e-12	9.15881e-10	0	0	0	3.69815	1.06466	1.57968
MIR34AHG	1.44877	4.86082	19.2578	1.14204e-05	0.000452304	19.2861	14.4778	12.8662	52.4429	34.1058	40.7634
MIR34A	1.41714	-3.37039	0.700005	0.402782	1	0.0343781	0	0	0.039342	0.0367123	0.0385287
LNCTAM34A	0.761523	0.934116	3.42018	0.0644041	0.606749	1.34075	1.40705	1.34758	1.84907	2.90027	2.19614
ENO1	0.370106	10.2325	0.903033	0.34197	1	799.531	1404.64	944.334	1464.43	1755.44	849.404
MIR6728	0.0938143	-3.56749	0.00298113	0.956457	1	0.0343781	0	0	0	0.0367123	0
ENO1-AS1	0.973941	-1.45081	1.9428	0.163365	0.898588	0.206269	0.296221	0.0962559	0.275394	0.513973	0.385287
LINC02606	0.750272	0.43993	2.35013	0.125273	0.787208	0.859452	1.18488	0.834218	2.24249	1.06466	1.54115
H6PD	0.836822	6.97916	8.14131	0.00432681	0.0834801	79.4478	108.75	83.3576	169.407	182.607	133.001
SPSB1	1.60551	5.01974	13.1027	0.000294866	0.00828026	10.4509	23.7347	13.8608	61.2555	53.9671	30.9771
SLC25A33	-0.494259	4.21701	1.27809	0.258254	1	17.6703	30.3997	16.941	10.5043	22.7984	12.8301
TMEM201	-0.158954	5.44307	0.325959	0.568048	1	42.01	52.9495	42.513	37.4142	46.4778	39.2222
RBP7	-0.995038	-1.22851	0.360976	0.547964	1	0.275025	0.555414	0.577535	0	0.697534	0
LZIC	-0.136549	5.72033	0.284808	0.593567	1	52.3234	56.9114	56.1813	51.656	47.5792	51.2432
NMNAT1	0.412898	3.58547	1.58086	0.208637	1	9.11019	11.3675	10.2352	14.6746	15.309	10.9036
TMEM274P	0	-3.78898	0	1	1	0	0	0	0	0	0
MIR5697	0	-3.78898	0	1	1	0	0	0	0	0	0
CTNNBIP1	-0.205819	6.1848	0.437174	0.50849	1	66.0059	95.6793	71.8711	54.2919	83.8877	64.3044
PIK3CD-AS1	0	-3.78898	0	1	1	0	0	0	0	0	0
PIK3CD-AS2	0.159423	1.23908	0.0741688	0.785361	1	1.27199	3.29546	1.92512	1.33763	3.74466	2.15761
PIK3CD	0.291292	3.24912	0.64814	0.420778	1	8.76641	7.47958	9.20848	13.6517	8.11343	9.40101
CLSTN1	0.178196	8.32241	0.423008	0.51544	1	311.809	263.822	325.249	394.561	307.76	317.014
UBE4B	-0.0455378	6.75118	0.0161186	0.898973	1	121.527	78.4245	128.084	130.497	70.8548	116.511
CENPS-CORT	0.0847655	2.37812	0.0110947	0.916113	1	4.46915	7.22038	3.24061	1.29829	11.6745	2.85112
CENPS	-0.383241	4.15992	1.1899	0.275351	1	16.7765	26.4007	17.294	11.9206	18.3195	16.105
CORT	0.0555785	-0.420537	0.00997241	0.920454	1	0.825074	0.814607	0.352938	0.629472	0.587397	0.847632
DFFA	-0.166399	6.70805	0.344769	0.557089	1	97.29	129.93	104.277	92.0209	114.616	88.7316
PEX14	0.0119054	5.45736	0.000542697	0.981414	1	31.5591	67.3532	32.1495	30.6081	73.2411	28.2801
CASZ1	-0.144019	2.16653	0.156545	0.692357	1	5.12233	5.07278	3.72189	4.24893	4.36877	3.96846
SRM	-0.0570154	6.32938	0.0122304	0.91194	1	52.5985	135.706	57.4968	68.2977	120.416	47.5444
MASP2	0.0823914	1.69879	0.0449742	0.832051	1	3.81597	2.99924	2.43848	3.06867	3.48767	3.23641
TARDBP	-0.177823	7.90546	0.411577	0.52117	1	282.244	215.316	265.762	227.436	195.787	251.593
KIF1B	0.0841475	6.64758	0.0268724	0.869788	1	118.226	48.8764	124.683	147.1	51.691	110.539
RNU6-1	0.139422	-1.73203	0.0424496	0.836765	1	0.206269	0.222166	0.224597	0.157368	0.367123	0.192644
RNU6-9	-0.0188693	-0.581795	0.000926061	0.975723	1	0.446915	0.77758	0.577535	0.314736	0.954521	0.500873
RNU6-7	0.367081	-1.37748	0.302879	0.582083	1	0.240647	0.222166	0.352938	0.236052	0.550685	0.269701
RNU6-8	0.216068	-1.70113	0.118742	0.730403	1	0.206269	0.222166	0.224597	0.19671	0.330411	0.231172
RNU6-2	0.0207739	-1.4204	0.0010746	0.973849	1	0.240647	0.370276	0.288768	0.19671	0.440548	0.269701
PGD	0.0176434	8.27494	0.00334554	0.953876	1	254.604	373.016	295.73	323.745	365.949	245.004
EXOSC10	-0.0673186	6.47957	0.0702619	0.790956	1	93.2677	90.7547	89.7105	92.6897	86.4208	82.1432
EXOSC10-AS1	-0.0480098	-1.65599	0.0017318	0.966806	1	0.275025	0.481359	0	0.275394	0.220274	0.231172
UBIAD1	-0.0990944	4.48597	0.126246	0.722357	1	20.7644	25.2528	23.2939	20.8906	21.6603	22.154
DISP3	-1.12443	3.94265	2.39213	0.121947	0.779422	22.8958	20.4392	19.6041	1.57368	16.2636	11.0192
FBXO44	0.489321	4.91365	1.40911	0.235205	1	20.6269	35.0281	19.4116	25.4149	50.7365	29.2048
FBXO2	0.430078	3.83194	0.812999	0.367235	1	6.87562	17.477	11.8716	12.9042	23.7529	12.1365
MTOR-AS1	0	-3.78898	0	1	1	0	0	0	0	0	0
ANGPTL7	0	-3.78898	0	1	1	0	0	0	0	0	0
MTOR	-0.060449	6.61609	0.0188549	0.890783	1	120.873	56.8374	122.502	112.597	56.6838	118.63
AGTRAP	-0.1538	5.47814	0.0922983	0.761275	1	34.275	74.6847	31.6682	27.0673	67.1102	32.21
FBXO6	0.372955	1.61988	0.518825	0.471343	1	1.68453	3.66573	2.50265	2.32118	5.10301	2.73554
MAD2L2	-0.140026	6.62878	0.0665688	0.7964	1	73.2253	157.33	80.502	50.043	164.838	67.3867
DRAXIN	0.180919	5.72773	0.153544	0.695171	1	37.0596	68.39	43.3793	46.2268	89.7984	32.6723
NPPB	5.43137	-2.59967	7.22322	0.00719663	0.125466	0	0	0	0.314736	0.256986	0
KIAA2013	0.259258	6.11592	0.707811	0.400171	1	55.28	79.7945	54.16	76.1267	88.7337	61.6074
C1orf167	-0.825413	-2.62326	0.241709	0.622974	1	0.309403	0.0370276	0	0	0.0734247	0.115586
C1orf167-AS1	0	-3.78898	0	1	1	0	0	0	0	0	0
MTHFR	-0.00867065	5.04247	0.000926545	0.975717	1	35.2375	27.2523	36.4489	32.2998	29.9206	36.1399
CLCN6	0.0363211	5.1646	0.0117934	0.913522	1	44.1071	26.882	35.0371	41.073	26.9469	40.7249
NPPA-AS1	-0.437157	0.774404	1.15274	0.282977	1	2.06269	1.88841	1.70052	1.37697	1.13808	1.65673
NPPA	-0.508236	0.00394072	0.674709	0.411415	1	1.03134	1.4811	0.770047	0.432762	1.32164	0.539402
MIIP	-0.114808	4.98264	0.0546281	0.815197	1	27.3306	49.3578	21.7217	20.1431	48.6806	22.0384
MIR6729	0.377715	-2.2793	0.197515	0.656734	1	0.103134	0.185138	0.0641706	0.078684	0.183562	0.192644
PLOD1	1.39634	7.68678	11.6789	0.000632129	0.0162651	97.9775	127.93	114.32	458.964	257.647	179.004
MIR4632	0	-3.78898	0	1	1	0	0	0	0	0	0
MIR7846	2.74084	-3.56198	2.32873	0.127005	0.787208	0	0	0	0.039342	0	0.0385287
TNFRSF1B	4.07873	2.11186	75.6527	3.38212e-18	8.69451e-16	0.378159	0.592442	0.449194	9.28471	6.60822	8.24514
MFN2	0.0416278	6.87712	0.0225599	0.880607	1	111.591	104.196	131.55	136.595	102.721	118.206
PRAMEF12	1.58963	-2.5662	0.315774	0.574158	1	0.137512	0	0	0	0.440548	0
PRAMEF1	3.26221	-3.45938	3.18465	0.0743331	0.630822	0	0	0	0.118026	0	0
AADACL4	0	-3.78898	0	1	1	0	0	0	0	0	0
PRAMEF27	0	-3.78898	0	1	1	0	0	0	0	0	0
AADACL3	5.54478	-2.53954	7.03521	0.00799224	0.135576	0	0	0	0.19671	0	0.423816
C1orf158	-3.05406	-3.47766	2.70441	0.100071	0.691208	0	0	0.0962559	0	0	0
HNRNPCL1	1.11979	-0.812883	0.435208	0.509444	1	0	0	0.930473	0.472104	0.917808	0.654988
PRAMEF6	-1.79551	-3.6772	1.10998	0.292086	1	0	0	0.0320853	0	0	0
PRAMEF9	-2.56045	-3.57382	1.98133	0.159251	0.88317	0	0	0.0641706	0	0	0
HNRNPCL3	0.403387	-2.28305	0.278532	0.597665	1	0.103134	0.111083	0.128341	0.19671	0.146849	0.115586
HNRNPCL4	0.2864	-2.32898	0.116676	0.732668	1	0.0687562	0.111083	0.160426	0.19671	0.146849	0.0770574
HNRNPCL2	0	-3.78898	0	1	1	0	0	0	0	0	0
PRAMEF5	0	-3.78898	0	1	1	0	0	0	0	0	0
PRAMEF13	3.26221	-3.45938	3.18465	0.0743331	0.630822	0	0	0	0.118026	0	0
PRAMEF14	3.26221	-3.45938	3.18465	0.0743331	0.630822	0	0	0	0.118026	0	0
VPS13D	0.479888	5.67811	0.979268	0.32238	1	52.3578	24.2161	51.529	82.146	29.9206	66.6161
SNORA59A	0.702758	-2.36125	0.35549	0.551021	1	0.206269	0.0740552	0	0.236052	0.0734247	0.154115
SNORA59B	0.931055	-2.66226	0.767269	0.381063	1	0.103134	0.0740552	0	0.118026	0.0734247	0.154115
PDPN	0.151836	4.32926	0.262325	0.608528	1	18.2548	21.0317	17.6469	24.156	18.1359	20.9596
DHRS3	0.33337	8.19771	0.99658	0.318139	1	220.673	346.875	211.763	320.794	401.009	260.069
MIR6730	0.880964	-1.80524	1.44872	0.228733	1	0.17189	0.185138	0.0962559	0.19671	0.220274	0.423816
PRDM2	-0.0244485	5.79909	0.00311457	0.955494	1	66.9685	31.2143	70.0422	64.6782	33.7754	66.9629
TMEM51	0.405147	2.86362	1.31595	0.251321	1	5.50049	6.59091	6.51331	6.80616	7.89315	9.94041
C1orf195	0	-3.78898	0	1	1	0	0	0	0	0	0
FHAD1	5.44599	-2.59559	3.61648	0.0572097	0.574698	0	0	0	0	0	0.577931
FHAD1-AS1	0.577156	-2.10676	0.12595	0.722669	1	0.240647	0.14811	0	0.39342	0	0.192644
EFHD2	0.404891	5.57743	0.985894	0.320748	1	29.0151	57.3187	36.7697	59.6424	69.3496	33.9823
CELA2B	0	-3.78898	0	1	1	0	0	0	0	0	0
CASP9	-0.175159	4.15627	0.264519	0.607032	1	18.5642	21.8093	16.1389	14.7139	22.0274	13.2924
SCARNA21B	0	-3.78898	0	1	1	0	0	0	0	0	0
DNAJC16	0.0811804	4.98419	0.0466441	0.829009	1	39.3285	22.5128	30.2243	36.3126	21.2197	39.8772
AGMAT	-0.35407	1.31771	0.691361	0.405702	1	2.44084	3.11032	2.59891	1.69171	2.90027	1.77232
DDI2	-0.349721	6.47751	0.518497	0.471484	1	117.161	50.7648	131.389	89.2276	43.0269	102.64
RSC1A1	-0.271571	-0.80873	0.0761968	0.782519	1	0.240647	1.14786	0.256682	0.39342	0.844384	0.115586
TMEM82	-0.466869	-0.238929	0.0646987	0.799218	1	0.412537	1.7403	0.54545	0	1.94575	0
SLC25A34	-0.134919	1.84638	0.0613505	0.804374	1	3.50656	4.99873	2.56682	2.63591	5.50685	1.92644
SLC25A34-AS1	1.94311	-3.67084	1.30571	0.253173	1	0	0	0	0.039342	0	0
PLEKHM2	0.20004	6.74701	0.331959	0.564508	1	85.1889	130.041	84.5127	94.9322	154.743	94.6265
KAZN	-0.39397	3.80766	0.375682	0.539923	1	17.9454	14.8851	14.6309	15.0286	2.75343	18.3397
TMEM51-AS1	0.0415198	-0.186756	0.0018761	0.965451	1	0.481293	0.222166	1.66844	0.314736	0.47726	1.65673
FBLIM1	0.690581	7.1531	5.2219	0.0223041	0.293493	87.4235	129.004	110.117	210.558	170.786	145.677
CLCNKA	-1.25667	-1.80478	0.681727	0.408993	1	0.206269	0.407304	0.288768	0	0.367123	0
FAM131C	0.810794	-1.03951	0.548511	0.458927	1	0	0.518386	0.385024	0.472104	0.734247	0.385287
CLCNKB	-0.287844	0.703676	0.291615	0.589188	1	2.16582	1.55516	1.41175	0.668814	1.90904	1.61821
ZBTB17	0.0411487	5.15295	0.0202803	0.886757	1	32.6248	39.6566	32.727	33.7948	42.9901	31.2468
UQCRHL	-0.196301	3.6976	0.223015	0.636752	1	11.7229	18.81	10.8127	9.16668	16.9978	9.90188
FLJ37453	-0.160219	2.80076	0.127445	0.721096	1	6.29119	10.0345	5.51867	5.38985	9.32493	4.81609
SPEN	0.0719149	6.76308	0.0199372	0.887713	1	137.478	54.5417	125.486	146.273	53.8203	133.656
CPLANE2	-0.0706587	2.75387	0.0192756	0.889579	1	4.12537	9.81232	6.57748	4.28828	9.83891	5.39402
ARHGEF19	-0.432157	6.43173	0.775574	0.378498	1	90.4144	119.451	87.3683	29.3098	110.908	80.0627
EPHA2	1.18855	6.21977	10.625	0.00111567	0.0266912	36.8533	54.7268	44.6627	148.398	83.0433	79.0995
FBXO42	0.0365037	5.04221	0.0177119	0.894125	1	33.5186	27.9558	35.9034	35.3684	32.2701	32.2485
SZRD1	0.143409	7.78701	0.281593	0.595659	1	183.098	234.977	211.41	247.382	243.183	204.703
SPATA21	-3.16211	-3.46467	2.8452	0.091647	0.67105	0	0.111083	0	0	0	0
RNU1-2	-0.722378	0.0343825	1.14836	0.283892	1	0.653184	1.81435	1.0909	0.354078	1.21151	0.577931
RNU1-1	1.75305	-2.50364	3.52168	0.0605711	0.592487	0.0687562	0.0370276	0.0320853	0.118026	0.146849	0.231172
RNU1-4	1.75305	-2.50364	3.52168	0.0605711	0.592487	0.0687562	0.0370276	0.0320853	0.118026	0.146849	0.231172
RNU1-3	1.64312	-2.55448	2.91958	0.0875107	0.663573	0.0687562	0.0370276	0.0320853	0.118026	0.110137	0.231172
RNVU1-18	1.64312	-2.55448	2.91958	0.0875107	0.663573	0.0687562	0.0370276	0.0320853	0.118026	0.110137	0.231172
MST1P2	-0.0984126	1.48282	0.061786	0.803695	1	3.16278	2.5549	2.72725	2.04578	2.64329	3.19788
LOC112267871	-0.582929	-0.852487	0.693326	0.405035	1	0.859452	0.222166	0.641706	0.39342	0.256986	0.500873
LOC105376805	-0.381536	3.2174	0.369941	0.543036	1	6.35995	16.6624	8.31009	3.38341	13.9874	6.66547
ESPNP	-1.16723	-1.60835	1.05614	0.304097	1	0.550049	0.185138	0.320853	0.118026	0	0.346758
MST1L	-0.553833	1.41837	1.52114	0.217447	1	3.50656	3.36951	2.4064	1.33763	2.23945	2.73554
CROCC	-0.249899	6.25213	0.622087	0.430273	1	87.6297	91.6433	68.9192	51.4593	88.697	68.5426
LINC01772	0.354388	0.461277	0.537811	0.463341	1	1.4095	0.999745	1.02673	1.25894	2.0926	1.04028
MIR3675	-1.85076	-3.67267	1.1435	0.284915	1	0	0.0370276	0	0	0	0
NECAP2	0.186165	5.75304	0.414684	0.519602	1	42.5257	58.2074	50.4381	61.9636	62.6312	47.3903
CROCCP3	0.340319	3.35949	0.846796	0.35746	1	12.1355	6.66497	8.18175	12.5501	9.94904	11.6742
LINC01783	0.5692	-0.892514	0.875332	0.349483	1	0.309403	0.333248	0.481279	0.354078	0.47726	0.847632
NBPF1	0.019105	5.26862	0.00166026	0.967498	1	53.1485	20.9206	40.5879	51.7347	22.4312	42.0348
CROCCP2	-0.0100285	4.9384	0.000765219	0.977931	1	31.5247	37.2498	23.326	21.048	40.457	29.9368
MFAP2	0.429625	6.65896	1.06544	0.301978	1	67.2092	124.487	66.4807	125.973	150.08	71.6634
MIR3972	-2.60246	-3.56949	2.02365	0.154866	0.872263	0.0687562	0	0	0	0	0
PADI3	-0.651062	-0.659981	1.54411	0.214006	1	0.653184	0.592442	0.802132	0.432762	0.293699	0.577931
SDHB	-0.0636384	5.45664	0.0292463	0.864212	1	34.275	62.4656	37.7002	34.1095	56.9041	37.604
PADI1	0.28132	0.241322	0.280719	0.59623	1	1.13448	0.77758	1.0909	1.53434	1.50521	0.616459
ATP13A2	0.0795159	6.55685	0.0584379	0.808982	1	74.9098	115.711	83.8389	91.6668	123.427	74.8998
PADI2	0.706912	2.56677	1.87487	0.170919	0.923961	3.47219	4.9617	4.90905	12.2354	5.39671	4.1611
KLHDC7A	-0.783928	0.769428	3.45927	0.062898	0.603216	2.09706	2.33274	1.76469	1.41631	1.24822	0.924689
RCC2	-0.252497	8.52603	0.889868	0.345513	1	351.722	431.335	419.13	327.758	374.172	307.228
ALDH4A1	-0.432128	5.48294	0.998723	0.31762	1	40.8412	70.3895	42.6414	21.5201	54.5545	37.9508
MIR4695	0	-3.78898	0	1	1	0	0	0	0	0	0
MIR1290	0.139488	-3.56821	0.00570106	0.939813	1	0	0	0.0320853	0	0	0.0385287
PAX7	-2.44195	-2.25891	4.75348	0.0292392	0.362484	0.275025	0.222166	0.192512	0.118026	0	0
IGSF21	-0.827384	0.592664	1.70656	0.191432	0.993004	0.928208	2.85113	1.73261	0.550788	1.57863	0.963218
IFFO2	0.899723	4.5333	3.97164	0.0462726	0.514953	14.0606	14.1816	20.0854	49.1775	21.3299	19.6882
ARHGEF10L	0.255667	4.84644	0.760407	0.383201	1	24.099	29.3629	25.0265	31.985	36.0515	25.6601
AKR7L	-0.340905	0.954846	0.418478	0.517698	1	2.47522	2.66599	1.12299	1.06223	1.98247	1.88791
AKR7A2	0.182853	6.10165	0.220189	0.638896	1	48.4043	87.237	57.1439	61.0981	103.933	53.7861
AKR7A3	-0.896569	0.643732	3.3569	0.0669239	0.61785	2.5096	1.92544	1.37967	0.668814	1.24822	1.19439
LOC100506730	-0.000486518	3.09401	1.87603e-06	0.998907	1	8.14761	9.36798	7.89298	6.64879	10.6099	8.12956
SLC66A1	-0.00927083	4.88166	0.000542864	0.981411	1	23.1021	42.0263	23.3902	24.4314	40.4203	23.0787
EMC1	0.262124	6.78627	0.849928	0.356573	1	99.8683	93.828	107.229	148.87	106.576	105.453
UBR4	0.576083	7.31776	1.12987	0.287804	1	170.618	68.1308	145.378	284.285	82.3825	206.013
EMC1-AS1	-0.126053	-0.0488012	0.0658997	0.797403	1	1.20323	0.92569	0.673791	1.10158	0.770959	0.693517
MRTO4	-0.183325	6.02729	0.148847	0.69964	1	49.5732	106.343	51.9461	43.5516	95.5255	43.9613
CAPZB	0.456167	8.27913	2.01211	0.156048	0.877282	205.718	338.358	241.57	360.923	427.956	288.927
HTR6	4.38312	-3.11338	3.14706	0.0760639	0.630822	0	0	0	0	0	0.269701
PLA2G2A	0.184923	-2.39597	0.0039855	0.949662	1	0	0	0.320853	0	0.367123	0
PLA2G2F	1.05987	-2.78546	0.324786	0.568746	1	0.137512	0	0	0	0.146849	0.154115
PLA2G5	0	-3.78898	0	1	1	0	0	0	0	0	0
UBXN10-AS1	-0.989776	-2.72699	0.267301	0.605148	1	0.17189	0.14811	0	0	0	0.154115
UBXN10	-0.693085	1.3813	2.97789	0.0844092	0.654861	3.19716	2.5549	3.62564	1.65236	1.83562	2.31172
OTUD3	-0.176977	4.84415	0.167704	0.68216	1	40.9443	16.9586	33.3045	27.7754	18.3929	34.5217
LINC01141	0	-3.78898	0	1	1	0	0	0	0	0	0
VWA5B1	0	-3.78898	0	1	1	0	0	0	0	0	0
TMCO4	0.0142324	3.05257	0.00139422	0.970214	1	7.76945	9.18285	7.60421	5.50788	8.95781	10.3257
CAMK2N1	0.215728	5.70458	0.492296	0.482905	1	43.3508	56.2449	44.9836	68.6124	57.0143	42.266
FAM43B	-0.91158	2.06676	4.54852	0.0329472	0.39545	5.25985	6.92416	3.94649	3.58012	2.82685	2.15761
MUL1	0.123528	4.9457	0.187113	0.665331	1	25.7836	34.4727	28.0425	30.2933	35.7945	30.0909
CDA	-1.09288	3.24843	2.41526	0.120158	0.772932	7.80383	21.2909	9.43308	2.12447	11.491	4.4308
LOC105378614	0	-3.78898	0	1	1	0	0	0	0	0	0
MICOS10-NBL1	1.935	-3.67146	1.30033	0.254153	1	0	0	0	0	0	0.0385287
NBL1	5.86699	7.43354	143.37	4.8795e-33	6.27193e-30	3.95348	8.44229	5.06948	426.86	358.496	234.023
MICOS10	0.0888297	6.15027	0.0363283	0.848839	1	46.7886	106.528	53.0049	55.7476	110.835	52.8229
RPS14P3	0.43949	-0.760558	0.654822	0.418394	1	0.550049	0.518386	0.256682	0.629472	0.62411	0.539402
PINK1	-0.300081	5.89074	1.27646	0.258558	1	58.5115	63.5023	74.1812	50.2004	53.7102	55.4428
MIR6084	0.132963	-3.20319	0.0119363	0.913002	1	0.0343781	0.0370276	0.0320853	0.039342	0.0367123	0.0385287
PINK1-AS	-0.103091	6.0282	0.0382006	0.845041	1	44.2102	109.268	49.0905	39.6961	103.382	45.5024
DDOST	0.130462	8.64162	0.188855	0.663871	1	325.732	470.399	347.676	378.863	502.996	370.184
KIF17	0.491453	-1.00762	0.48709	0.485228	1	0.515671	0.222166	0.320853	0.432762	0.256986	0.809103
SH2D5	0.352841	-0.2069	0.45711	0.498978	1	0.790696	0.92569	0.385024	0.944207	0.807671	0.924689
HP1BP3	-0.0336643	8.16784	0.00893583	0.924689	1	359.113	203.726	309.751	308.559	198.32	345.603
EIF4G3	0.226448	7.26327	0.196481	0.657577	1	166.94	73.6849	183.945	233.613	80.5469	182.588
MIR1256	0	-3.78898	0	1	1	0	0	0	0	0	0
NBPF3	-0.0913691	3.08697	0.0412458	0.839064	1	10.1759	5.33198	10.5561	8.06511	5.47014	10.9422
RAP1GAP	-0.755443	1.19763	1.82063	0.177239	0.947261	1.7189	3.66573	2.98393	0.826182	2.42301	1.69526
ALPL	-0.970429	4.70281	7.61348	0.00579337	0.105967	41.2881	34.7689	27.1121	13.3763	23.4225	15.8353
ECE1	2.05494	7.7812	21.4204	3.68832e-06	0.000164768	76.8006	85.83	93.304	587.258	235.546	240.727
ECE1-AS1	1.09903	-1.51046	1.09592	0.295164	1	0.17189	0	0.352938	0.550788	0.293699	0.30823
USP48	0.00368521	6.26268	0.000156346	0.990024	1	79.2759	65.1686	85.379	88.9522	59.9512	81.5268
LINC00339	0.0347438	3.572	0.00720878	0.932337	1	9.90089	15.2924	9.85018	7.98642	16.3737	11.5201
LINC01635	0.59004	-1.92801	0.128602	0.719886	1	0.275025	0.185138	0	0.236052	0	0.462345
WNT4	4.44864	3.02341	100.211	1.36982e-23	7.04286e-21	0.550049	0.888663	0.673791	18.0973	15.6762	12.5218
EPHA8	-0.371886	-2.6418	0.0179586	0.893395	1	0	0	0.288768	0	0.220274	0
CDC42	-0.0227921	8.31822	0.00786419	0.929336	1	292.179	342.579	330.126	301.478	332.65	315.627
ZBTB40	0.150907	6.01506	0.117098	0.732204	1	82.198	34.2135	67.2508	74.5924	42.0723	87.2675
LDLRAD2	0.0866525	3.12247	0.00694775	0.933571	1	2.92214	19.8468	2.37431	1.61302	18.7967	6.28018
HSPG2	0.208314	9.18199	0.593798	0.440954	1	532.413	593.701	490.616	536.152	672.129	659.573
EPHB2	0.158211	6.83958	0.374058	0.540801	1	107.844	97.6788	119.036	122.55	123.243	116.395
MIR4684	0	-3.78898	0	1	1	0	0	0	0	0	0
MIR4253	0	-3.78898	0	1	1	0	0	0	0	0	0
HTR1D	-0.663528	-1.71507	0.817706	0.365852	1	0.412537	0.14811	0.288768	0.118026	0.183562	0.231172
LINC01355	-0.448756	2.53268	0.992308	0.319179	1	9.28208	6.10955	4.39569	4.09157	3.92822	6.47282
MIR3115	0	-3.78898	0	1	1	0	0	0	0	0	0
KDM1A	-0.299665	8.24302	1.35672	0.244107	1	329.651	308.218	364.842	285.151	269.469	260.03
LUZP1	0.0712414	6.46701	0.0210985	0.884511	1	100.35	45.8402	112.427	129.081	48.0197	94.6265
TCEA3	2.09285	1.07359	10.3058	0.00132613	0.030992	0.378159	1.33299	0.609621	4.24893	3.92822	1.73379
HNRNPR	-0.206248	8.35159	0.606974	0.435929	1	351.035	308.181	390.414	319.496	279.858	310.464
ZNF436	1.91077	5.04285	14.8579	0.000115924	0.00365043	14.6107	10.738	16.1068	84.6639	24.8543	46.4271
ZNF436-AS1	0.13552	3.16714	0.170157	0.679973	1	9.07581	9.21987	7.18711	8.53721	9.54521	9.90188
LOC101928163	0	-3.78898	0	1	1	0	0	0	0	0	0
E2F2	-0.616986	4.44663	3.88752	0.0486464	0.526664	28.1557	22.4017	28.3634	16.4449	14.0975	20.9211
ASAP3	0.23149	5.4636	0.677428	0.410474	1	41.5975	38.916	41.0692	57.6753	44.2384	40.8404
ID3	-0.0314746	9.06348	0.00457039	0.9461	1	372.315	848.636	401.451	336.807	763.213	487.35
RPL11	-0.0665522	9.57053	0.0176258	0.894381	1	546.44	1235.09	551.931	511.17	1188.27	528.807
ELOA	-0.0374138	5.96127	0.016964	0.896372	1	63.6682	55.4303	70.0101	73.4908	50.92	59.8736
ELOA-AS1	0.0424267	-0.0349433	0.00800861	0.928692	1	0.859452	0.814607	0.994644	0.747498	0.734247	1.27145
PITHD1	-0.168998	5.94259	0.317133	0.573336	1	59.7147	74.2774	61.0904	47.3677	73.4247	52.7073
HMGCL	0.234652	4.43905	0.337978	0.560999	1	14.6794	27.6966	17.2298	17.5859	32.417	20.112
FUCA1	0.341089	4.35116	1.31091	0.25223	1	15.2639	19.2544	19.3153	25.6116	22.3578	20.2276
GALE	-0.244379	6.01398	0.268456	0.604369	1	47.9574	107.972	54.0958	40.9157	90.8997	45.4639
LYPLA2	-0.0575388	6.99519	0.0182861	0.892433	1	94.1272	187.952	108.063	90.4472	184.516	99.905
PNRC2	-0.32655	7.38745	1.51376	0.218566	1	190.73	173.622	194.309	133.723	141.673	170.104
IL22RA1	-3.54226	-3.37084	3.51191	0.060929	0.592487	0	0.14811	0	0	0	0
MYOM3	5.31385	-2.66056	7.10282	0.00769627	0.131661	0	0	0	0	0.293699	0.231172
IFNLR1	-0.437515	3.66771	1.69645	0.192753	0.996764	14.7482	11.8488	17.0052	8.85194	10.9403	12.4062
SRSF10	-0.211063	7.64063	0.507867	0.476064	1	264.711	169.735	207.688	185.773	162.269	206.707
NCMAP	0.45097	-1.84274	0.150441	0.698114	1	0.137512	0.259193	0.128341	0	0.256986	0.462345
RCAN3AS	0	-3.78898	0	1	1	0	0	0	0	0	0
RCAN3	0.0462009	3.95138	0.0153315	0.901458	1	15.092	12.2561	18.0961	16.2876	10.463	20.189
NCMAP-DT	0	-3.78898	0	1	1	0	0	0	0	0	0
GRHL3	-0.831646	5.07951	4.50338	0.033828	0.402943	39.7754	46.1364	43.7002	12.9829	30.4712	29.3589
STPG1	-0.000592753	3.16861	2.96404e-06	0.998626	1	7.8382	8.8496	10.0748	7.35695	10.6466	8.74602
NIPAL3	0.365618	4.20839	0.954989	0.328453	1	16.2608	13.8854	18.1282	26.8312	12.8493	22.5393
RUNX3	0.550959	-2.98276	0.0475315	0.827416	1	0	0	0.128341	0.19671	0	0
MIR6731	0	-3.78898	0	1	1	0	0	0	0	0	0
SYF2	0.0845709	5.52075	0.0702914	0.790913	1	37.094	57.8371	38.5665	40.9157	57.1978	43.4219
CLIC4	0.593394	8.28568	1.74115	0.186993	0.978134	274.234	165.106	306.8	558.066	202.983	364.751
SRRM1	-0.169062	7.42806	0.280732	0.596222	1	213.35	139.816	193.474	157.211	126.951	202.045
LDLRAP1	-0.401632	6.02268	1.18322	0.276701	1	68.0342	83.3121	70.4272	31.867	67.8444	68.1573
MACO1	0.101468	6.3041	0.147809	0.700638	1	78.0726	72.7592	77.6785	70.5402	88.6236	85.9961
MAN1C1	0.144393	3.48113	0.187947	0.664631	1	10.3134	12.071	9.24056	11.0158	9.98576	13.9474
RSRP1	0.134095	6.60427	0.160285	0.688894	1	119.601	82.8308	75.6892	77.6611	98.1688	129.379
RHD	0.21779	-1.27173	0.0831578	0.773063	1	0.240647	0.555414	0.160426	0.236052	0.330411	0.539402
RHCE	-0.243063	-0.458095	0.0458065	0.830528	1	0.515671	0.77758	0.834218	0	1.13808	0.654988
TMEM50A	0.00545253	7.14786	0.000351053	0.985051	1	126.099	173.845	124.491	122.747	161.681	141.593
SELENON	0.103462	8.39421	0.152	0.696631	1	304.074	369.165	299.709	328.545	378.945	337.781
EXTL1	0.223807	1.13384	0.264486	0.607055	1	2.06269	2.1476	1.66844	1.61302	3.04712	2.19614
FAM110D	-0.686596	2.95105	1.72548	0.18899	0.984571	6.56621	12.7375	9.04805	2.95065	9.17808	5.47108
PAFAH2	-0.0293492	4.40043	0.0108435	0.917064	1	21.9332	19.7357	22.1068	21.2053	18.8701	22.4237
ZNF593	-0.429271	4.50197	0.569177	0.450586	1	14.817	44.7664	18.1924	11.9206	30.9485	14.8721
ZPLD2P	-0.531312	-1.64878	0.101355	0.750209	1	0	0.555414	0.320853	0.19671	0.403836	0
CATSPER4	0	-3.78898	0	1	1	0	0	0	0	0	0
CNKSR1	-0.467747	4.75573	0.989556	0.319851	1	30.5621	36.6944	26.5666	9.79615	32.5638	25.4675
SLC30A2	-0.580468	2.01385	1.2929	0.255513	1	3.6097	4.99873	5.64701	1.495	4.36877	3.66023
TRIM63	-2.22147	-1.56497	2.2551	0.133174	0.80325	0.17189	0.555414	0.577535	0	0	0.269701
PDIK1L	-0.414994	3.93777	0.997267	0.317973	1	20.9019	12.2561	19.1228	13.6517	8.07671	17.492
CEP85	-0.449605	5.57935	1.84552	0.174305	0.937071	63.1869	43.5445	58.6198	34.0702	33.188	53.8246
AUNIP	-0.412465	3.77894	1.19639	0.274045	1	12.273	19.6246	14.8876	8.06511	14.3178	12.753
MTFR1L	0.136821	5.51884	0.232262	0.629852	1	40.6005	51.2832	38.9515	44.8105	55.2154	43.8071
LOC646471	0.277521	2.86121	0.117855	0.731372	1	11.3104	1.81435	6.38497	9.00931	2.16603	12.4833
PAQR7	-0.207902	5.3344	0.469091	0.493406	1	39.1223	49.8762	40.5237	28.3656	43.6877	40.0699
STMN1	-0.521342	9.63992	1.70054	0.192218	0.99479	802.178	1231.72	787.116	434.414	969.169	561.864
MIR3917	0.132963	-3.20319	0.0119363	0.913002	1	0.0343781	0.0370276	0.0320853	0.039342	0.0367123	0.0385287
SH3BGRL3	0.99306	7.25727	2.9328	0.0867967	0.663573	61.5712	170.364	74.8871	218.269	305.153	87.2675
UBXN11	-0.287308	4.89797	0.492856	0.482656	1	27.915	43.3223	26.8554	16.563	38.291	25.506
ZNF683	0	-3.78898	0	1	1	0	0	0	0	0	0
CD52	-0.830665	5.12299	1.17238	0.278912	1	32.7967	68.6122	32.1495	4.52433	48.0565	22.5008
CRYBG2	-0.579776	5.01937	1.58552	0.207967	1	32.2466	47.0251	37.0585	11.7239	37.0427	29.0507
LIN28A	-0.685909	9.3024	5.51519	0.018852	0.258159	738.613	771.47	825.811	366.234	535.706	550.074
RPS6KA1	-0.323027	5.04931	1.32593	0.24953	1	31.4559	40.4712	38.2457	26.5165	32.417	29.1277
MIR1976	0	-3.78898	0	1	1	0	0	0	0	0	0
DHDDS	0.228765	4.88232	0.677123	0.410579	1	25.4054	29.2148	26.6629	36.1946	30.5447	28.5112
DHDDS-AS1	-0.612149	-1.5789	0.130447	0.717969	1	0.446915	0.14811	0.352938	0	0	0.616459
HMGN2	-0.501624	8.56996	2.49473	0.114228	0.748065	424.363	502.391	409.312	225.862	406.369	311.428
PIGV	-0.0340134	3.77325	0.0108759	0.916941	1	13.4418	14.6259	13.2191	10.2289	15.6762	14.4097
SFN	0.486513	3.85026	0.998277	0.317728	1	7.56318	17.8473	10.4598	15.6581	24.4137	10.1716
ZDHHC18	-0.0562624	5.73597	0.0373437	0.846767	1	45.7572	62.6507	54.3846	43.0795	59.8411	53.632
GPN2	0.198996	5.34478	0.271865	0.602083	1	29.8746	52.4311	31.0265	34.4636	59.5841	36.0243
GPATCH3	-0.119349	4.05857	0.13898	0.709297	1	15.2982	19.4025	17.1335	14.0057	19.7145	13.9859
ARID1A	-0.0450809	7.71626	0.00952627	0.922248	1	260.895	117.378	262.233	268.784	115.313	236.72
LOC101928728	0.533176	-0.00929247	1.05013	0.305478	1	0.618806	0.740552	0.898388	1.33763	1.32164	0.616459
KDF1	-0.38142	4.0506	0.518524	0.471472	1	16.4327	23.8828	15.6897	6.01932	23.9364	13.0227
NUDC	-0.1312	7.34029	0.100456	0.751283	1	122.867	241.605	143.55	121.055	225.157	117.628
TENT5B	0.0234203	3.35977	0.0020675	0.963733	1	6.66935	14.1075	9.56142	6.96353	16.9611	6.89664
TRNP1	1.41769	5.10755	12.3206	0.000447983	0.0120265	12.7543	25.2528	18.2244	44.3777	69.2395	36.6023
SLC9A1	0.382172	6.19499	1.31658	0.251207	1	53.9392	81.3496	55.3792	81.4379	104.74	62.3009
WDTC1	-0.0243253	6.54577	0.00902925	0.924297	1	87.2172	96.1607	99.0473	89.739	97.7282	90.2342
CD164L2	-2.17764	-2.43055	3.13229	0.0767557	0.630822	0.240647	0.222166	0.0962559	0	0.110137	0
TMEM222	0.194659	5.20203	0.205335	0.650449	1	24.4084	49.58	28.8126	32.8112	57.2345	27.5866
ACTG1P20	-0.0180605	4.104	0.00227979	0.961918	1	14.6794	20.6244	16.3956	13.2189	24.4137	13.408
GPR3	-0.141873	2.81216	0.114627	0.734936	1	5.77552	9.88637	6.22455	5.27182	8.88439	5.66372
SYTL1	-0.180225	4.90339	0.135337	0.712962	1	22.2426	46.0623	26.8554	13.3763	38.7682	31.8247
MAP3K6	1.45037	3.83936	17.0081	3.72198e-05	0.00131235	6.35995	10.2566	6.28872	21.0086	22.6882	18.8791
FGR	0	-3.78898	0	1	1	0	0	0	0	0	0
IFI6	1.55118	3.40674	13.3987	0.0002518	0.00725092	3.67846	8.14607	4.26734	17.7039	14.7216	14.718
WASF2	0.201548	7.29227	0.580631	0.446065	1	134.246	143.556	159.432	187.268	163.113	152.42
FAM76A	0.149042	3.16101	0.169073	0.680937	1	10.0728	6.40578	8.75928	8.30116	8.44384	11.2504
AHDC1	-0.0781485	6.84156	0.0799453	0.777372	1	106.675	132.744	113.742	93.988	124.528	116.01
STX12	0.38491	4.89553	1.80015	0.179695	0.953895	26.2305	23.6606	27.3688	38.6732	27.9014	34.3291
THEMIS2	0.668304	0.459509	2.34467	0.125712	0.787208	0.859452	1.03677	1.12299	1.88841	1.72548	1.19439
PPP1R8	-0.0411502	5.98666	0.0261138	0.871623	1	61.2961	65.2056	66.224	61.8456	66.0088	59.4498
SCARNA1	-3.10595	-3.47132	2.77167	0.0959461	0.679197	0.103134	0	0	0	0	0
SMPDL3B	-0.631988	3.45398	1.34287	0.246529	1	10.2447	17.8103	11.647	3.50144	13.5101	8.5919
XKR8	-0.175438	4.32323	0.240109	0.624127	1	19.0111	25.2158	19.2512	14.8319	26.1025	15.2574
RPA2	-0.46219	6.03294	1.91855	0.166017	0.907349	64.9058	93.0504	69.4326	41.1124	72.874	51.0505
PTAFR	0.173745	1.55307	0.121991	0.726885	1	2.09706	2.1476	3.81815	1.77039	3.67123	3.66023
EYA3	-0.117245	5.54366	0.140426	0.707858	1	55.1081	37.3979	52.8766	49.4529	34.4729	50.1259
DNAJC8	-0.182851	7.18684	0.316067	0.573981	1	131.634	192.914	139.988	109.095	177.908	122.213
ATP5IF1	-0.227273	6.8773	0.272239	0.601834	1	102.962	179.177	98.0527	69.8714	164.728	90.1572
MED18	-0.0239827	4.55289	0.00193573	0.964907	1	13.8544	39.5825	17.3581	14.2025	36.5288	18.8791
SESN2	0.501661	5.5898	2.57699	0.108427	0.721947	34.0343	44.6553	40.7483	69.6746	57.8219	41.611
GMEB1	-0.111019	4.65912	0.15973	0.689406	1	26.1961	28.5853	23.711	22.2676	24.8175	25.5831
SNHG12	-0.241833	4.60532	0.428643	0.512655	1	27.0899	31.6956	20.1175	14.4778	27.571	24.6584
RAB42	1.81724	-0.963688	5.30206	0.0213002	0.283685	0.240647	0.14811	0.192512	1.02289	0.220274	0.847632
TRNAU1AP	-0.0509381	4.5975	0.0144637	0.904273	1	19.1142	35.6576	18.9303	16.9564	33.5551	20.6129
SNORD99	-0.563769	-0.679772	1.05761	0.303762	1	0.825074	0.703525	0.449194	0.314736	0.550685	0.462345
SNORA61	0.132963	-3.20319	0.0119363	0.913002	1	0.0343781	0.0370276	0.0320853	0.039342	0.0367123	0.0385287
SNORA44	-0.344459	-1.40517	0.281409	0.595779	1	0.412537	0.222166	0.385024	0.236052	0.183562	0.385287
SNORA16A	0.242206	-1.16157	0.182397	0.669321	1	0.481293	0.259193	0.288768	0.39342	0.403836	0.423816
TAF12	-0.000310595	4.69675	6.4215e-07	0.999361	1	20.3174	34.9541	22.3314	21.6381	36.1249	19.8038
LINC01715	3.20293	-1.92512	7.39578	0.00653771	0.116273	0.103134	0	0	0.354078	0.513973	0.192644
RNU11	0.143915	-3.20528	0.0125004	0.910978	1	0.0687562	0	0.0320853	0.039342	0.0367123	0.0385287
PHACTR4	-0.0540273	6.21135	0.0455573	0.830983	1	75.7349	71.5003	78.994	71.6417	74.3425	71.9331
RCC1	-0.425741	6.45377	2.2183	0.136383	0.815012	91.3426	110.083	99.8173	60.626	88.9907	74.6301
SNHG3	-0.504953	6.29005	0.907867	0.340681	1	80.1697	142.038	52.9728	33.6767	102.464	57.7545
SNORA73A	-0.373179	0.785608	0.46608	0.494796	1	2.71587	1.59219	1.28341	0.826182	2.05589	1.42556
SNORA73B	-0.460278	-0.2063	0.623332	0.429812	1	0.825074	1.03677	0.898388	0.472104	1.13808	0.385287
YTHDF2	-0.177374	6.95135	0.465508	0.495061	1	130.327	120.747	142.747	123.849	106.833	117.59
OPRD1	-1.1967	0.388454	5.73489	0.0166311	0.233861	1.4095	2.44382	1.3155	0.59013	0.917808	0.732046
SRSF4	-0.125611	7.10337	0.242662	0.62229	1	139.128	148.147	142.972	121.606	141.453	131.306
MECR	-0.0937567	4.78637	0.0676567	0.79478	1	23.1021	37.1017	25.0586	20.6152	35.7211	23.541
EPB41	-0.430664	6.53	1.72393	0.189188	0.985203	115.476	73.6479	128.919	84.4279	63.5491	87.9996
TMEM200B	0.468315	3.05314	1.81231	0.178231	0.950101	6.08492	7.70174	6.93042	9.71747	11.1973	7.74427
LINC01756	-3.10595	-3.47132	2.77167	0.0959461	0.679197	0.103134	0	0	0	0	0
LINC01778	0	-3.78898	0	1	1	0	0	0	0	0	0
MATN1	-0.506848	-1.92799	0.0839309	0.772039	1	0	0.185138	0.481279	0.39342	0.0734247	0
MATN1-AS1	0.055892	-0.0864039	0.0092033	0.923573	1	0.790696	1.29597	0.481279	0.550788	1.02795	1.0788
MIR4420	0	-3.78898	0	1	1	0	0	0	0	0	0
LAPTM5	0.459704	-0.529437	0.295409	0.586775	1	0.137512	0.888663	0.54545	0.826182	1.06466	0.269701
PTPRU	0.133731	8.24272	0.151302	0.697294	1	240.406	380.385	245.645	271.263	418.851	260.454
SDC3	1.09134	6.71301	7.31396	0.00684211	0.120775	52.736	89.1254	59.069	190.809	152.319	84.9943
NKAIN1	-0.139332	4.32459	0.09268	0.760797	1	17.9797	23.6606	21.1442	27.1853	21.1096	8.70749
SNRNP40	-0.247531	6.15459	0.530144	0.466546	1	63.9776	99.9745	67.8283	52.0494	85.7967	57.3693
SNORD103C	0	-3.78898	0	1	1	0	0	0	0	0	0
PUM1	0.0477981	7.02149	0.013807	0.906461	1	148.032	81.6829	153.368	166.535	80.2899	149.183
SNORD103B	0.178821	-2.20574	0.0237323	0.877568	1	0.275025	0	0.128341	0.157368	0.0734247	0.231172
SNORD103A	0.575338	-2.32671	0.264287	0.60719	1	0.206269	0	0.0962559	0.157368	0.0734247	0.231172
ZCCHC17	-0.0928379	5.68591	0.0891477	0.765264	1	45.5166	63.1691	50.5022	47.171	62.7414	39.3378
FABP3	0.0458344	1.35309	0.0136374	0.907035	1	1.95955	2.99924	2.37431	2.55723	2.34959	2.65848
SERINC2	0.0113699	6.01643	0.000396399	0.984115	1	39.1223	106.01	48.0959	34.3849	111.385	48.97
HCRTR1	1.11933	-1.12254	0.420352	0.516762	1	0.309403	0	0.417109	0	0.403836	1.19439
PEF1	-0.0608334	6.016	0.0273422	0.868665	1	50.7421	90.9398	56.3418	52.3642	85.0625	52.3991
TINAGL1	1.12721	7.20204	5.91283	0.015031	0.216671	57.377	147.999	71.9352	136.438	270.019	199.271
SPOCD1	4.25878	3.15345	43.9569	3.35685e-11	3.39017e-09	1.16885	0.77758	0.673791	25.2575	18.4663	6.66547
ADGRB2	0.528772	4.91775	2.51248	0.112948	0.742259	21.4863	31.2883	21.3046	42.686	37.6301	26.5463
MIR4254	-1.82232	-3.67498	1.12626	0.288575	1	0.0343781	0	0	0	0	0
COL16A1	3.45577	5.48472	50.8398	1.00218e-12	1.33051e-10	4.77855	10.9231	6.70583	119.639	68.7622	57.4848
PTP4A2	0.175821	7.49958	0.398428	0.527902	1	169.518	163.44	176.694	234.636	166.087	174.997
KHDRBS1	-0.251454	8.65954	0.965591	0.325782	1	409.615	428.298	480.413	367.729	364.04	375.693
TMEM39B	0.0400666	4.46651	0.0108538	0.917025	1	18.2548	30.5848	16.3635	21.166	28.7458	17.1067
MIR5585	0	-3.78898	0	1	1	0	0	0	0	0	0
KPNA6	0.117397	6.57584	0.140136	0.708146	1	98.2182	70.3895	105.721	116.216	76.325	105.068
TXLNA	0.279658	6.70357	0.919507	0.337604	1	100.487	82.3124	99.4644	139.153	91.8543	111.656
FAM167B	-0.0222497	0.985954	0.00101639	0.974567	1	1.7189	2.99924	1.05881	0.629472	3.12055	1.92644
LCK	0	-3.78898	0	1	1	0	0	0	0	0	0
IQCC	-0.240771	3.51874	0.440479	0.506891	1	12.6855	14.774	9.56142	9.16668	13.4	8.74602
TMEM234	-0.0899003	4.02687	0.0567646	0.811685	1	14.9888	21.5871	13.6362	12.1567	21.44	13.5621
CCDC28B	0.318572	3.48391	0.506801	0.476527	1	7.2194	14.0335	8.43843	10.3469	17.8422	8.82308
DCDC2B	0.281659	0.719492	0.39795	0.52815	1	1.7189	0.999745	1.54009	1.41631	1.65206	2.11908
EIF3I	-0.0785573	7.58289	0.0485828	0.825548	1	156.386	265.784	168.448	153.119	249.057	157.12
MTMR9LP	-0.068789	4.29202	0.0353812	0.850799	1	21.8301	22.6609	15.4651	12.6681	23.7896	20.6899
ZBTB8B	-0.375023	3.42406	0.948394	0.330128	1	14.3013	10.2937	11.5186	6.09801	9.83891	11.9054
BSDC1	0.183487	6.14594	0.421899	0.515991	1	68.103	57.8001	72.8336	84.9787	61.7869	78.9453
FAM229A	-0.0594529	1.3373	0.008492	0.926577	1	2.44084	3.44357	1.63635	0.944207	4.29534	1.96496
TSSK3	0.0741931	1.52967	0.0292669	0.864164	1	3.71283	2.07355	2.43848	3.38341	2.23945	3.04377
ZBTB8A	-0.0972636	4.445	0.103477	0.747697	1	26.0242	20.9206	20.3742	24.7854	19.3841	18.7635
HDAC1	-0.146342	7.33669	0.281389	0.595792	1	162.54	185.36	161.389	129.671	180.368	150.108
MARCKSL1	-0.263267	9.92042	0.418328	0.517773	1	797.228	1456.26	917.928	673.731	1297.27	671.401
ZBTB8OS	0.0111589	4.5777	0.00067051	0.979342	1	19.183	33.6211	18.3528	17.1531	35.4641	19.0717
RBBP4	-0.251926	8.43864	0.9546	0.328551	1	392.116	341.617	397.569	304.153	309.265	336.625
SYNC	5.26589	0.653614	14.2561	0.000159545	0.00483042	0	0.222166	0	5.66524	0.991233	2.19614
TMEM54	-0.397985	5.05421	0.395703	0.529317	1	26.2305	59.4663	27.4008	8.49787	43.7611	33.5585
HPCA	-0.404627	0.229998	0.285559	0.593081	1	1.1001	1.96246	0.705876	0.236052	1.17479	1.42556
FNDC5	-0.900727	6.55118	4.49522	0.0339897	0.404359	158.586	119.081	88.4592	38.0437	62.9984	95.0503
RNF19B	0.102867	4.53496	0.124441	0.724267	1	19.8018	26.1785	20.8875	23.8806	25.9556	21.9614
KIAA1522	-0.0853177	7.23074	0.0814857	0.775294	1	152.879	155.109	155.71	104.61	172.364	160.087
S100PBP	-0.18645	5.61514	0.447679	0.503439	1	57.3426	44.9515	53.9995	44.6138	40.457	52.2835
YARS1	0.359653	6.63338	1.23673	0.266101	1	75.3911	99.0118	86.3094	146.313	107.457	80.7562
AZIN2	0.0755482	2.17093	0.0396904	0.842087	1	4.53791	4.85062	3.56147	5.38985	4.55233	3.69876
AK2	-0.191488	7.20582	0.495811	0.481346	1	150.439	176.77	144.801	119.875	155.477	137.971
[truncated: 27,718 more rows]

## Sheet: BMEday2_BBBday4
gene	logFC	logCPM	LR	PValue	FDR	BME_Day2_1	BME_Day2_2	BME_Day2_3	BBB_Day4_1	BBB_Day4_2	BBB_Day4_3
[truncated: 28,278 more rows]

[truncated: 2 more sheets: BMEday2_BBBday6, APday6_BMEday6]
